# Supplementary material for: A Metadynamics-Based Protocol for the Determination of GPCR-Ligand Binding Modes
Source: Int J Mol Sci. 2019 Apr 22;20(8):1970. doi: 10.3390/ijms20081970 (PMC6514967; doi:10.3390/ijms20081970)
Supplement: Supplementary file 1 [file ijms-20-01970-s001.zip]

Archive with 9 entries (8 files):
- ijms-482180-supplementary-2/
- ijms-482180-supplementary-2/file_s1_comparison_with_docking.pdf
- ijms-482180-supplementary-2/file_s2_histamine.prep
- ijms-482180-supplementary-2/file_s3_adrenaline.prep
- ijms-482180-supplementary-2/file_s4_alprenolol.prep
- ijms-482180-supplementary-2/file_s5_histamine_clusters.pdb
- ijms-482180-supplementary-2/file_s6_adrenaline_clusters.pdb
- ijms-482180-supplementary-2/file_s7_alprenolol_clusters.pdb
- ijms-482180-supplementary-2/video_s1_histamine_metadynamics.mp4
