# Supplementary material for: A Metadynamics-Based Protocol for the Determination of GPCR-Ligand Binding Modes
Source: Int J Mol Sci. 2019 Apr 22;20(8):1970. doi: 10.3390/ijms20081970 (PMC6514967; doi:10.3390/ijms20081970)
Supplement: Supplementary file 1 [file ijms-20-01970-s001.zip › ijms-482180-supplementary-2/file_s2_histamine.prep]

    0    0    2

Christian Söldner, Anselm H.C. Horn, Heinrich Sticht (2018) -- Histamine RESP/ESP (R.E.D. Server)
molecule.res
HSM   INT  0
CORRECT     OMIT DU   BEG
  1.0000
   1  DUMM  DU    M    0  -1  -2     0.000      .0        .0    0.000000
   2  DUMM  DU    M    1   0  -1     1.449      .0        .0    0.000000
   3  DUMM  DU    M    2   1   0     1.523   111.21       .0    0.000000
   4  N1    n4    M    3   2   1     1.540   111.208  -180.000 -0.302900
   5  H1    hn    E    4   3   2     1.008    66.252   -11.882  0.304300
   6  H2    hn    E    4   3   2     1.008    59.159  -140.906  0.304300
   7  HP    hn    E    4   3   2     1.004   174.079   -53.240  0.304300
   8  C1    c3    M    4   3   2     1.469    79.092   102.003  0.199200
   9  H3    hx    E    8   4   3     1.090   109.430    -7.137  0.058800
  10  H4    hx    E    8   4   3     1.090   109.545   112.814  0.058800
  11  C2    c3    M    8   4   3     1.529   109.526  -127.097 -0.248500
  12  H5    hc    E   11   8   4     1.090   109.396   -60.002  0.101800
  13  H6    hc    E   11   8   4     1.090   109.446    59.911  0.101800
  14  C3    cc    M   11   8   4     1.506   109.485   179.979  0.258300
  15  N2    nc    M   14  11   8     1.340   126.001   -60.355 -0.510500
  16  C5    cd    M   15  14  11     1.305   109.285   179.998  0.138400
  17  H8    h5    E   16  15  14     1.080   125.714  -179.844  0.169700
  18  N3    na    M   16  15  14     1.350   108.673     0.310 -0.238300
  19  H9    hn    E   18  16  15     0.970   126.349   179.822  0.342700
  20  C4    cd    M   18  16  15     1.368   107.214    -0.132 -0.255700
  21  H7    h4    E   20  18  16     1.080   126.614  -179.939  0.213500


LOOP
   C4   C3

IMPROPER
   C2   C4   C3   N2
   H8   N3   C5   N2
   C5   C4   N3   H9
   C3   H7   C4   N3

DONE
STOP
