# Supplementary material for: A Metadynamics-Based Protocol for the Determination of GPCR-Ligand Binding Modes
Source: Int J Mol Sci. 2019 Apr 22;20(8):1970. doi: 10.3390/ijms20081970 (PMC6514967; doi:10.3390/ijms20081970)
Supplement: Supplementary file 1 [file ijms-20-01970-s001.zip › ijms-482180-supplementary-2/file_s3_adrenaline.prep]

    0    0    2

Christian A. Söldner, Anselm H.C. Horn, Heinrich Sticht (2018) -- Adrenaline with RESP/ESP (R.E.D. Server)
molecule.res
ALE   INT  0
CORRECT     OMIT DU   BEG
  1.0000
   1  DUMM  DU    M    0  -1  -2     0.000      .0        .0    0.000000
   2  DUMM  DU    M    1   0  -1     1.449      .0        .0    0.000000
   3  DUMM  DU    M    2   1   0     1.523   111.21       .0    0.000000
   4  C7    c3    M    3   2   1     1.540   111.208  -180.000 -0.161700
   5  H8    hx    E    4   3   2     1.090   107.561    19.324  0.122200
   6  H9    hx    E    4   3   2     1.090    17.011   -80.065  0.122200
   7  H10   hx    E    4   3   2     1.091    95.101   131.568  0.122200
   8  N1    n4    M    4   3   2     1.470   124.482  -110.589  0.020100
   9  HP    hn    E    8   4   3     1.050   106.428    80.424  0.259000
  10  H11   hn    E    8   4   3     1.009   110.944   -46.947  0.259000
  11  C8    c3    M    8   4   3     1.469   110.987  -170.897 -0.061300
  12  H12   hx    E   11   8   4     1.090   109.475   -60.011  0.113100
  13  H13   hx    E   11   8   4     1.090   109.527    60.015  0.113100
  14  C9    c3    M   11   8   4     1.530   109.435  -179.989  0.154900
  15  O3    oh    S   14  11   8     1.430   109.495   -60.017 -0.686100
  16  H7    ho    E   15  14  11     0.967   113.975   -59.972  0.479200
  17  H3    h1    E   14  11   8     1.090   109.490    60.005  0.072500
  18  C1    ca    M   14  11   8     1.507   109.473   179.978 -0.017600
  19  C2    ca    M   18  14  11     1.383   119.963   -95.037 -0.305100
  20  H1    ha    E   19  18  14     1.081   119.963    -0.251  0.199100
  21  C3    ca    M   19  18  14     1.386   120.035   179.704  0.334300
  22  O1    oh    S   21  19  18     1.360   120.044  -179.997 -0.594200
  23  H4    ho    E   22  21  19     0.968   114.005    90.081  0.472900
  24  C4    ca    M   21  19  18     1.392   119.806     0.059  0.257700
  25  O2    oh    S   24  21  19     1.360   120.047   179.986 -0.617300
  26  H6    ho    E   25  24  21     0.967   114.010    89.972  0.473200
  27  C5    ca    M   24  21  19     1.385   119.899    -0.014 -0.300900
  28  H5    ha    E   27  24  21     1.080   119.991   179.984  0.198200
  29  C6    ca    M   27  24  21     1.382   119.987    -0.025 -0.220500
  30  H2    ha    E   29  27  24     1.080   119.930  -179.963  0.191800


LOOP
   C6   C1

IMPROPER
   C9   C2   C1   C6
   C1   C3   C2   H1
   C2   C4   C3   O1
   C3   C5   C4   O2
   C4   C6   C5   H5
   C1   C5   C6   H2

DONE
STOP
