# Supplementary material for: A Metadynamics-Based Protocol for the Determination of GPCR-Ligand Binding Modes
Source: Int J Mol Sci. 2019 Apr 22;20(8):1970. doi: 10.3390/ijms20081970 (PMC6514967; doi:10.3390/ijms20081970)
Supplement: Supplementary file 1 [file ijms-20-01970-s001.zip › ijms-482180-supplementary-2/file_s4_alprenolol.prep]

    0    0    2

Christian A. Söldner, Anselm H.C. Horn, Heinrich Sticht - Alprenolol with AM1/BCC
molecule.res
ALP   INT  0
CORRECT     OMIT DU   BEG
  0.0000
   1  DUMM  DU    M    0  -1  -2     0.000      .0        .0      .00000
   2  DUMM  DU    M    1   0  -1     1.449      .0        .0      .00000
   3  DUMM  DU    M    2   1   0     1.523   111.21       .0      .00000
   4  C1    c3    M    3   2   1     1.540   111.208  -180.000 -0.095100
   5  H     hc    E    4   3   2     1.070   110.917    91.720  0.039700
   6  H1    hc    E    4   3   2     1.071   111.941   -30.904  0.039700
   7  H2    hc    E    4   3   2     1.070   105.445  -149.855  0.039700
   8  C2    c3    M    4   3   2     1.529     4.054    22.293  0.176500
   9  C3    c3    3    8   4   3     1.526   111.088    53.075 -0.095100
  10  H6    hc    E    9   8   4     1.069   109.480   -61.921  0.039700
  11  H7    hc    E    9   8   4     1.070   109.457   178.091  0.039700
  12  H8    hc    E    9   8   4     1.070   109.462    58.123  0.039700
  13  H5    h1    E    8   4   3     1.070   107.202   172.460  0.021700
  14  N1    n3    M    8   4   3     1.479   110.869   -68.012 -0.833200
  15  H3    hn    E   14   8   4     1.020   109.163   177.113  0.360800
  16  C4    c3    M   14   8   4     1.470   110.776   -62.666  0.122800
  17  H9    h1    E   16  14   8     1.070   109.404    66.942  0.048200
  18  H10   h1    E   16  14   8     1.070   109.326   -53.184  0.048200
  19  C5    c3    M   16  14   8     1.519   109.737  -173.032  0.144100
  20  O1    oh    S   19  16  14     1.432   110.395   -45.056 -0.605800
  21  H4    ho    E   20  19  16     0.970   109.444    61.023  0.425000
  22  H11   h1    E   19  16  14     1.070   110.429    73.779  0.052700
  23  C6    c3    M   19  16  14     1.516   107.644  -165.744  0.126400
  24  H12   h1    E   23  19  16     1.071   109.646   173.515  0.055700
  25  H13   h1    E   23  19  16     1.070   109.915    53.787  0.055700
  26  O2    os    M   23  19  16     1.426   108.683   -66.593 -0.338900
  27  C7    ca    M   26  23  19     1.374   122.143   169.054  0.124100
  28  C8    ca    M   27  26  23     1.394   120.272     5.020 -0.198000
  29  H14   ha    E   28  27  26     1.032   119.898     0.074  0.140000
  30  C9    ca    M   28  27  26     1.388   120.260  -179.917 -0.100000
  31  H15   ha    E   30  28  27     1.032   119.947   179.859  0.132000
  32  C10   ca    M   30  28  27     1.388   120.145    -0.162 -0.160000
  33  H16   ha    E   32  30  28     1.032   120.003   179.898  0.133000
  34  C11   ca    M   32  30  28     1.384   119.946    -0.107 -0.100000
  35  H17   ha    E   34  32  30     1.032   119.950  -179.848  0.139000
  36  C12   ca    M   34  32  30     1.394   120.111     0.165 -0.097300
  37  C13   c3    M   36  34  32     1.511   118.881  -179.893 -0.002900
  38  H18   hc    E   37  36  34     1.070   109.612    68.580  0.063700
  39  H19   hc    E   37  36  34     1.070   109.781  -171.575  0.063700
  40  C14   c2    M   37  36  34     1.506   108.919   -51.316 -0.163200
  41  H20   ha    E   40  37  36     1.032   119.731   -79.662  0.123000
  42  C15   c2    M   40  37  36     1.319   120.476   100.328 -0.226000
  43  H21   ha    E   42  40  37     1.032   120.001     0.004  0.111500
  44  H22   ha    E   42  40  37     1.032   119.983  -179.996  0.111500


LOOP
  C12   C7

IMPROPER
   C8  C12   C7   O2
   C7   C9   C8  H14
   C8  C10   C9  H15
   C9  C11  C10  H16
  C10  C12  C11  H17
  C13   C7  C12  C11
  C15  C13  C14  H20
  C14  H21  C15  H22

DONE
STOP
