# Supplementary material for: A Metadynamics-Based Protocol for the Determination of GPCR-Ligand Binding Modes
Source: Int J Mol Sci. 2019 Apr 22;20(8):1970. doi: 10.3390/ijms20081970 (PMC6514967; doi:10.3390/ijms20081970)
Supplement: Supplementary file 1 [file ijms-20-01970-s001.zip › ijms-482180-supplementary-2/file_s5_histamine_clusters.pdb]

REMARK Christian A. Söldner, Anselm H. C. Horn, Heinrich Sticht (2019)
REMARK Histamine H1 receptor + Histamine
REMARK Cluster representatives from clustering of the multiple walker metadynamics simulation
MODEL        1
HETATM    1  N1  HSM     1      47.640  44.261  59.264  1.00  0.00           N
HETATM    2  C1  HSM     1      48.670  44.523  60.314  1.00  0.00           C
HETATM    3  C2  HSM     1      50.011  43.915  60.055  1.00  0.00           C
HETATM    4  C3  HSM     1      50.810  44.297  61.265  1.00  0.00           C
HETATM    5  N2  HSM     1      51.608  45.338  61.395  1.00  0.00           N
HETATM    6  C5  HSM     1      52.218  45.130  62.555  1.00  0.00           C
HETATM    7  N3  HSM     1      51.549  44.289  63.365  1.00  0.00           N
HETATM    8  C4  HSM     1      50.630  43.658  62.535  1.00  0.00           C
TER       9      HSM     1
ATOM     10  N   MET     2      47.784  38.971  95.107  1.00  0.00           N
ATOM     11  CA  MET     2      48.873  39.923  94.846  1.00  0.00           C
ATOM     12  CB  MET     2      49.684  39.603  93.507  1.00  0.00           C
ATOM     13  CG  MET     2      50.882  40.565  93.337  1.00  0.00           C
ATOM     14  SD  MET     2      52.393  40.168  94.178  1.00  0.00           S
ATOM     15  CE  MET     2      53.135  39.088  92.939  1.00  0.00           C
ATOM     16  C   MET     2      48.441  41.332  95.046  1.00  0.00           C
ATOM     17  O   MET     2      48.080  42.031  94.025  1.00  0.00           O
ATOM     18  N   SER     3      48.589  41.863  96.275  1.00  0.00           N
ATOM     19  CA  SER     3      48.257  43.213  96.664  1.00  0.00           C
ATOM     20  CB  SER     3      48.146  43.444  98.214  1.00  0.00           C
ATOM     21  OG  SER     3      47.498  42.343  98.835  1.00  0.00           O
ATOM     22  C   SER     3      49.206  44.274  96.084  1.00  0.00           C
ATOM     23  O   SER     3      48.904  45.473  96.093  1.00  0.00           O
ATOM     24  N   LEU     4      50.327  43.845  95.525  1.00  0.00           N
ATOM     25  CA  LEU     4      51.266  44.716  94.865  1.00  0.00           C
ATOM     26  CB  LEU     4      52.547  43.908  94.566  1.00  0.00           C
ATOM     27  CG  LEU     4      53.746  44.680  93.906  1.00  0.00           C
ATOM     28  CD1 LEU     4      54.434  45.591  94.896  1.00  0.00           C
ATOM     29  CD2 LEU     4      54.758  43.591  93.427  1.00  0.00           C
ATOM     30  C   LEU     4      50.585  45.205  93.524  1.00  0.00           C
ATOM     31  O   LEU     4      50.207  44.354  92.735  1.00  0.00           O
ATOM     32  N   PRO     5      50.634  46.514  93.204  1.00  0.00           N
ATOM     33  CD  PRO     5      50.991  47.715  94.053  1.00  0.00           C
ATOM     34  CG  PRO     5      50.050  48.814  93.562  1.00  0.00           C
ATOM     35  CB  PRO     5      50.061  48.463  92.072  1.00  0.00           C
ATOM     36  CA  PRO     5      49.943  46.963  91.993  1.00  0.00           C
ATOM     37  C   PRO     5      50.395  46.313  90.624  1.00  0.00           C
ATOM     38  O   PRO     5      51.526  45.894  90.504  1.00  0.00           O
ATOM     39  N   ASN     6      49.375  46.281  89.703  1.00  0.00           N
ATOM     40  CA  ASN     6      49.496  45.890  88.293  1.00  0.00           C
ATOM     41  CB  ASN     6      50.115  47.001  87.403  1.00  0.00           C
ATOM     42  CG  ASN     6      49.746  46.899  85.873  1.00  0.00           C
ATOM     43  OD1 ASN     6      48.587  46.537  85.603  1.00  0.00           O
ATOM     44  ND2 ASN     6      50.636  47.230  84.933  1.00  0.00           N
ATOM     45  C   ASN     6      50.288  44.591  88.214  1.00  0.00           C
ATOM     46  O   ASN     6      51.109  44.502  87.365  1.00  0.00           O
ATOM     47  N   SER     7      50.059  43.681  89.135  1.00  0.00           N
ATOM     48  CA  SER     7      50.881  42.423  89.326  1.00  0.00           C
ATOM     49  CB  SER     7      51.770  42.635  90.536  1.00  0.00           C
ATOM     50  OG  SER     7      52.689  43.606  90.226  1.00  0.00           O
ATOM     51  C   SER     7      50.023  41.222  89.506  1.00  0.00           C
ATOM     52  O   SER     7      49.123  41.221  90.346  1.00  0.00           O
ATOM     53  N   SER     8      50.245  40.121  88.787  1.00  0.00           N
ATOM     54  CA  SER     8      49.377  38.930  88.597  1.00  0.00           C
ATOM     55  CB  SER     8      49.478  38.081  89.918  1.00  0.00           C
ATOM     56  OG  SER     8      50.768  37.773  90.458  1.00  0.00           O
ATOM     57  C   SER     8      47.907  39.138  88.127  1.00  0.00           C
ATOM     58  O   SER     8      47.148  38.227  88.277  1.00  0.00           O
ATOM     59  N   CYS     9      47.485  40.237  87.576  1.00  0.00           N
ATOM     60  CA  CYS     9      46.095  40.584  87.475  1.00  0.00           C
ATOM     61  CB  CYS     9      45.883  42.014  87.104  1.00  0.00           C
ATOM     62  SG  CYS     9      46.891  43.236  88.074  1.00  0.00           S
ATOM     63  C   CYS     9      45.296  39.773  86.455  1.00  0.00           C
ATOM     64  O   CYS     9      44.097  39.461  86.715  1.00  0.00           O
ATOM     65  N   LEU    10      45.948  39.043  85.496  1.00  0.00           N
ATOM     66  CA  LEU    10      45.330  37.952  84.706  1.00  0.00           C
ATOM     67  CB  LEU    10      46.131  37.322  83.587  1.00  0.00           C
ATOM     68  CG  LEU    10      46.560  38.232  82.376  1.00  0.00           C
ATOM     69  CD1 LEU    10      47.372  37.333  81.397  1.00  0.00           C
ATOM     70  CD2 LEU    10      45.300  38.730  81.636  1.00  0.00           C
ATOM     71  C   LEU    10      44.811  36.792  85.627  1.00  0.00           C
ATOM     72  O   LEU    10      43.722  36.180  85.396  1.00  0.00           O
ATOM     73  N   LEU    11      45.511  36.473  86.757  1.00  0.00           N
ATOM     74  CA  LEU    11      45.082  35.463  87.697  1.00  0.00           C
ATOM     75  CB  LEU    11      46.312  35.225  88.638  1.00  0.00           C
ATOM     76  CG  LEU    11      46.114  34.076  89.689  1.00  0.00           C
ATOM     77  CD1 LEU    11      45.676  32.705  89.109  1.00  0.00           C
ATOM     78  CD2 LEU    11      47.444  33.928  90.429  1.00  0.00           C
ATOM     79  C   LEU    11      43.861  35.932  88.427  1.00  0.00           C
ATOM     80  O   LEU    11      42.962  35.140  88.717  1.00  0.00           O
ATOM     81  N   GLU    12      43.779  37.172  88.956  1.00  0.00           N
ATOM     82  CA  GLU    12      42.848  37.661  90.045  1.00  0.00           C
ATOM     83  CB  GLU    12      43.667  38.363  91.105  1.00  0.00           C
ATOM     84  CG  GLU    12      45.047  37.825  91.576  1.00  0.00           C
ATOM     85  CD  GLU    12      45.676  38.507  92.806  1.00  0.00           C
ATOM     86  OE1 GLU    12      45.656  37.907  93.866  1.00  0.00           O
ATOM     87  OE2 GLU    12      46.204  39.638  92.776  1.00  0.00           O
ATOM     88  C   GLU    12      41.637  38.449  89.584  1.00  0.00           C
ATOM     89  O   GLU    12      40.507  38.127  89.964  1.00  0.00           O
ATOM     90  N   ASP    13      41.836  39.519  88.824  1.00  0.00           N
ATOM     91  CA  ASP    13      40.915  40.447  88.163  1.00  0.00           C
ATOM     92  CB  ASP    13      41.443  41.848  88.142  1.00  0.00           C
ATOM     93  CG  ASP    13      40.391  42.916  87.911  1.00  0.00           C
ATOM     94  OD1 ASP    13      40.590  43.766  87.011  1.00  0.00           O
ATOM     95  OD2 ASP    13      39.351  42.895  88.591  1.00  0.00           O
ATOM     96  C   ASP    13      40.566  40.026  86.683  1.00  0.00           C
ATOM     97  O   ASP    13      39.595  40.594  86.142  1.00  0.00           O
ATOM     98  N   LYS    14      41.168  38.966  86.214  1.00  0.00           N
ATOM     99  CA  LYS    14      40.909  38.235  84.954  1.00  0.00           C
ATOM    100  CB  LYS    14      39.430  37.623  84.954  1.00  0.00           C
ATOM    101  CG  LYS    14      39.242  36.413  85.905  1.00  0.00           C
ATOM    102  CD  LYS    14      40.124  35.194  85.516  1.00  0.00           C
ATOM    103  CE  LYS    14      40.015  34.275  86.666  1.00  0.00           C
ATOM    104  NZ  LYS    14      40.627  32.966  86.367  1.00  0.00           N
ATOM    105  C   LYS    14      41.249  38.975  83.604  1.00  0.00           C
ATOM    106  O   LYS    14      41.560  38.275  82.624  1.00  0.00           O
ATOM    107  N   MET    15      41.477  40.285  83.583  1.00  0.00           N
ATOM    108  CA  MET    15      41.866  41.085  82.403  1.00  0.00           C
ATOM    109  CB  MET    15      40.645  41.833  81.812  1.00  0.00           C
ATOM    110  CG  MET    15      39.577  40.891  81.372  1.00  0.00           C
ATOM    111  SD  MET    15      38.406  41.739  80.291  1.00  0.00           S
ATOM    112  CE  MET    15      36.957  40.667  80.591  1.00  0.00           C
ATOM    113  C   MET    15      43.035  41.987  82.723  1.00  0.00           C
ATOM    114  O   MET    15      43.083  42.538  83.823  1.00  0.00           O
ATOM    115  N   CYS    16      43.995  42.098  81.803  1.00  0.00           N
ATOM    116  CA  CYS    16      45.113  42.980  82.033  1.00  0.00           C
ATOM    117  CB  CYS    16      46.184  42.431  81.114  1.00  0.00           C
ATOM    118  SG  CYS    16      45.714  42.890  79.474  1.00  0.00           S
ATOM    119  C   CYS    16      44.801  44.429  81.722  1.00  0.00           C
ATOM    120  O   CYS    16      43.661  44.778  81.512  1.00  0.00           O
ATOM    121  N   GLU    17      45.860  45.291  81.862  1.00  0.00           N
ATOM    122  CA  GLU    17      45.748  46.691  81.721  1.00  0.00           C
ATOM    123  CB  GLU    17      47.097  47.323  82.162  1.00  0.00           C
ATOM    124  CG  GLU    17      48.347  47.134  81.242  1.00  0.00           C
ATOM    125  CD  GLU    17      49.576  47.827  81.742  1.00  0.00           C
ATOM    126  OE1 GLU    17      50.667  47.218  81.603  1.00  0.00           O
ATOM    127  OE2 GLU    17      49.534  48.977  82.232  1.00  0.00           O
ATOM    128  C   GLU    17      45.228  47.219  80.351  1.00  0.00           C
ATOM    129  O   GLU    17      44.996  48.409  80.240  1.00  0.00           O
ATOM    130  N   GLY    18      44.959  46.408  79.391  1.00  0.00           N
ATOM    131  CA  GLY    18      44.319  46.667  78.071  1.00  0.00           C
ATOM    132  C   GLY    18      42.749  46.654  78.160  1.00  0.00           C
ATOM    133  O   GLY    18      42.179  46.903  77.110  1.00  0.00           O
ATOM    134  N   ASN    19      42.159  46.544  79.310  1.00  0.00           N
ATOM    135  CA  ASN    19      40.709  46.572  79.640  1.00  0.00           C
ATOM    136  CB  ASN    19      40.559  45.833  80.970  1.00  0.00           C
ATOM    137  CG  ASN    19      39.069  45.811  81.419  1.00  0.00           C
ATOM    138  OD1 ASN    19      38.241  45.109  80.909  1.00  0.00           O
ATOM    139  ND2 ASN    19      38.648  46.720  82.259  1.00  0.00           N
ATOM    140  C   ASN    19      40.207  48.041  79.689  1.00  0.00           C
ATOM    141  O   ASN    19      40.895  48.943  80.128  1.00  0.00           O
ATOM    142  N   LYS    20      38.956  48.289  79.268  1.00  0.00           N
ATOM    143  CA  LYS    20      38.344  49.578  79.237  1.00  0.00           C
ATOM    144  CB  LYS    20      38.414  50.108  77.817  1.00  0.00           C
ATOM    145  CG  LYS    20      39.784  50.599  77.287  1.00  0.00           C
ATOM    146  CD  LYS    20      39.574  51.128  75.837  1.00  0.00           C
ATOM    147  CE  LYS    20      40.843  51.630  75.267  1.00  0.00           C
ATOM    148  NZ  LYS    20      41.221  52.911  75.966  1.00  0.00           N
ATOM    149  C   LYS    20      36.904  49.567  79.886  1.00  0.00           C
ATOM    150  O   LYS    20      36.203  50.545  79.766  1.00  0.00           O
ATOM    151  N   THR    21      36.456  48.536  80.557  1.00  0.00           N
ATOM    152  CA  THR    21      35.086  48.324  81.056  1.00  0.00           C
ATOM    153  CB  THR    21      34.748  46.864  81.407  1.00  0.00           C
ATOM    154  CG2 THR    21      35.080  45.824  80.298  1.00  0.00           C
ATOM    155  OG1 THR    21      35.548  46.496  82.538  1.00  0.00           O
ATOM    156  C   THR    21      34.564  49.324  82.076  1.00  0.00           C
ATOM    157  O   THR    21      33.334  49.412  82.205  1.00  0.00           O
ATOM    158  N   THR    22      35.392  50.056  82.765  1.00  0.00           N
ATOM    159  CA  THR    22      34.921  50.936  83.825  1.00  0.00           C
ATOM    160  CB  THR    22      35.840  51.038  84.995  1.00  0.00           C
ATOM    161  CG2 THR    22      36.272  49.749  85.536  1.00  0.00           C
ATOM    162  OG1 THR    22      37.039  51.669  84.595  1.00  0.00           O
ATOM    163  C   THR    22      34.699  52.445  83.344  1.00  0.00           C
ATOM    164  O   THR    22      35.308  52.875  82.334  1.00  0.00           O
ATOM    165  N   MET    23      33.907  53.174  84.043  1.00  0.00           N
ATOM    166  CA  MET    23      33.455  54.593  83.802  1.00  0.00           C
ATOM    167  CB  MET    23      34.563  55.605  84.282  1.00  0.00           C
ATOM    168  CG  MET    23      34.823  55.377  85.792  1.00  0.00           C
ATOM    169  SD  MET    23      35.811  56.759  86.752  1.00  0.00           S
ATOM    170  CE  MET    23      37.462  56.261  86.553  1.00  0.00           C
ATOM    171  C   MET    23      32.915  54.982  82.362  1.00  0.00           C
ATOM    172  O   MET    23      32.873  56.212  82.011  1.00  0.00           O
ATOM    173  N   ALA    24      32.487  53.991  81.612  1.00  0.00           N
ATOM    174  CA  ALA    24      32.127  54.010  80.232  1.00  0.00           C
ATOM    175  CB  ALA    24      32.919  52.950  79.543  1.00  0.00           C
ATOM    176  C   ALA    24      30.618  53.987  80.081  1.00  0.00           C
ATOM    177  O   ALA    24      29.938  53.417  80.911  1.00  0.00           O
ATOM    178  N   SER    25      30.087  54.586  79.031  1.00  0.00           N
ATOM    179  CA  SER    25      28.647  54.814  78.810  1.00  0.00           C
ATOM    180  CB  SER    25      28.145  56.253  79.109  1.00  0.00           C
ATOM    181  OG  SER    25      28.503  56.634  80.399  1.00  0.00           O
ATOM    182  C   SER    25      28.228  54.402  77.380  1.00  0.00           C
ATOM    183  O   SER    25      29.098  54.443  76.501  1.00  0.00           O
ATOM    184  N   PRO    26      27.019  53.980  77.090  1.00  0.00           N
ATOM    185  CD  PRO    26      25.848  53.939  77.910  1.00  0.00           C
ATOM    186  CG  PRO    26      24.730  53.237  77.109  1.00  0.00           C
ATOM    187  CB  PRO    26      25.461  52.457  76.030  1.00  0.00           C
ATOM    188  CA  PRO    26      26.690  53.389  75.770  1.00  0.00           C
ATOM    189  C   PRO    26      26.369  54.488  74.699  1.00  0.00           C
ATOM    190  O   PRO    26      26.087  55.668  74.999  1.00  0.00           O
ATOM    191  N   GLN    27      26.260  54.007  73.450  1.00  0.00           N
ATOM    192  CA  GLN    27      26.089  54.796  72.209  1.00  0.00           C
ATOM    193  CB  GLN    27      27.440  54.828  71.480  1.00  0.00           C
ATOM    194  CG  GLN    27      28.408  55.919  72.019  1.00  0.00           C
ATOM    195  CD  GLN    27      29.778  55.891  71.350  1.00  0.00           C
ATOM    196  OE1 GLN    27      30.280  54.792  71.181  1.00  0.00           O
ATOM    197  NE2 GLN    27      30.317  56.972  70.820  1.00  0.00           N
ATOM    198  C   GLN    27      24.971  54.134  71.349  1.00  0.00           C
ATOM    199  O   GLN    27      24.792  52.974  71.510  1.00  0.00           O
ATOM    200  N   LEU    28      24.430  54.893  70.348  1.00  0.00           N
ATOM    201  CA  LEU    28      23.111  54.590  69.698  1.00  0.00           C
ATOM    202  CB  LEU    28      22.970  55.589  68.547  1.00  0.00           C
ATOM    203  CG  LEU    28      21.690  55.687  67.767  1.00  0.00           C
ATOM    204  CD1 LEU    28      20.319  55.855  68.396  1.00  0.00           C
ATOM    205  CD2 LEU    28      21.849  56.847  66.776  1.00  0.00           C
ATOM    206  C   LEU    28      22.903  53.140  69.279  1.00  0.00           C
ATOM    207  O   LEU    28      21.824  52.648  69.669  1.00  0.00           O
ATOM    208  N   MET    29      23.834  52.441  68.580  1.00  0.00           N
ATOM    209  CA  MET    29      23.677  51.060  68.170  1.00  0.00           C
ATOM    210  CB  MET    29      22.927  50.928  66.910  1.00  0.00           C
ATOM    211  CG  MET    29      23.727  51.219  65.630  1.00  0.00           C
ATOM    212  SD  MET    29      22.718  51.286  64.110  1.00  0.00           S
ATOM    213  CE  MET    29      21.706  52.795  64.299  1.00  0.00           C
ATOM    214  C   MET    29      25.008  50.312  68.191  1.00  0.00           C
ATOM    215  O   MET    29      26.047  50.974  68.111  1.00  0.00           O
ATOM    216  N   PRO    30      25.060  48.982  68.312  1.00  0.00           N
ATOM    217  CD  PRO    30      23.911  48.101  68.302  1.00  0.00           C
ATOM    218  CG  PRO    30      24.493  46.702  68.483  1.00  0.00           C
ATOM    219  CB  PRO    30      25.913  46.753  68.024  1.00  0.00           C
ATOM    220  CA  PRO    30      26.351  48.204  68.273  1.00  0.00           C
ATOM    221  C   PRO    30      27.411  48.605  67.193  1.00  0.00           C
ATOM    222  O   PRO    30      27.161  48.674  65.983  1.00  0.00           O
ATOM    223  N   LEU    31      28.640  48.667  67.614  1.00  0.00           N
ATOM    224  CA  LEU    31      29.700  49.098  66.674  1.00  0.00           C
ATOM    225  CB  LEU    31      31.020  49.301  67.474  1.00  0.00           C
ATOM    226  CG  LEU    31      32.179  49.642  66.474  1.00  0.00           C
ATOM    227  CD1 LEU    31      32.207  51.112  66.054  1.00  0.00           C
ATOM    228  CD2 LEU    31      33.509  49.474  67.295  1.00  0.00           C
ATOM    229  C   LEU    31      29.892  48.048  65.584  1.00  0.00           C
ATOM    230  O   LEU    31      29.992  48.338  64.414  1.00  0.00           O
ATOM    231  N   VAL    32      29.784  46.818  65.975  1.00  0.00           N
ATOM    232  CA  VAL    32      29.966  45.708  65.066  1.00  0.00           C
ATOM    233  CB  VAL    32      29.968  44.308  65.826  1.00  0.00           C
ATOM    234  CG1 VAL    32      28.568  44.117  66.466  1.00  0.00           C
ATOM    235  CG2 VAL    32      30.310  43.138  65.007  1.00  0.00           C
ATOM    236  C   VAL    32      28.916  45.736  63.965  1.00  0.00           C
ATOM    237  O   VAL    32      29.307  45.326  62.866  1.00  0.00           O
ATOM    238  N   VAL    33      27.725  46.304  64.024  1.00  0.00           N
ATOM    239  CA  VAL    33      26.706  46.332  62.984  1.00  0.00           C
ATOM    240  CB  VAL    33      25.335  46.660  63.713  1.00  0.00           C
ATOM    241  CG1 VAL    33      24.295  47.168  62.713  1.00  0.00           C
ATOM    242  CG2 VAL    33      24.787  45.370  64.344  1.00  0.00           C
ATOM    243  C   VAL    33      27.025  47.452  62.004  1.00  0.00           C
ATOM    244  O   VAL    33      26.585  47.361  60.913  1.00  0.00           O
ATOM    245  N   VAL    34      27.863  48.473  62.343  1.00  0.00           N
ATOM    246  CA  VAL    34      28.462  49.424  61.513  1.00  0.00           C
ATOM    247  CB  VAL    34      29.040  50.595  62.363  1.00  0.00           C
ATOM    248  CG1 VAL    34      29.708  51.665  61.392  1.00  0.00           C
ATOM    249  CG2 VAL    34      27.978  51.284  63.182  1.00  0.00           C
ATOM    250  C   VAL    34      29.543  48.715  60.714  1.00  0.00           C
ATOM    251  O   VAL    34      29.494  48.754  59.454  1.00  0.00           O
ATOM    252  N   LEU    35      30.454  47.967  61.365  1.00  0.00           N
ATOM    253  CA  LEU    35      31.585  47.288  60.735  1.00  0.00           C
ATOM    254  CB  LEU    35      32.396  46.540  61.836  1.00  0.00           C
ATOM    255  CG  LEU    35      33.084  47.471  62.786  1.00  0.00           C
ATOM    256  CD1 LEU    35      33.835  46.633  63.827  1.00  0.00           C
ATOM    257  CD2 LEU    35      34.143  48.353  62.126  1.00  0.00           C
ATOM    258  C   LEU    35      31.027  46.287  59.686  1.00  0.00           C
ATOM    259  O   LEU    35      31.638  46.067  58.626  1.00  0.00           O
ATOM    260  N   SER    36      29.818  45.655  59.996  1.00  0.00           N
ATOM    261  CA  SER    36      29.150  44.743  59.096  1.00  0.00           C
ATOM    262  CB  SER    36      28.171  43.852  59.976  1.00  0.00           C
ATOM    263  OG  SER    36      28.961  43.224  60.967  1.00  0.00           O
ATOM    264  C   SER    36      28.489  45.452  57.935  1.00  0.00           C
ATOM    265  O   SER    36      28.460  44.881  56.846  1.00  0.00           O
ATOM    266  N   THR    37      28.027  46.711  58.104  1.00  0.00           N
ATOM    267  CA  THR    37      27.536  47.520  56.954  1.00  0.00           C
ATOM    268  CB  THR    37      26.635  48.629  57.433  1.00  0.00           C
ATOM    269  CG2 THR    37      26.094  49.517  56.352  1.00  0.00           C
ATOM    270  OG1 THR    37      25.495  48.027  58.013  1.00  0.00           O
ATOM    271  C   THR    37      28.676  48.011  56.024  1.00  0.00           C
ATOM    272  O   THR    37      28.597  48.010  54.814  1.00  0.00           O
ATOM    273  N   ILE    38      29.835  48.303  56.664  1.00  0.00           N
ATOM    274  CA  ILE    38      31.055  48.634  55.895  1.00  0.00           C
ATOM    275  CB  ILE    38      32.124  49.157  56.865  1.00  0.00           C
ATOM    276  CG2 ILE    38      33.364  49.408  56.045  1.00  0.00           C
ATOM    277  CG1 ILE    38      31.672  50.506  57.414  1.00  0.00           C
ATOM    278  CD1 ILE    38      32.460  51.088  58.594  1.00  0.00           C
ATOM    279  C   ILE    38      31.537  47.405  55.005  1.00  0.00           C
ATOM    280  O   ILE    38      31.998  47.525  53.856  1.00  0.00           O
ATOM    281  N   CYS    39      31.339  46.195  55.586  1.00  0.00           N
ATOM    282  CA  CYS    39      31.731  44.955  54.847  1.00  0.00           C
ATOM    283  CB  CYS    39      31.752  43.826  55.887  1.00  0.00           C
ATOM    284  SG  CYS    39      32.685  42.536  55.049  1.00  0.00           S
ATOM    285  C   CYS    39      30.832  44.633  53.657  1.00  0.00           C
ATOM    286  O   CYS    39      31.283  44.243  52.537  1.00  0.00           O
ATOM    287  N   LEU    40      29.472  44.861  53.806  1.00  0.00           N
ATOM    288  CA  LEU    40      28.432  44.749  52.826  1.00  0.00           C
ATOM    289  CB  LEU    40      27.071  45.307  53.385  1.00  0.00           C
ATOM    290  CG  LEU    40      26.061  45.845  52.334  1.00  0.00           C
ATOM    291  CD1 LEU    40      25.373  44.594  51.774  1.00  0.00           C
ATOM    292  CD2 LEU    40      25.039  46.634  53.063  1.00  0.00           C
ATOM    293  C   LEU    40      28.831  45.629  51.645  1.00  0.00           C
ATOM    294  O   LEU    40      28.833  45.108  50.526  1.00  0.00           O
ATOM    295  N   VAL    41      29.249  46.909  51.785  1.00  0.00           N
ATOM    296  CA  VAL    41      29.519  47.809  50.624  1.00  0.00           C
ATOM    297  CB  VAL    41      29.096  49.209  50.853  1.00  0.00           C
ATOM    298  CG1 VAL    41      27.616  49.357  51.213  1.00  0.00           C
ATOM    299  CG2 VAL    41      29.895  49.731  52.033  1.00  0.00           C
ATOM    300  C   VAL    41      30.879  47.581  50.045  1.00  0.00           C
ATOM    301  O   VAL    41      31.109  47.961  48.935  1.00  0.00           O
ATOM    302  N   THR    42      31.790  46.913  50.836  1.00  0.00           N
ATOM    303  CA  THR    42      33.220  46.645  50.486  1.00  0.00           C
ATOM    304  CB  THR    42      34.180  46.577  51.667  1.00  0.00           C
ATOM    305  CG2 THR    42      35.591  46.209  51.278  1.00  0.00           C
ATOM    306  OG1 THR    42      34.208  47.827  52.176  1.00  0.00           O
ATOM    307  C   THR    42      33.403  45.345  49.647  1.00  0.00           C
ATOM    308  O   THR    42      34.143  45.415  48.598  1.00  0.00           O
ATOM    309  N   VAL    43      32.694  44.264  49.968  1.00  0.00           N
ATOM    310  CA  VAL    43      32.736  43.073  49.158  1.00  0.00           C
ATOM    311  CB  VAL    43      32.398  41.773  49.919  1.00  0.00           C
ATOM    312  CG1 VAL    43      32.460  40.483  49.110  1.00  0.00           C
ATOM    313  CG2 VAL    43      33.398  41.565  50.999  1.00  0.00           C
ATOM    314  C   VAL    43      31.766  43.261  47.998  1.00  0.00           C
ATOM    315  O   VAL    43      32.088  42.771  46.908  1.00  0.00           O
ATOM    316  N   GLY    44      30.605  43.940  48.187  1.00  0.00           N
ATOM    317  CA  GLY    44      29.775  44.268  47.026  1.00  0.00           C
ATOM    318  C   GLY    44      30.425  44.998  45.796  1.00  0.00           C
ATOM    319  O   GLY    44      30.296  44.707  44.636  1.00  0.00           O
ATOM    320  N   LEU    45      31.233  46.019  46.126  1.00  0.00           N
ATOM    321  CA  LEU    45      31.972  46.850  45.166  1.00  0.00           C
ATOM    322  CB  LEU    45      32.500  48.171  45.765  1.00  0.00           C
ATOM    323  CG  LEU    45      33.329  49.062  44.805  1.00  0.00           C
ATOM    324  CD1 LEU    45      32.529  49.350  43.475  1.00  0.00           C
ATOM    325  CD2 LEU    45      33.527  50.462  45.405  1.00  0.00           C
ATOM    326  C   LEU    45      33.024  45.941  44.447  1.00  0.00           C
ATOM    327  O   LEU    45      33.154  45.831  43.227  1.00  0.00           O
ATOM    328  N   ASN    46      33.825  45.123  45.178  1.00  0.00           N
ATOM    329  CA  ASN    46      34.766  44.134  44.588  1.00  0.00           C
ATOM    330  CB  ASN    46      35.477  43.446  45.799  1.00  0.00           C
ATOM    331  CG  ASN    46      36.838  42.877  45.350  1.00  0.00           C
ATOM    332  OD1 ASN    46      37.199  42.807  44.200  1.00  0.00           O
ATOM    333  ND2 ASN    46      37.668  42.409  46.301  1.00  0.00           N
ATOM    334  C   ASN    46      34.128  43.122  43.679  1.00  0.00           C
ATOM    335  O   ASN    46      34.649  42.723  42.649  1.00  0.00           O
ATOM    336  N   LEU    47      32.999  42.501  44.119  1.00  0.00           N
ATOM    337  CA  LEU    47      32.191  41.679  43.209  1.00  0.00           C
ATOM    338  CB  LEU    47      30.991  41.118  44.049  1.00  0.00           C
ATOM    339  CG  LEU    47      31.392  40.079  45.169  1.00  0.00           C
ATOM    340  CD1 LEU    47      30.113  39.407  45.789  1.00  0.00           C
ATOM    341  CD2 LEU    47      32.284  38.930  44.500  1.00  0.00           C
ATOM    342  C   LEU    47      31.690  42.328  41.928  1.00  0.00           C
ATOM    343  O   LEU    47      31.422  41.557  40.999  1.00  0.00           O
ATOM    344  N   LEU    48      31.488  43.647  41.917  1.00  0.00           N
ATOM    345  CA  LEU    48      31.128  44.326  40.687  1.00  0.00           C
ATOM    346  CB  LEU    48      30.346  45.615  41.046  1.00  0.00           C
ATOM    347  CG  LEU    48      29.895  46.474  39.905  1.00  0.00           C
ATOM    348  CD1 LEU    48      28.736  45.772  39.125  1.00  0.00           C
ATOM    349  CD2 LEU    48      29.303  47.753  40.524  1.00  0.00           C
ATOM    350  C   LEU    48      32.348  44.628  39.847  1.00  0.00           C
ATOM    351  O   LEU    48      32.298  44.427  38.627  1.00  0.00           O
ATOM    352  N   VAL    49      33.517  44.900  40.438  1.00  0.00           N
ATOM    353  CA  VAL    49      34.797  44.831  39.618  1.00  0.00           C
ATOM    354  CB  VAL    49      36.016  45.253  40.448  1.00  0.00           C
ATOM    355  CG1 VAL    49      37.257  45.115  39.649  1.00  0.00           C
ATOM    356  CG2 VAL    49      36.004  46.714  41.038  1.00  0.00           C
ATOM    357  C   VAL    49      34.960  43.471  39.039  1.00  0.00           C
ATOM    358  O   VAL    49      35.090  43.301  37.829  1.00  0.00           O
ATOM    359  N   LEU    50      34.861  42.431  39.899  1.00  0.00           N
ATOM    360  CA  LEU    50      34.813  41.051  39.420  1.00  0.00           C
ATOM    361  CB  LEU    50      34.724  40.152  40.651  1.00  0.00           C
ATOM    362  CG  LEU    50      34.936  38.662  40.492  1.00  0.00           C
ATOM    363  CD1 LEU    50      36.447  38.324  40.312  1.00  0.00           C
ATOM    364  CD2 LEU    50      34.467  37.882  41.752  1.00  0.00           C
ATOM    365  C   LEU    50      33.804  40.729  38.260  1.00  0.00           C
ATOM    366  O   LEU    50      34.166  40.029  37.321  1.00  0.00           O
ATOM    367  N   TYR    51      32.603  41.267  38.379  1.00  0.00           N
ATOM    368  CA  TYR    51      31.464  41.095  37.439  1.00  0.00           C
ATOM    369  CB  TYR    51      30.143  41.733  37.898  1.00  0.00           C
ATOM    370  CG  TYR    51      28.964  41.351  36.938  1.00  0.00           C
ATOM    371  CD1 TYR    51      28.576  40.040  36.988  1.00  0.00           C
ATOM    372  CE1 TYR    51      27.567  39.678  36.018  1.00  0.00           C
ATOM    373  CZ  TYR    51      26.925  40.647  35.147  1.00  0.00           C
ATOM    374  OH  TYR    51      25.976  40.285  34.287  1.00  0.00           O
ATOM    375  CE2 TYR    51      27.363  42.017  35.187  1.00  0.00           C
ATOM    376  CD2 TYR    51      28.423  42.330  36.057  1.00  0.00           C
ATOM    377  C   TYR    51      31.794  41.545  36.029  1.00  0.00           C
ATOM    378  O   TYR    51      31.335  41.023  35.019  1.00  0.00           O
ATOM    379  N   ALA    52      32.592  42.626  35.958  1.00  0.00           N
ATOM    380  CA  ALA    52      33.082  43.306  34.838  1.00  0.00           C
ATOM    381  CB  ALA    52      33.539  44.727  35.058  1.00  0.00           C
ATOM    382  C   ALA    52      34.133  42.357  34.219  1.00  0.00           C
ATOM    383  O   ALA    52      34.194  42.207  32.989  1.00  0.00           O
ATOM    384  N   VAL    53      35.014  41.679  34.970  1.00  0.00           N
ATOM    385  CA  VAL    53      36.116  40.820  34.311  1.00  0.00           C
ATOM    386  CB  VAL    53      37.376  40.593  35.191  1.00  0.00           C
ATOM    387  CG1 VAL    53      37.953  42.073  35.321  1.00  0.00           C
ATOM    388  CG2 VAL    53      37.016  40.103  36.552  1.00  0.00           C
ATOM    389  C   VAL    53      35.538  39.499  33.781  1.00  0.00           C
ATOM    390  O   VAL    53      36.119  38.949  32.812  1.00  0.00           O
ATOM    391  N   ARG    54      34.428  39.038  34.401  1.00  0.00           N
ATOM    392  CA  ARG    54      33.480  38.076  33.771  1.00  0.00           C
ATOM    393  CB  ARG    54      32.450  37.715  34.871  1.00  0.00           C
ATOM    394  CG  ARG    54      31.322  36.793  34.371  1.00  0.00           C
ATOM    395  CD  ARG    54      31.844  35.463  33.852  1.00  0.00           C
ATOM    396  NE  ARG    54      30.715  34.632  33.682  1.00  0.00           N
ATOM    397  CZ  ARG    54      30.767  33.382  33.283  1.00  0.00           C
ATOM    398  NH1 ARG    54      31.888  32.713  33.144  1.00  0.00           N
ATOM    399  NH2 ARG    54      29.658  32.820  32.943  1.00  0.00           N
ATOM    400  C   ARG    54      32.970  38.554  32.421  1.00  0.00           C
ATOM    401  O   ARG    54      33.341  38.064  31.361  1.00  0.00           O
ATOM    402  N   SER    55      32.028  39.503  32.570  1.00  0.00           N
ATOM    403  CA  SER    55      31.308  40.221  31.399  1.00  0.00           C
ATOM    404  CB  SER    55      30.416  41.300  31.928  1.00  0.00           C
ATOM    405  OG  SER    55      29.636  40.890  32.998  1.00  0.00           O
ATOM    406  C   SER    55      32.117  40.682  30.229  1.00  0.00           C
ATOM    407  O   SER    55      31.668  40.491  29.079  1.00  0.00           O
ATOM    408  N   GLU    56      33.256  41.374  30.459  1.00  0.00           N
ATOM    409  CA  GLU    56      34.036  41.904  29.379  1.00  0.00           C
ATOM    410  CB  GLU    56      33.993  43.444  29.659  1.00  0.00           C
ATOM    411  CG  GLU    56      34.793  44.255  28.628  1.00  0.00           C
ATOM    412  CD  GLU    56      34.194  43.983  27.248  1.00  0.00           C
ATOM    413  OE1 GLU    56      33.123  44.442  26.858  1.00  0.00           O
ATOM    414  OE2 GLU    56      34.965  43.294  26.519  1.00  0.00           O
ATOM    415  C   GLU    56      35.447  41.376  29.280  1.00  0.00           C
ATOM    416  O   GLU    56      36.366  41.458  30.161  1.00  0.00           O
ATOM    417  N   ARG    57      35.698  40.726  28.151  1.00  0.00           N
ATOM    418  CA  ARG    57      36.899  39.968  27.772  1.00  0.00           C
ATOM    419  CB  ARG    57      36.472  38.787  26.962  1.00  0.00           C
ATOM    420  CG  ARG    57      35.553  37.736  27.592  1.00  0.00           C
ATOM    421  CD  ARG    57      36.033  37.337  28.963  1.00  0.00           C
ATOM    422  NE  ARG    57      35.174  36.256  29.523  1.00  0.00           N
ATOM    423  CZ  ARG    57      35.135  35.707  30.713  1.00  0.00           C
ATOM    424  NH1 ARG    57      35.724  36.128  31.773  1.00  0.00           N
ATOM    425  NH2 ARG    57      34.556  34.556  30.874  1.00  0.00           N
ATOM    426  C   ARG    57      37.958  40.879  27.022  1.00  0.00           C
ATOM    427  O   ARG    57      39.109  40.411  27.002  1.00  0.00           O
ATOM    428  N   LYS    58      37.557  42.058  26.531  1.00  0.00           N
ATOM    429  CA  LYS    58      38.485  43.079  25.981  1.00  0.00           C
ATOM    430  CB  LYS    58      37.865  43.647  24.700  1.00  0.00           C
ATOM    431  CG  LYS    58      37.887  42.647  23.641  1.00  0.00           C
ATOM    432  CD  LYS    58      39.167  42.618  22.861  1.00  0.00           C
ATOM    433  CE  LYS    58      38.889  41.797  21.561  1.00  0.00           C
ATOM    434  NZ  LYS    58      38.641  40.297  21.742  1.00  0.00           N
ATOM    435  C   LYS    58      38.773  44.200  27.010  1.00  0.00           C
ATOM    436  O   LYS    58      39.182  45.260  26.470  1.00  0.00           O
ATOM    437  N   LEU    59      38.623  43.971  28.350  1.00  0.00           N
ATOM    438  CA  LEU    59      39.101  44.902  29.350  1.00  0.00           C
ATOM    439  CB  LEU    59      38.241  44.811  30.660  1.00  0.00           C
ATOM    440  CG  LEU    59      38.739  45.593  31.829  1.00  0.00           C
ATOM    441  CD1 LEU    59      38.707  47.073  31.618  1.00  0.00           C
ATOM    442  CD2 LEU    59      37.889  45.372  33.089  1.00  0.00           C
ATOM    443  C   LEU    59      40.642  44.754  29.480  1.00  0.00           C
ATOM    444  O   LEU    59      41.360  45.765  29.350  1.00  0.00           O
ATOM    445  N   HIS    60      41.093  43.535  29.711  1.00  0.00           N
ATOM    446  CA  HIS    60      42.584  43.297  29.732  1.00  0.00           C
ATOM    447  CB  HIS    60      42.874  42.509  31.043  1.00  0.00           C
ATOM    448  CG  HIS    60      42.453  43.269  32.232  1.00  0.00           C
ATOM    449  ND1 HIS    60      42.671  44.639  32.381  1.00  0.00           N
ATOM    450  CE1 HIS    60      42.040  44.989  33.551  1.00  0.00           C
ATOM    451  NE2 HIS    60      41.601  43.918  34.231  1.00  0.00           N
ATOM    452  CD2 HIS    60      41.733  42.898  33.362  1.00  0.00           C
ATOM    453  C   HIS    60      43.056  42.347  28.543  1.00  0.00           C
ATOM    454  O   HIS    60      42.287  41.446  28.163  1.00  0.00           O
ATOM    455  N   THR    61      44.326  42.409  28.113  1.00  0.00           N
ATOM    456  CA  THR    61      44.937  41.499  27.124  1.00  0.00           C
ATOM    457  CB  THR    61      46.387  41.691  26.814  1.00  0.00           C
ATOM    458  CG2 THR    61      46.705  43.152  26.424  1.00  0.00           C
ATOM    459  OG1 THR    61      47.257  41.473  27.895  1.00  0.00           O
ATOM    460  C   THR    61      44.799  40.049  27.545  1.00  0.00           C
ATOM    461  O   THR    61      44.959  39.800  28.745  1.00  0.00           O
ATOM    462  N   VAL    62      44.711  39.069  26.635  1.00  0.00           N
ATOM    463  CA  VAL    62      44.683  37.649  26.956  1.00  0.00           C
ATOM    464  CB  VAL    62      44.135  36.727  25.716  1.00  0.00           C
ATOM    465  CG1 VAL    62      42.805  37.295  25.145  1.00  0.00           C
ATOM    466  CG2 VAL    62      45.196  36.588  24.637  1.00  0.00           C
ATOM    467  C   VAL    62      45.904  37.001  27.477  1.00  0.00           C
ATOM    468  O   VAL    62      45.835  36.041  28.237  1.00  0.00           O
ATOM    469  N   GLY    63      47.033  37.603  27.137  1.00  0.00           N
ATOM    470  CA  GLY    63      48.464  37.185  27.408  1.00  0.00           C
ATOM    471  C   GLY    63      48.933  37.616  28.738  1.00  0.00           C
ATOM    472  O   GLY    63      50.142  37.938  28.948  1.00  0.00           O
ATOM    473  N   ASN    64      48.072  37.756  29.727  1.00  0.00           N
ATOM    474  CA  ASN    64      48.261  38.267  31.037  1.00  0.00           C
ATOM    475  CB  ASN    64      48.048  39.816  30.986  1.00  0.00           C
ATOM    476  CG  ASN    64      48.367  40.457  32.316  1.00  0.00           C
ATOM    477  OD1 ASN    64      48.577  39.948  33.406  1.00  0.00           O
ATOM    478  ND2 ASN    64      48.425  41.768  32.325  1.00  0.00           N
ATOM    479  C   ASN    64      47.201  37.646  31.977  1.00  0.00           C
ATOM    480  O   ASN    64      46.011  38.004  31.916  1.00  0.00           O
ATOM    481  N   LEU    65      47.552  36.777  32.888  1.00  0.00           N
ATOM    482  CA  LEU    65      46.643  36.286  33.878  1.00  0.00           C
ATOM    483  CB  LEU    65      46.965  34.766  34.099  1.00  0.00           C
ATOM    484  CG  LEU    65      46.175  34.096  35.229  1.00  0.00           C
ATOM    485  CD1 LEU    65      44.665  34.173  34.878  1.00  0.00           C
ATOM    486  CD2 LEU    65      46.588  32.576  35.410  1.00  0.00           C
ATOM    487  C   LEU    65      46.881  37.117  35.147  1.00  0.00           C
ATOM    488  O   LEU    65      45.850  37.246  35.797  1.00  0.00           O
ATOM    489  N   TYR    66      48.030  37.689  35.417  1.00  0.00           N
ATOM    490  CA  TYR    66      48.468  38.390  36.637  1.00  0.00           C
ATOM    491  CB  TYR    66      49.928  38.852  36.557  1.00  0.00           C
ATOM    492  CG  TYR    66      50.959  37.833  36.178  1.00  0.00           C
ATOM    493  CD1 TYR    66      51.660  37.055  37.079  1.00  0.00           C
ATOM    494  CE1 TYR    66      52.622  36.076  36.720  1.00  0.00           C
ATOM    495  CZ  TYR    66      52.973  35.896  35.380  1.00  0.00           C
ATOM    496  OH  TYR    66      53.974  35.027  35.131  1.00  0.00           O
ATOM    497  CE2 TYR    66      52.232  36.564  34.380  1.00  0.00           C
ATOM    498  CD2 TYR    66      51.190  37.473  34.789  1.00  0.00           C
ATOM    499  C   TYR    66      47.556  39.579  37.066  1.00  0.00           C
ATOM    500  O   TYR    66      47.505  39.929  38.236  1.00  0.00           O
ATOM    501  N   ILE    67      46.966  40.237  36.106  1.00  0.00           N
ATOM    502  CA  ILE    67      46.134  41.396  36.365  1.00  0.00           C
ATOM    503  CB  ILE    67      46.143  42.336  35.194  1.00  0.00           C
ATOM    504  CG2 ILE    67      45.574  41.734  33.894  1.00  0.00           C
ATOM    505  CG1 ILE    67      45.481  43.735  35.493  1.00  0.00           C
ATOM    506  CD1 ILE    67      46.049  44.466  36.693  1.00  0.00           C
ATOM    507  C   ILE    67      44.694  41.054  36.724  1.00  0.00           C
ATOM    508  O   ILE    67      44.073  41.574  37.624  1.00  0.00           O
ATOM    509  N   VAL    68      44.266  39.823  36.295  1.00  0.00           N
ATOM    510  CA  VAL    68      42.957  39.222  36.704  1.00  0.00           C
ATOM    511  CB  VAL    68      42.579  38.031  35.715  1.00  0.00           C
ATOM    512  CG1 VAL    68      41.130  37.559  35.855  1.00  0.00           C
ATOM    513  CG2 VAL    68      42.889  38.380  34.265  1.00  0.00           C
ATOM    514  C   VAL    68      43.097  38.593  38.135  1.00  0.00           C
ATOM    515  O   VAL    68      42.217  38.602  38.965  1.00  0.00           O
ATOM    516  N   SER    69      44.308  38.245  38.556  1.00  0.00           N
ATOM    517  CA  SER    69      44.728  37.666  39.816  1.00  0.00           C
ATOM    518  CB  SER    69      45.980  36.678  39.587  1.00  0.00           C
ATOM    519  OG  SER    69      45.562  35.617  38.688  1.00  0.00           O
ATOM    520  C   SER    69      45.066  38.797  40.746  1.00  0.00           C
ATOM    521  O   SER    69      44.706  38.637  41.915  1.00  0.00           O
ATOM    522  N   LEU    70      45.504  39.968  40.335  1.00  0.00           N
ATOM    523  CA  LEU    70      45.472  41.218  41.094  1.00  0.00           C
ATOM    524  CB  LEU    70      46.381  42.319  40.404  1.00  0.00           C
ATOM    525  CG  LEU    70      46.519  43.690  41.123  1.00  0.00           C
ATOM    526  CD1 LEU    70      47.048  43.411  42.584  1.00  0.00           C
ATOM    527  CD2 LEU    70      47.458  44.580  40.273  1.00  0.00           C
ATOM    528  C   LEU    70      44.011  41.706  41.324  1.00  0.00           C
ATOM    529  O   LEU    70      43.760  42.156  42.453  1.00  0.00           O
ATOM    530  N   SER    71      43.102  41.334  40.453  1.00  0.00           N
ATOM    531  CA  SER    71      41.672  41.762  40.613  1.00  0.00           C
ATOM    532  CB  SER    71      40.782  41.520  39.412  1.00  0.00           C
ATOM    533  OG  SER    71      41.272  42.090  38.182  1.00  0.00           O
ATOM    534  C   SER    71      40.993  40.832  41.633  1.00  0.00           C
ATOM    535  O   SER    71      39.882  41.120  42.122  1.00  0.00           O
ATOM    536  N   VAL    72      41.634  39.783  42.084  1.00  0.00           N
ATOM    537  CA  VAL    72      41.135  38.953  43.234  1.00  0.00           C
ATOM    538  CB  VAL    72      40.687  37.552  42.814  1.00  0.00           C
ATOM    539  CG1 VAL    72      39.718  37.510  41.654  1.00  0.00           C
ATOM    540  CG2 VAL    72      41.719  36.453  42.546  1.00  0.00           C
ATOM    541  C   VAL    72      42.175  38.815  44.364  1.00  0.00           C
ATOM    542  O   VAL    72      41.835  38.245  45.465  1.00  0.00           O
ATOM    543  N   ALA    73      43.424  39.287  44.255  1.00  0.00           N
ATOM    544  CA  ALA    73      44.483  39.369  45.285  1.00  0.00           C
ATOM    545  CB  ALA    73      45.783  39.870  44.495  1.00  0.00           C
ATOM    546  C   ALA    73      44.162  40.159  46.584  1.00  0.00           C
ATOM    547  O   ALA    73      45.051  40.311  47.455  1.00  0.00           O
ATOM    548  N   ASP    74      43.001  40.747  46.714  1.00  0.00           N
ATOM    549  CA  ASP    74      42.610  41.197  48.033  1.00  0.00           C
ATOM    550  CB  ASP    74      42.287  42.637  47.862  1.00  0.00           C
ATOM    551  CG  ASP    74      42.456  43.438  49.222  1.00  0.00           C
ATOM    552  OD1 ASP    74      41.435  43.527  49.961  1.00  0.00           O
ATOM    553  OD2 ASP    74      43.635  43.780  49.602  1.00  0.00           O
ATOM    554  C   ASP    74      41.350  40.486  48.593  1.00  0.00           C
ATOM    555  O   ASP    74      41.260  40.296  49.833  1.00  0.00           O
ATOM    556  N   LEU    75      40.391  40.084  47.753  1.00  0.00           N
ATOM    557  CA  LEU    75      39.302  39.183  48.173  1.00  0.00           C
ATOM    558  CB  LEU    75      38.423  38.911  46.943  1.00  0.00           C
ATOM    559  CG  LEU    75      37.034  38.399  47.283  1.00  0.00           C
ATOM    560  CD1 LEU    75      36.322  39.198  48.352  1.00  0.00           C
ATOM    561  CD2 LEU    75      36.235  38.307  46.022  1.00  0.00           C
ATOM    562  C   LEU    75      39.874  37.944  48.804  1.00  0.00           C
ATOM    563  O   LEU    75      39.234  37.423  49.794  1.00  0.00           O
ATOM    564  N   ILE    76      41.075  37.435  48.465  1.00  0.00           N
ATOM    565  CA  ILE    76      41.786  36.307  49.126  1.00  0.00           C
ATOM    566  CB  ILE    76      42.858  35.698  48.196  1.00  0.00           C
ATOM    567  CG2 ILE    76      42.199  34.986  46.977  1.00  0.00           C
ATOM    568  CG1 ILE    76      43.906  36.769  47.936  1.00  0.00           C
ATOM    569  CD1 ILE    76      45.197  36.171  47.407  1.00  0.00           C
ATOM    570  C   ILE    76      42.275  36.618  50.556  1.00  0.00           C
ATOM    571  O   ILE    76      42.736  35.749  51.236  1.00  0.00           O
ATOM    572  N   VAL    77      42.203  37.829  51.075  1.00  0.00           N
ATOM    573  CA  VAL    77      42.262  38.099  52.545  1.00  0.00           C
ATOM    574  CB  VAL    77      43.381  39.151  52.975  1.00  0.00           C
ATOM    575  CG1 VAL    77      44.762  38.503  52.756  1.00  0.00           C
ATOM    576  CG2 VAL    77      43.249  40.431  52.154  1.00  0.00           C
ATOM    577  C   VAL    77      40.831  38.548  53.094  1.00  0.00           C
ATOM    578  O   VAL    77      40.502  38.178  54.184  1.00  0.00           O
ATOM    579  N   GLY    78      39.961  39.376  52.413  1.00  0.00           N
ATOM    580  CA  GLY    78      38.679  40.004  52.932  1.00  0.00           C
ATOM    581  C   GLY    78      37.571  39.033  53.202  1.00  0.00           C
ATOM    582  O   GLY    78      36.690  39.272  54.032  1.00  0.00           O
ATOM    583  N   ALA    79      37.643  37.912  52.503  1.00  0.00           N
ATOM    584  CA  ALA    79      36.824  36.731  52.733  1.00  0.00           C
ATOM    585  CB  ALA    79      37.066  35.831  51.574  1.00  0.00           C
ATOM    586  C   ALA    79      36.965  36.142  54.164  1.00  0.00           C
ATOM    587  O   ALA    79      36.055  35.521  54.714  1.00  0.00           O
ATOM    588  N   VAL    80      38.074  36.394  54.784  1.00  0.00           N
ATOM    589  CA  VAL    80      38.494  35.996  56.154  1.00  0.00           C
ATOM    590  CB  VAL    80      39.736  35.078  56.005  1.00  0.00           C
ATOM    591  CG1 VAL    80      40.086  34.429  57.356  1.00  0.00           C
ATOM    592  CG2 VAL    80      39.458  34.027  54.936  1.00  0.00           C
ATOM    593  C   VAL    80      38.712  37.117  57.254  1.00  0.00           C
ATOM    594  O   VAL    80      38.442  36.877  58.464  1.00  0.00           O
ATOM    595  N   VAL    81      39.240  38.277  56.834  1.00  0.00           N
ATOM    596  CA  VAL    81      39.839  39.299  57.763  1.00  0.00           C
ATOM    597  CB  VAL    81      41.138  39.860  57.133  1.00  0.00           C
ATOM    598  CG1 VAL    81      40.926  41.190  56.413  1.00  0.00           C
ATOM    599  CG2 VAL    81      42.117  39.962  58.304  1.00  0.00           C
ATOM    600  C   VAL    81      38.877  40.368  58.422  1.00  0.00           C
ATOM    601  O   VAL    81      39.026  40.588  59.612  1.00  0.00           O
ATOM    602  N   MET    82      37.866  40.856  57.662  1.00  0.00           N
ATOM    603  CA  MET    82      36.815  41.634  58.251  1.00  0.00           C
ATOM    604  CB  MET    82      36.054  42.423  57.170  1.00  0.00           C
ATOM    605  CG  MET    82      36.882  43.604  56.620  1.00  0.00           C
ATOM    606  SD  MET    82      36.132  44.542  55.239  1.00  0.00           S
ATOM    607  CE  MET    82      35.944  43.321  53.929  1.00  0.00           C
ATOM    608  C   MET    82      35.856  40.773  59.041  1.00  0.00           C
ATOM    609  O   MET    82      35.605  41.074  60.191  1.00  0.00           O
ATOM    610  N   PRO    83      35.328  39.622  58.561  1.00  0.00           N
ATOM    611  CD  PRO    83      35.589  38.992  57.232  1.00  0.00           C
ATOM    612  CG  PRO    83      34.971  37.561  57.412  1.00  0.00           C
ATOM    613  CB  PRO    83      33.851  37.710  58.502  1.00  0.00           C
ATOM    614  CA  PRO    83      34.419  38.811  59.421  1.00  0.00           C
ATOM    615  C   PRO    83      35.009  38.143  60.632  1.00  0.00           C
ATOM    616  O   PRO    83      34.259  37.882  61.582  1.00  0.00           O
ATOM    617  N   MET    84      36.329  37.955  60.703  1.00  0.00           N
ATOM    618  CA  MET    84      36.940  37.427  61.923  1.00  0.00           C
ATOM    619  CB  MET    84      38.051  36.388  61.654  1.00  0.00           C
ATOM    620  CG  MET    84      37.593  35.017  61.455  1.00  0.00           C
ATOM    621  SD  MET    84      38.935  33.959  61.056  1.00  0.00           S
ATOM    622  CE  MET    84      37.927  32.697  60.406  1.00  0.00           C
ATOM    623  C   MET    84      37.498  38.598  62.833  1.00  0.00           C
ATOM    624  O   MET    84      37.517  38.389  64.073  1.00  0.00           O
ATOM    625  N   ASN    85      37.666  39.768  62.222  1.00  0.00           N
ATOM    626  CA  ASN    85      37.744  40.928  63.051  1.00  0.00           C
ATOM    627  CB  ASN    85      38.153  42.059  62.121  1.00  0.00           C
ATOM    628  CG  ASN    85      38.430  43.289  62.910  1.00  0.00           C
ATOM    629  OD1 ASN    85      37.529  43.838  63.520  1.00  0.00           O
ATOM    630  ND2 ASN    85      39.730  43.741  63.001  1.00  0.00           N
ATOM    631  C   ASN    85      36.383  41.217  63.761  1.00  0.00           C
ATOM    632  O   ASN    85      36.213  41.307  64.971  1.00  0.00           O
ATOM    633  N   ILE    86      35.274  41.145  62.970  1.00  0.00           N
ATOM    634  CA  ILE    86      33.863  41.353  63.480  1.00  0.00           C
ATOM    635  CB  ILE    86      32.874  41.331  62.239  1.00  0.00           C
ATOM    636  CG2 ILE    86      31.464  40.719  62.529  1.00  0.00           C
ATOM    637  CG1 ILE    86      32.622  42.760  61.758  1.00  0.00           C
ATOM    638  CD1 ILE    86      32.172  42.629  60.298  1.00  0.00           C
ATOM    639  C   ILE    86      33.654  40.323  64.580  1.00  0.00           C
ATOM    640  O   ILE    86      33.173  40.633  65.670  1.00  0.00           O
ATOM    641  N   LEU    87      34.136  39.074  64.331  1.00  0.00           N
ATOM    642  CA  LEU    87      33.947  38.014  65.262  1.00  0.00           C
ATOM    643  CB  LEU    87      34.410  36.644  64.622  1.00  0.00           C
ATOM    644  CG  LEU    87      34.011  35.374  65.463  1.00  0.00           C
ATOM    645  CD1 LEU    87      32.532  35.122  65.453  1.00  0.00           C
ATOM    646  CD2 LEU    87      34.783  34.145  64.894  1.00  0.00           C
ATOM    647  C   LEU    87      34.726  38.316  66.612  1.00  0.00           C
ATOM    648  O   LEU    87      34.186  38.246  67.712  1.00  0.00           O
ATOM    649  N   TYR    88      36.006  38.678  66.482  1.00  0.00           N
ATOM    650  CA  TYR    88      36.825  39.130  67.652  1.00  0.00           C
ATOM    651  CB  TYR    88      38.275  39.322  67.163  1.00  0.00           C
ATOM    652  CG  TYR    88      39.334  39.524  68.303  1.00  0.00           C
ATOM    653  CD1 TYR    88      39.352  40.744  68.892  1.00  0.00           C
ATOM    654  CE1 TYR    88      40.141  40.996  70.062  1.00  0.00           C
ATOM    655  CZ  TYR    88      40.952  39.977  70.633  1.00  0.00           C
ATOM    656  OH  TYR    88      41.632  40.079  71.823  1.00  0.00           O
ATOM    657  CE2 TYR    88      40.925  38.687  69.974  1.00  0.00           C
ATOM    658  CD2 TYR    88      40.165  38.435  68.744  1.00  0.00           C
ATOM    659  C   TYR    88      36.223  40.209  68.551  1.00  0.00           C
ATOM    660  O   TYR    88      36.362  40.120  69.721  1.00  0.00           O
ATOM    661  N   LEU    89      35.502  41.158  67.930  1.00  0.00           N
ATOM    662  CA  LEU    89      34.670  42.197  68.610  1.00  0.00           C
ATOM    663  CB  LEU    89      34.578  43.416  67.659  1.00  0.00           C
ATOM    664  CG  LEU    89      33.776  44.545  68.318  1.00  0.00           C
ATOM    665  CD1 LEU    89      34.455  45.097  69.598  1.00  0.00           C
ATOM    666  CD2 LEU    89      33.505  45.654  67.247  1.00  0.00           C
ATOM    667  C   LEU    89      33.421  41.565  69.219  1.00  0.00           C
ATOM    668  O   LEU    89      33.120  41.836  70.349  1.00  0.00           O
ATOM    669  N   LEU    90      32.662  40.734  68.470  1.00  0.00           N
ATOM    670  CA  LEU    90      31.413  40.162  68.989  1.00  0.00           C
ATOM    671  CB  LEU    90      30.764  39.421  67.790  1.00  0.00           C
ATOM    672  CG  LEU    90      29.455  38.709  68.099  1.00  0.00           C
ATOM    673  CD1 LEU    90      28.344  39.737  68.368  1.00  0.00           C
ATOM    674  CD2 LEU    90      29.117  37.778  67.020  1.00  0.00           C
ATOM    675  C   LEU    90      31.704  39.253  70.220  1.00  0.00           C
ATOM    676  O   LEU    90      30.893  39.223  71.150  1.00  0.00           O
ATOM    677  N   MET    91      32.845  38.555  70.251  1.00  0.00           N
ATOM    678  CA  MET    91      33.135  37.716  71.441  1.00  0.00           C
ATOM    679  CB  MET    91      34.087  36.557  71.002  1.00  0.00           C
ATOM    680  CG  MET    91      33.469  35.686  69.883  1.00  0.00           C
ATOM    681  SD  MET    91      34.351  34.367  69.134  1.00  0.00           S
ATOM    682  CE  MET    91      34.333  33.217  70.544  1.00  0.00           C
ATOM    683  C   MET    91      33.674  38.508  72.591  1.00  0.00           C
ATOM    684  O   MET    91      33.964  37.849  73.582  1.00  0.00           O
ATOM    685  N   SER    92      33.962  39.758  72.461  1.00  0.00           N
ATOM    686  CA  SER    92      34.791  40.440  73.401  1.00  0.00           C
ATOM    687  CB  SER    92      34.080  40.729  74.750  1.00  0.00           C
ATOM    688  OG  SER    92      34.868  41.331  75.770  1.00  0.00           O
ATOM    689  C   SER    92      36.291  40.062  73.561  1.00  0.00           C
ATOM    690  O   SER    92      36.763  39.033  73.122  1.00  0.00           O
ATOM    691  N   LYS    93      37.119  41.044  74.051  1.00  0.00           N
ATOM    692  CA  LYS    93      38.570  40.826  74.212  1.00  0.00           C
ATOM    693  CB  LYS    93      39.148  41.967  75.081  1.00  0.00           C
ATOM    694  CG  LYS    93      38.956  43.387  74.441  1.00  0.00           C
ATOM    695  CD  LYS    93      39.994  44.408  74.990  1.00  0.00           C
ATOM    696  CE  LYS    93      39.622  45.778  74.480  1.00  0.00           C
ATOM    697  NZ  LYS    93      40.580  46.829  74.809  1.00  0.00           N
ATOM    698  C   LYS    93      39.011  39.477  74.723  1.00  0.00           C
ATOM    699  O   LYS    93      38.382  38.996  75.603  1.00  0.00           O
ATOM    700  N   TRP    94      39.963  38.888  73.973  1.00  0.00           N
ATOM    701  CA  TRP    94      40.794  37.739  74.314  1.00  0.00           C
ATOM    702  CB  TRP    94      41.633  37.931  75.615  1.00  0.00           C
ATOM    703  CG  TRP    94      42.402  39.212  75.604  1.00  0.00           C
ATOM    704  CD1 TRP    94      43.541  39.434  74.955  1.00  0.00           C
ATOM    705  NE1 TRP    94      44.019  40.715  75.234  1.00  0.00           N
ATOM    706  CE2 TRP    94      43.148  41.374  76.043  1.00  0.00           C
ATOM    707  CZ2 TRP    94      43.116  42.584  76.693  1.00  0.00           C
ATOM    708  CH2 TRP    94      42.175  42.883  77.642  1.00  0.00           C
ATOM    709  CZ3 TRP    94      41.126  41.962  77.912  1.00  0.00           C
ATOM    710  CE3 TRP    94      41.149  40.671  77.373  1.00  0.00           C
ATOM    711  CD2 TRP    94      42.139  40.362  76.384  1.00  0.00           C
ATOM    712  C   TRP    94      40.056  36.438  74.415  1.00  0.00           C
ATOM    713  O   TRP    94      40.618  35.429  74.866  1.00  0.00           O
ATOM    714  N   SER    95      38.826  36.406  73.964  1.00  0.00           N
ATOM    715  CA  SER    95      37.838  35.325  73.965  1.00  0.00           C
ATOM    716  CB  SER    95      36.397  35.923  74.044  1.00  0.00           C
ATOM    717  OG  SER    95      36.206  36.603  75.203  1.00  0.00           O
ATOM    718  C   SER    95      37.730  34.404  72.705  1.00  0.00           C
ATOM    719  O   SER    95      36.971  33.423  72.695  1.00  0.00           O
ATOM    720  N   LEU    96      38.520  34.644  71.645  1.00  0.00           N
ATOM    721  CA  LEU    96      38.682  33.744  70.486  1.00  0.00           C
ATOM    722  CB  LEU    96      38.981  34.754  69.345  1.00  0.00           C
ATOM    723  CG  LEU    96      38.952  34.093  68.006  1.00  0.00           C
ATOM    724  CD1 LEU    96      37.583  34.041  67.405  1.00  0.00           C
ATOM    725  CD2 LEU    96      39.711  34.914  67.056  1.00  0.00           C
ATOM    726  C   LEU    96      39.823  32.786  70.727  1.00  0.00           C
ATOM    727  O   LEU    96      40.822  33.158  71.327  1.00  0.00           O
ATOM    728  N   GLY    97      39.835  31.585  70.127  1.00  0.00           N
ATOM    729  CA  GLY    97      40.737  30.527  70.568  1.00  0.00           C
ATOM    730  C   GLY    97      42.127  30.509  69.919  1.00  0.00           C
ATOM    731  O   GLY    97      42.127  30.928  68.799  1.00  0.00           O
ATOM    732  N   ARG    98      43.207  30.021  70.550  1.00  0.00           N
ATOM    733  CA  ARG    98      44.608  30.033  69.920  1.00  0.00           C
ATOM    734  CB  ARG    98      45.629  29.165  70.831  1.00  0.00           C
ATOM    735  CG  ARG    98      46.147  29.986  71.981  1.00  0.00           C
ATOM    736  CD  ARG    98      46.828  29.118  73.042  1.00  0.00           C
ATOM    737  NE  ARG    98      45.849  28.217  73.702  1.00  0.00           N
ATOM    738  CZ  ARG    98      45.929  27.687  74.862  1.00  0.00           C
ATOM    739  NH1 ARG    98      47.019  27.699  75.552  1.00  0.00           N
ATOM    740  NH2 ARG    98      44.850  27.216  75.352  1.00  0.00           N
ATOM    741  C   ARG    98      44.579  29.662  68.370  1.00  0.00           C
ATOM    742  O   ARG    98      45.038  30.582  67.620  1.00  0.00           O
ATOM    743  N   PRO    99      44.111  28.551  67.881  1.00  0.00           N
ATOM    744  CD  PRO    99      43.602  27.470  68.731  1.00  0.00           C
ATOM    745  CG  PRO    99      43.804  26.210  67.932  1.00  0.00           C
ATOM    746  CB  PRO    99      43.544  26.749  66.502  1.00  0.00           C
ATOM    747  CA  PRO    99      44.112  28.210  66.451  1.00  0.00           C
ATOM    748  C   PRO    99      43.371  29.178  65.540  1.00  0.00           C
ATOM    749  O   PRO    99      43.940  29.679  64.610  1.00  0.00           O
ATOM    750  N   LEU   100      42.140  29.487  65.860  1.00  0.00           N
ATOM    751  CA  LEU   100      41.269  30.375  64.999  1.00  0.00           C
ATOM    752  CB  LEU   100      39.819  30.293  65.588  1.00  0.00           C
ATOM    753  CG  LEU   100      38.788  31.191  64.797  1.00  0.00           C
ATOM    754  CD1 LEU   100      38.549  30.740  63.347  1.00  0.00           C
ATOM    755  CD2 LEU   100      37.468  31.199  65.487  1.00  0.00           C
ATOM    756  C   LEU   100      41.867  31.766  64.938  1.00  0.00           C
ATOM    757  O   LEU   100      41.926  32.405  63.858  1.00  0.00           O
ATOM    758  N   CYS   101      42.296  32.247  66.128  1.00  0.00           N
ATOM    759  CA  CYS   101      43.064  33.478  66.208  1.00  0.00           C
ATOM    760  CB  CYS   101      43.353  33.829  67.738  1.00  0.00           C
ATOM    761  SG  CYS   101      43.760  35.470  68.257  1.00  0.00           S
ATOM    762  C   CYS   101      44.384  33.490  65.408  1.00  0.00           C
ATOM    763  O   CYS   101      44.623  34.420  64.638  1.00  0.00           O
ATOM    764  N   LEU   102      45.296  32.551  65.629  1.00  0.00           N
ATOM    765  CA  LEU   102      46.556  32.403  64.870  1.00  0.00           C
ATOM    766  CB  LEU   102      47.367  31.274  65.481  1.00  0.00           C
ATOM    767  CG  LEU   102      48.066  31.696  66.871  1.00  0.00           C
ATOM    768  CD1 LEU   102      48.568  30.457  67.652  1.00  0.00           C
ATOM    769  CD2 LEU   102      49.215  32.628  66.591  1.00  0.00           C
ATOM    770  C   LEU   102      46.347  32.252  63.330  1.00  0.00           C
ATOM    771  O   LEU   102      47.096  32.832  62.640  1.00  0.00           O
ATOM    772  N   PHE   103      45.208  31.600  62.900  1.00  0.00           N
ATOM    773  CA  PHE   103      44.808  31.748  61.499  1.00  0.00           C
ATOM    774  CB  PHE   103      43.700  30.756  61.279  1.00  0.00           C
ATOM    775  CG  PHE   103      43.130  30.885  59.869  1.00  0.00           C
ATOM    776  CD1 PHE   103      43.781  30.425  58.750  1.00  0.00           C
ATOM    777  CE1 PHE   103      43.202  30.564  57.469  1.00  0.00           C
ATOM    778  CZ  PHE   103      41.911  31.122  57.379  1.00  0.00           C
ATOM    779  CE2 PHE   103      41.260  31.651  58.498  1.00  0.00           C
ATOM    780  CD2 PHE   103      41.889  31.533  59.708  1.00  0.00           C
ATOM    781  C   PHE   103      44.506  33.198  61.088  1.00  0.00           C
ATOM    782  O   PHE   103      45.166  33.758  60.218  1.00  0.00           O
ATOM    783  N   TRP   104      43.505  33.796  61.698  1.00  0.00           N
ATOM    784  CA  TRP   104      43.093  35.186  61.387  1.00  0.00           C
ATOM    785  CB  TRP   104      42.052  35.575  62.486  1.00  0.00           C
ATOM    786  CG  TRP   104      41.710  37.044  62.435  1.00  0.00           C
ATOM    787  CD1 TRP   104      41.140  37.663  61.385  1.00  0.00           C
ATOM    788  NE1 TRP   104      40.907  39.032  61.644  1.00  0.00           N
ATOM    789  CE2 TRP   104      41.156  39.284  62.994  1.00  0.00           C
ATOM    790  CZ2 TRP   104      40.994  40.404  63.763  1.00  0.00           C
ATOM    791  CH2 TRP   104      41.394  40.415  65.103  1.00  0.00           C
ATOM    792  CZ3 TRP   104      42.025  39.316  65.624  1.00  0.00           C
ATOM    793  CE3 TRP   104      42.307  38.176  64.825  1.00  0.00           C
ATOM    794  CD2 TRP   104      41.848  38.105  63.465  1.00  0.00           C
ATOM    795  C   TRP   104      44.282  36.167  61.477  1.00  0.00           C
ATOM    796  O   TRP   104      44.421  37.017  60.556  1.00  0.00           O
ATOM    797  N   LEU   105      45.222  36.079  62.397  1.00  0.00           N
ATOM    798  CA  LEU   105      46.410  36.841  62.487  1.00  0.00           C
ATOM    799  CB  LEU   105      47.010  36.483  63.898  1.00  0.00           C
ATOM    800  CG  LEU   105      48.209  37.365  64.338  1.00  0.00           C
ATOM    801  CD1 LEU   105      47.957  38.804  64.067  1.00  0.00           C
ATOM    802  CD2 LEU   105      48.579  37.066  65.808  1.00  0.00           C
ATOM    803  C   LEU   105      47.411  36.722  61.338  1.00  0.00           C
ATOM    804  O   LEU   105      48.060  37.673  60.947  1.00  0.00           O
ATOM    805  N   SER   106      47.563  35.482  60.888  1.00  0.00           N
ATOM    806  CA  SER   106      48.334  35.292  59.659  1.00  0.00           C
ATOM    807  CB  SER   106      48.406  33.792  59.310  1.00  0.00           C
ATOM    808  OG  SER   106      48.907  33.114  60.460  1.00  0.00           O
ATOM    809  C   SER   106      47.883  35.991  58.418  1.00  0.00           C
ATOM    810  O   SER   106      48.572  36.682  57.718  1.00  0.00           O
ATOM    811  N   MET   107      46.614  35.779  58.168  1.00  0.00           N
ATOM    812  CA  MET   107      45.903  36.457  57.107  1.00  0.00           C
ATOM    813  CB  MET   107      44.384  36.085  57.217  1.00  0.00           C
ATOM    814  CG  MET   107      44.136  34.605  57.047  1.00  0.00           C
ATOM    815  SD  MET   107      44.557  34.104  55.318  1.00  0.00           S
ATOM    816  CE  MET   107      43.057  34.812  54.517  1.00  0.00           C
ATOM    817  C   MET   107      45.931  37.968  57.166  1.00  0.00           C
ATOM    818  O   MET   107      46.200  38.677  56.216  1.00  0.00           O
ATOM    819  N   ASP   108      45.779  38.508  58.406  1.00  0.00           N
ATOM    820  CA  ASP   108      45.937  39.938  58.745  1.00  0.00           C
ATOM    821  CB  ASP   108      45.376  40.188  60.145  1.00  0.00           C
ATOM    822  CG  ASP   108      45.384  41.649  60.664  1.00  0.00           C
ATOM    823  OD1 ASP   108      46.453  42.240  60.814  1.00  0.00           O
ATOM    824  OD2 ASP   108      44.283  42.217  60.843  1.00  0.00           O
ATOM    825  C   ASP   108      47.406  40.480  58.496  1.00  0.00           C
ATOM    826  O   ASP   108      47.545  41.690  58.085  1.00  0.00           O
ATOM    827  N   TYR   109      48.448  39.632  58.616  1.00  0.00           N
ATOM    828  CA  TYR   109      49.767  40.104  58.157  1.00  0.00           C
ATOM    829  CB  TYR   109      50.988  39.386  58.768  1.00  0.00           C
ATOM    830  CG  TYR   109      51.397  39.907  60.177  1.00  0.00           C
ATOM    831  CD1 TYR   109      51.047  39.147  61.288  1.00  0.00           C
ATOM    832  CE1 TYR   109      51.546  39.399  62.558  1.00  0.00           C
ATOM    833  CZ  TYR   109      52.415  40.510  62.708  1.00  0.00           C
ATOM    834  OH  TYR   109      52.834  40.852  63.988  1.00  0.00           O
ATOM    835  CE2 TYR   109      52.834  41.290  61.597  1.00  0.00           C
ATOM    836  CD2 TYR   109      52.225  41.009  60.327  1.00  0.00           C
ATOM    837  C   TYR   109      49.918  40.023  56.657  1.00  0.00           C
ATOM    838  O   TYR   109      50.507  40.934  56.077  1.00  0.00           O
ATOM    839  N   VAL   110      49.370  38.912  56.057  1.00  0.00           N
ATOM    840  CA  VAL   110      49.311  38.721  54.557  1.00  0.00           C
ATOM    841  CB  VAL   110      48.733  37.340  54.278  1.00  0.00           C
ATOM    842  CG1 VAL   110      48.474  37.129  52.798  1.00  0.00           C
ATOM    843  CG2 VAL   110      49.695  36.122  54.649  1.00  0.00           C
ATOM    844  C   VAL   110      48.669  39.960  53.866  1.00  0.00           C
ATOM    845  O   VAL   110      49.039  40.360  52.766  1.00  0.00           O
ATOM    846  N   ALA   111      47.738  40.559  54.606  1.00  0.00           N
ATOM    847  CA  ALA   111      46.826  41.637  54.195  1.00  0.00           C
ATOM    848  CB  ALA   111      45.826  41.856  55.354  1.00  0.00           C
ATOM    849  C   ALA   111      47.625  42.868  53.694  1.00  0.00           C
ATOM    850  O   ALA   111      47.204  43.637  52.824  1.00  0.00           O
ATOM    851  N   SER   112      48.884  42.990  54.115  1.00  0.00           N
ATOM    852  CA  SER   112      49.823  44.051  53.575  1.00  0.00           C
ATOM    853  CB  SER   112      50.962  44.304  54.575  1.00  0.00           C
ATOM    854  OG  SER   112      50.581  44.564  55.895  1.00  0.00           O
ATOM    855  C   SER   112      50.564  43.612  52.345  1.00  0.00           C
ATOM    856  O   SER   112      51.103  44.472  51.685  1.00  0.00           O
ATOM    857  N   THR   113      50.766  42.322  52.046  1.00  0.00           N
ATOM    858  CA  THR   113      51.777  41.803  51.087  1.00  0.00           C
ATOM    859  CB  THR   113      52.669  40.685  51.738  1.00  0.00           C
ATOM    860  CG2 THR   113      53.568  41.157  52.888  1.00  0.00           C
ATOM    861  OG1 THR   113      51.830  39.674  52.218  1.00  0.00           O
ATOM    862  C   THR   113      51.159  41.231  49.787  1.00  0.00           C
ATOM    863  O   THR   113      51.759  41.292  48.717  1.00  0.00           O
ATOM    864  N   ALA   114      50.080  40.460  49.857  1.00  0.00           N
ATOM    865  CA  ALA   114      49.572  39.668  48.707  1.00  0.00           C
ATOM    866  CB  ALA   114      48.302  38.987  49.187  1.00  0.00           C
ATOM    867  C   ALA   114      49.401  40.607  47.426  1.00  0.00           C
ATOM    868  O   ALA   114      49.762  40.187  46.287  1.00  0.00           O
ATOM    869  N   SER   115      48.779  41.836  47.555  1.00  0.00           N
ATOM    870  CA  SER   115      48.588  42.626  46.315  1.00  0.00           C
ATOM    871  CB  SER   115      47.836  43.924  46.504  1.00  0.00           C
ATOM    872  OG  SER   115      46.426  43.752  46.493  1.00  0.00           O
ATOM    873  C   SER   115      49.898  43.067  45.705  1.00  0.00           C
ATOM    874  O   SER   115      50.058  42.987  44.455  1.00  0.00           O
ATOM    875  N   ILE   116      50.786  43.639  46.545  1.00  0.00           N
ATOM    876  CA  ILE   116      52.076  44.281  46.215  1.00  0.00           C
ATOM    877  CB  ILE   116      52.754  44.952  47.425  1.00  0.00           C
ATOM    878  CG2 ILE   116      54.214  45.204  47.216  1.00  0.00           C
ATOM    879  CG1 ILE   116      52.012  46.272  47.944  1.00  0.00           C
ATOM    880  CD1 ILE   116      51.761  47.371  46.853  1.00  0.00           C
ATOM    881  C   ILE   116      52.987  43.182  45.716  1.00  0.00           C
ATOM    882  O   ILE   116      53.738  43.402  44.726  1.00  0.00           O
ATOM    883  N   PHE   117      52.939  41.982  46.307  1.00  0.00           N
ATOM    884  CA  PHE   117      53.641  40.833  45.638  1.00  0.00           C
ATOM    885  CB  PHE   117      53.623  39.533  46.469  1.00  0.00           C
ATOM    886  CG  PHE   117      54.472  39.545  47.769  1.00  0.00           C
ATOM    887  CD1 PHE   117      54.774  38.296  48.290  1.00  0.00           C
ATOM    888  CE1 PHE   117      55.463  38.178  49.510  1.00  0.00           C
ATOM    889  CZ  PHE   117      55.862  39.279  50.230  1.00  0.00           C
ATOM    890  CE2 PHE   117      55.630  40.538  49.699  1.00  0.00           C
ATOM    891  CD2 PHE   117      54.870  40.666  48.508  1.00  0.00           C
ATOM    892  C   PHE   117      53.032  40.561  44.238  1.00  0.00           C
ATOM    893  O   PHE   117      53.833  40.312  43.328  1.00  0.00           O
ATOM    894  N   SER   118      51.722  40.609  44.107  1.00  0.00           N
ATOM    895  CA  SER   118      51.073  40.147  42.907  1.00  0.00           C
ATOM    896  CB  SER   118      49.604  39.875  43.067  1.00  0.00           C
ATOM    897  OG  SER   118      49.415  38.915  44.007  1.00  0.00           O
ATOM    898  C   SER   118      51.342  41.197  41.797  1.00  0.00           C
ATOM    899  O   SER   118      51.253  40.926  40.597  1.00  0.00           O
ATOM    900  N   VAL   119      51.780  42.388  42.126  1.00  0.00           N
ATOM    901  CA  VAL   119      52.159  43.458  41.226  1.00  0.00           C
ATOM    902  CB  VAL   119      52.046  44.878  41.985  1.00  0.00           C
ATOM    903  CG1 VAL   119      52.865  45.979  41.415  1.00  0.00           C
ATOM    904  CG2 VAL   119      50.586  45.286  41.984  1.00  0.00           C
ATOM    905  C   VAL   119      53.619  43.200  40.767  1.00  0.00           C
ATOM    906  O   VAL   119      53.940  43.390  39.577  1.00  0.00           O
ATOM    907  N   PHE   120      54.470  42.772  41.687  1.00  0.00           N
ATOM    908  CA  PHE   120      55.940  42.624  41.478  1.00  0.00           C
ATOM    909  CB  PHE   120      56.690  42.286  42.758  1.00  0.00           C
ATOM    910  CG  PHE   120      58.230  42.458  42.829  1.00  0.00           C
ATOM    911  CD1 PHE   120      58.758  43.639  43.458  1.00  0.00           C
ATOM    912  CE1 PHE   120      60.127  43.951  43.419  1.00  0.00           C
ATOM    913  CZ  PHE   120      61.039  43.042  42.750  1.00  0.00           C
ATOM    914  CE2 PHE   120      60.541  41.881  42.200  1.00  0.00           C
ATOM    915  CD2 PHE   120      59.181  41.619  42.190  1.00  0.00           C
ATOM    916  C   PHE   120      56.212  41.474  40.469  1.00  0.00           C
ATOM    917  O   PHE   120      56.932  41.684  39.509  1.00  0.00           O
ATOM    918  N   ILE   121      55.294  40.452  40.379  1.00  0.00           N
ATOM    919  CA  ILE   121      55.426  39.242  39.449  1.00  0.00           C
ATOM    920  CB  ILE   121      54.838  37.971  40.050  1.00  0.00           C
ATOM    921  CG2 ILE   121      55.607  37.753  41.340  1.00  0.00           C
ATOM    922  CG1 ILE   121      53.307  38.109  40.309  1.00  0.00           C
ATOM    923  CD1 ILE   121      52.729  36.909  40.980  1.00  0.00           C
ATOM    924  C   ILE   121      54.876  39.530  38.069  1.00  0.00           C
ATOM    925  O   ILE   121      55.167  38.800  37.130  1.00  0.00           O
ATOM    926  N   LEU   122      54.104  40.659  37.958  1.00  0.00           N
ATOM    927  CA  LEU   122      53.634  41.248  36.698  1.00  0.00           C
ATOM    928  CB  LEU   122      52.203  41.876  36.967  1.00  0.00           C
ATOM    929  CG  LEU   122      51.473  42.454  35.686  1.00  0.00           C
ATOM    930  CD1 LEU   122      51.674  41.734  34.307  1.00  0.00           C
ATOM    931  CD2 LEU   122      49.962  42.652  35.875  1.00  0.00           C
ATOM    932  C   LEU   122      54.713  42.129  36.108  1.00  0.00           C
ATOM    933  O   LEU   122      54.963  42.079  34.888  1.00  0.00           O
ATOM    934  N   CYS   123      55.441  42.861  36.957  1.00  0.00           N
ATOM    935  CA  CYS   123      56.590  43.622  36.507  1.00  0.00           C
ATOM    936  CB  CYS   123      56.819  44.613  37.617  1.00  0.00           C
ATOM    937  SG  CYS   123      55.387  45.781  37.736  1.00  0.00           S
ATOM    938  C   CYS   123      57.872  42.754  36.078  1.00  0.00           C
ATOM    939  O   CYS   123      58.552  43.224  35.148  1.00  0.00           O
ATOM    940  N   ILE   124      58.073  41.584  36.669  1.00  0.00           N
ATOM    941  CA  ILE   124      59.065  40.516  36.300  1.00  0.00           C
ATOM    942  CB  ILE   124      59.117  39.276  37.301  1.00  0.00           C
ATOM    943  CG2 ILE   124      59.719  37.997  36.602  1.00  0.00           C
ATOM    944  CG1 ILE   124      59.876  39.568  38.651  1.00  0.00           C
ATOM    945  CD1 ILE   124      61.376  39.720  38.462  1.00  0.00           C
ATOM    946  C   ILE   124      58.657  39.974  34.960  1.00  0.00           C
ATOM    947  O   ILE   124      59.547  39.885  34.081  1.00  0.00           O
ATOM    948  N   ASP   125      57.357  39.732  34.760  1.00  0.00           N
ATOM    949  CA  ASP   125      56.798  39.311  33.470  1.00  0.00           C
ATOM    950  CB  ASP   125      55.419  38.879  33.760  1.00  0.00           C
ATOM    951  CG  ASP   125      54.870  38.227  32.470  1.00  0.00           C
ATOM    952  OD1 ASP   125      53.810  38.645  31.969  1.00  0.00           O
ATOM    953  OD2 ASP   125      55.422  37.198  32.001  1.00  0.00           O
ATOM    954  C   ASP   125      57.007  40.300  32.329  1.00  0.00           C
ATOM    955  O   ASP   125      57.238  39.810  31.210  1.00  0.00           O
ATOM    956  N   ARG   126      56.885  41.600  32.539  1.00  0.00           N
ATOM    957  CA  ARG   126      57.164  42.640  31.528  1.00  0.00           C
ATOM    958  CB  ARG   126      56.342  43.919  31.657  1.00  0.00           C
ATOM    959  CG  ARG   126      54.873  43.457  31.427  1.00  0.00           C
ATOM    960  CD  ARG   126      54.061  44.626  31.926  1.00  0.00           C
ATOM    961  NE  ARG   126      52.631  44.414  31.755  1.00  0.00           N
ATOM    962  CZ  ARG   126      51.720  45.172  32.295  1.00  0.00           C
ATOM    963  NH1 ARG   126      51.868  46.163  33.104  1.00  0.00           N
ATOM    964  NH2 ARG   126      50.501  44.731  32.054  1.00  0.00           N
ATOM    965  C   ARG   126      58.633  43.032  31.339  1.00  0.00           C
ATOM    966  O   ARG   126      59.103  43.402  30.269  1.00  0.00           O
ATOM    967  N   TYR   127      59.453  42.854  32.369  1.00  0.00           N
ATOM    968  CA  TYR   127      60.903  43.116  32.439  1.00  0.00           C
ATOM    969  CB  TYR   127      61.372  43.628  33.799  1.00  0.00           C
ATOM    970  CG  TYR   127      62.801  44.280  33.970  1.00  0.00           C
ATOM    971  CD1 TYR   127      62.969  45.660  33.569  1.00  0.00           C
ATOM    972  CE1 TYR   127      64.268  46.202  33.519  1.00  0.00           C
ATOM    973  CZ  TYR   127      65.369  45.504  34.040  1.00  0.00           C
ATOM    974  OH  TYR   127      66.648  45.916  33.860  1.00  0.00           O
ATOM    975  CE2 TYR   127      65.200  44.204  34.611  1.00  0.00           C
ATOM    976  CD2 TYR   127      63.951  43.552  34.390  1.00  0.00           C
ATOM    977  C   TYR   127      61.675  41.887  31.930  1.00  0.00           C
ATOM    978  O   TYR   127      62.855  42.119  31.561  1.00  0.00           O
ATOM    979  N   ARG   128      61.067  40.696  31.761  1.00  0.00           N
ATOM    980  CA  ARG   128      61.749  39.637  30.972  1.00  0.00           C
ATOM    981  CB  ARG   128      60.831  38.455  30.702  1.00  0.00           C
ATOM    982  CG  ARG   128      61.533  37.166  30.203  1.00  0.00           C
ATOM    983  CD  ARG   128      60.525  36.084  29.683  1.00  0.00           C
ATOM    984  NE  ARG   128      59.745  35.594  30.743  1.00  0.00           N
ATOM    985  CZ  ARG   128      59.876  34.404  31.264  1.00  0.00           C
ATOM    986  NH1 ARG   128      60.878  33.606  31.055  1.00  0.00           N
ATOM    987  NH2 ARG   128      58.927  34.013  32.114  1.00  0.00           N
ATOM    988  C   ARG   128      62.309  40.087  29.602  1.00  0.00           C
ATOM    989  O   ARG   128      63.329  39.698  29.102  1.00  0.00           O
ATOM    990  N   SER   129      61.547  40.985  28.971  1.00  0.00           N
ATOM    991  CA  SER   129      61.787  41.545  27.661  1.00  0.00           C
ATOM    992  CB  SER   129      60.556  42.403  27.200  1.00  0.00           C
ATOM    993  OG  SER   129      60.334  43.633  27.819  1.00  0.00           O
ATOM    994  C   SER   129      63.096  42.467  27.581  1.00  0.00           C
ATOM    995  O   SER   129      63.425  43.047  26.571  1.00  0.00           O
ATOM    996  N   VAL   130      63.795  42.569  28.731  1.00  0.00           N
ATOM    997  CA  VAL   130      65.094  43.261  28.961  1.00  0.00           C
ATOM    998  CB  VAL   130      64.782  44.371  30.040  1.00  0.00           C
ATOM    999  CG1 VAL   130      65.990  45.343  30.270  1.00  0.00           C
ATOM   1000  CG2 VAL   130      63.581  45.249  29.729  1.00  0.00           C
ATOM   1001  C   VAL   130      66.205  42.293  29.432  1.00  0.00           C
ATOM   1002  O   VAL   130      67.345  42.694  29.462  1.00  0.00           O
ATOM   1003  N   GLN   131      65.867  41.092  29.793  1.00  0.00           N
ATOM   1004  CA  GLN   131      66.858  40.164  30.453  1.00  0.00           C
ATOM   1005  CB  GLN   131      66.408  40.034  31.923  1.00  0.00           C
ATOM   1006  CG  GLN   131      66.295  41.395  32.643  1.00  0.00           C
ATOM   1007  CD  GLN   131      67.634  42.097  32.633  1.00  0.00           C
ATOM   1008  OE1 GLN   131      68.745  41.508  32.544  1.00  0.00           O
ATOM   1009  NE2 GLN   131      67.672  43.377  32.592  1.00  0.00           N
ATOM   1010  C   GLN   131      66.940  38.854  29.734  1.00  0.00           C
ATOM   1011  O   GLN   131      67.732  37.935  30.125  1.00  0.00           O
ATOM   1012  N   GLN   132      66.041  38.392  28.804  1.00  0.00           N
ATOM   1013  CA  GLN   132      66.024  37.122  28.085  1.00  0.00           C
ATOM   1014  CB  GLN   132      64.985  36.220  28.805  1.00  0.00           C
ATOM   1015  CG  GLN   132      65.187  34.731  28.516  1.00  0.00           C
ATOM   1016  CD  GLN   132      64.018  33.759  28.736  1.00  0.00           C
ATOM   1017  OE1 GLN   132      63.008  34.028  29.455  1.00  0.00           O
ATOM   1018  NE2 GLN   132      64.010  32.639  28.037  1.00  0.00           N
ATOM   1019  C   GLN   132      65.704  37.290  26.585  1.00  0.00           C
ATOM   1020  O   GLN   132      64.953  38.239  26.254  1.00  0.00           O
ATOM   1021  N   PRO   133      66.216  36.461  25.655  1.00  0.00           N
ATOM   1022  CD  PRO   133      67.327  35.512  25.796  1.00  0.00           C
ATOM   1023  CG  PRO   133      67.648  35.002  24.437  1.00  0.00           C
ATOM   1024  CB  PRO   133      66.249  35.000  23.796  1.00  0.00           C
ATOM   1025  CA  PRO   133      65.626  36.259  24.335  1.00  0.00           C
ATOM   1026  C   PRO   133      64.127  36.097  24.505  1.00  0.00           C
ATOM   1027  O   PRO   133      63.657  35.417  25.445  1.00  0.00           O
ATOM   1028  N   LEU   134      63.417  36.445  23.404  1.00  0.00           N
ATOM   1029  CA  LEU   134      62.118  35.903  22.974  1.00  0.00           C
ATOM   1030  CB  LEU   134      61.436  36.921  22.023  1.00  0.00           C
ATOM   1031  CG  LEU   134      60.117  36.469  21.333  1.00  0.00           C
ATOM   1032  CD1 LEU   134      59.077  36.178  22.413  1.00  0.00           C
ATOM   1033  CD2 LEU   134      59.556  37.548  20.422  1.00  0.00           C
ATOM   1034  C   LEU   134      62.300  34.553  22.275  1.00  0.00           C
ATOM   1035  O   LEU   134      63.110  34.394  21.395  1.00  0.00           O
ATOM   1036  N   ARG   135      61.341  33.672  22.675  1.00  0.00           N
ATOM   1037  CA  ARG   135      61.193  32.251  22.206  1.00  0.00           C
ATOM   1038  CB  ARG   135      61.774  31.303  23.286  1.00  0.00           C
ATOM   1039  CG  ARG   135      63.304  31.345  23.607  1.00  0.00           C
ATOM   1040  CD  ARG   135      64.115  31.186  22.347  1.00  0.00           C
ATOM   1041  NE  ARG   135      65.534  31.438  22.648  1.00  0.00           N
ATOM   1042  CZ  ARG   135      66.404  32.079  21.868  1.00  0.00           C
ATOM   1043  NH1 ARG   135      66.074  32.508  20.707  1.00  0.00           N
ATOM   1044  NH2 ARG   135      67.603  32.261  22.268  1.00  0.00           N
ATOM   1045  C   ARG   135      59.694  31.839  21.845  1.00  0.00           C
ATOM   1046  O   ARG   135      58.793  32.378  22.415  1.00  0.00           O
ATOM   1047  N   TYR   136      59.646  30.888  20.906  1.00  0.00           N
ATOM   1048  CA  TYR   136      58.417  30.286  20.426  1.00  0.00           C
ATOM   1049  CB  TYR   136      58.638  29.746  18.976  1.00  0.00           C
ATOM   1050  CG  TYR   136      57.590  28.704  18.616  1.00  0.00           C
ATOM   1051  CD1 TYR   136      57.912  27.304  18.607  1.00  0.00           C
ATOM   1052  CE1 TYR   136      56.894  26.353  18.377  1.00  0.00           C
ATOM   1053  CZ  TYR   136      55.613  26.730  18.036  1.00  0.00           C
ATOM   1054  OH  TYR   136      54.675  25.799  17.917  1.00  0.00           O
ATOM   1055  CE2 TYR   136      55.281  28.160  18.015  1.00  0.00           C
ATOM   1056  CD2 TYR   136      56.300  29.082  18.255  1.00  0.00           C
ATOM   1057  C   TYR   136      57.968  29.096  21.386  1.00  0.00           C
ATOM   1058  O   TYR   136      56.798  29.034  21.676  1.00  0.00           O
ATOM   1059  N   LEU   137      58.900  28.177  21.787  1.00  0.00           N
ATOM   1060  CA  LEU   137      58.561  26.897  22.537  1.00  0.00           C
ATOM   1061  CB  LEU   137      59.853  25.989  22.489  1.00  0.00           C
ATOM   1062  CG  LEU   137      60.224  25.229  21.199  1.00  0.00           C
ATOM   1063  CD1 LEU   137      61.505  24.391  21.510  1.00  0.00           C
ATOM   1064  CD2 LEU   137      59.126  24.247  20.699  1.00  0.00           C
ATOM   1065  C   LEU   137      58.170  27.338  23.957  1.00  0.00           C
ATOM   1066  O   LEU   137      59.029  27.699  24.747  1.00  0.00           O
ATOM   1067  N   LYS   138      56.890  27.176  24.307  1.00  0.00           N
ATOM   1068  CA  LYS   138      56.179  27.325  25.556  1.00  0.00           C
ATOM   1069  CB  LYS   138      56.001  25.946  26.267  1.00  0.00           C
ATOM   1070  CG  LYS   138      55.123  25.064  25.407  1.00  0.00           C
ATOM   1071  CD  LYS   138      54.885  23.614  25.938  1.00  0.00           C
ATOM   1072  CE  LYS   138      53.936  22.862  25.048  1.00  0.00           C
ATOM   1073  NZ  LYS   138      54.277  22.602  23.638  1.00  0.00           N
ATOM   1074  C   LYS   138      56.837  28.447  26.426  1.00  0.00           C
ATOM   1075  O   LYS   138      57.407  28.158  27.536  1.00  0.00           O
ATOM   1076  N   TYR   139      56.606  29.696  26.065  1.00  0.00           N
ATOM   1077  CA  TYR   139      57.174  30.908  26.665  1.00  0.00           C
ATOM   1078  CB  TYR   139      57.863  31.588  25.455  1.00  0.00           C
ATOM   1079  CG  TYR   139      58.771  32.799  25.754  1.00  0.00           C
ATOM   1080  CD1 TYR   139      58.269  34.109  25.563  1.00  0.00           C
ATOM   1081  CE1 TYR   139      59.117  35.220  25.803  1.00  0.00           C
ATOM   1082  CZ  TYR   139      60.417  35.052  26.234  1.00  0.00           C
ATOM   1083  OH  TYR   139      61.276  36.134  26.573  1.00  0.00           O
ATOM   1084  CE2 TYR   139      60.859  33.763  26.485  1.00  0.00           C
ATOM   1085  CD2 TYR   139      60.101  32.642  26.165  1.00  0.00           C
ATOM   1086  C   TYR   139      56.112  31.766  27.354  1.00  0.00           C
ATOM   1087  O   TYR   139      55.032  31.934  26.713  1.00  0.00           O
ATOM   1088  N   ARG   140      56.401  32.357  28.514  1.00  0.00           N
ATOM   1089  CA  ARG   140      55.489  33.186  29.293  1.00  0.00           C
ATOM   1090  CB  ARG   140      55.377  34.626  28.672  1.00  0.00           C
ATOM   1091  CG  ARG   140      56.686  35.398  28.842  1.00  0.00           C
ATOM   1092  CD  ARG   140      56.554  36.768  28.271  1.00  0.00           C
ATOM   1093  NE  ARG   140      55.672  37.687  29.080  1.00  0.00           N
ATOM   1094  CZ  ARG   140      55.131  38.816  28.580  1.00  0.00           C
ATOM   1095  NH1 ARG   140      55.601  39.296  27.469  1.00  0.00           N
ATOM   1096  NH2 ARG   140      54.260  39.395  29.339  1.00  0.00           N
ATOM   1097  C   ARG   140      54.090  32.504  29.493  1.00  0.00           C
ATOM   1098  O   ARG   140      53.069  33.113  29.232  1.00  0.00           O
ATOM   1099  N   THR   141      54.032  31.255  29.833  1.00  0.00           N
ATOM   1100  CA  THR   141      52.823  30.413  29.733  1.00  0.00           C
ATOM   1101  CB  THR   141      53.185  28.923  29.754  1.00  0.00           C
ATOM   1102  CG2 THR   141      53.547  28.473  28.295  1.00  0.00           C
ATOM   1103  OG1 THR   141      54.195  28.565  30.655  1.00  0.00           O
ATOM   1104  C   THR   141      51.872  30.562  30.953  1.00  0.00           C
ATOM   1105  O   THR   141      52.342  30.693  32.083  1.00  0.00           O
ATOM   1106  N   LYS   142      50.523  30.460  30.762  1.00  0.00           N
ATOM   1107  CA  LYS   142      49.512  30.469  31.772  1.00  0.00           C
ATOM   1108  CB  LYS   142      48.143  30.326  31.131  1.00  0.00           C
ATOM   1109  CG  LYS   142      46.932  30.675  31.961  1.00  0.00           C
ATOM   1110  CD  LYS   142      45.632  30.823  31.190  1.00  0.00           C
ATOM   1111  CE  LYS   142      44.401  30.851  32.120  1.00  0.00           C
ATOM   1112  NZ  LYS   142      43.883  29.481  32.420  1.00  0.00           N
ATOM   1113  C   LYS   142      49.763  29.470  32.903  1.00  0.00           C
ATOM   1114  O   LYS   142      49.422  29.830  34.042  1.00  0.00           O
ATOM   1115  N   THR   143      50.225  28.250  32.743  1.00  0.00           N
ATOM   1116  CA  THR   143      50.746  27.382  33.764  1.00  0.00           C
ATOM   1117  CB  THR   143      51.428  26.102  33.125  1.00  0.00           C
ATOM   1118  CG2 THR   143      50.240  25.330  32.555  1.00  0.00           C
ATOM   1119  OG1 THR   143      52.218  26.393  31.985  1.00  0.00           O
ATOM   1120  C   THR   143      51.825  27.984  34.614  1.00  0.00           C
ATOM   1121  O   THR   143      51.724  28.214  35.784  1.00  0.00           O
ATOM   1122  N   ARG   144      52.974  28.365  34.064  1.00  0.00           N
ATOM   1123  CA  ARG   144      53.993  29.087  34.844  1.00  0.00           C
ATOM   1124  CB  ARG   144      55.233  29.329  34.025  1.00  0.00           C
ATOM   1125  CG  ARG   144      56.005  28.030  33.696  1.00  0.00           C
ATOM   1126  CD  ARG   144      56.746  27.321  34.847  1.00  0.00           C
ATOM   1127  NE  ARG   144      57.657  26.302  34.257  1.00  0.00           N
ATOM   1128  CZ  ARG   144      57.329  25.132  33.758  1.00  0.00           C
ATOM   1129  NH1 ARG   144      56.100  24.740  33.638  1.00  0.00           N
ATOM   1130  NH2 ARG   144      58.231  24.343  33.249  1.00  0.00           N
ATOM   1131  C   ARG   144      53.481  30.367  35.474  1.00  0.00           C
ATOM   1132  O   ARG   144      53.780  30.598  36.604  1.00  0.00           O
ATOM   1133  N   ALA   145      52.540  31.095  34.843  1.00  0.00           N
ATOM   1134  CA  ALA   145      52.068  32.305  35.392  1.00  0.00           C
ATOM   1135  CB  ALA   145      51.137  33.023  34.391  1.00  0.00           C
ATOM   1136  C   ALA   145      51.228  32.144  36.682  1.00  0.00           C
ATOM   1137  O   ALA   145      51.446  32.775  37.661  1.00  0.00           O
ATOM   1138  N   SER   146      50.399  31.103  36.672  1.00  0.00           N
ATOM   1139  CA  SER   146      49.670  30.572  37.812  1.00  0.00           C
ATOM   1140  CB  SER   146      48.841  29.441  37.312  1.00  0.00           C
ATOM   1141  OG  SER   146      47.972  29.599  36.202  1.00  0.00           O
ATOM   1142  C   SER   146      50.590  30.004  38.853  1.00  0.00           C
ATOM   1143  O   SER   146      50.339  30.325  40.022  1.00  0.00           O
ATOM   1144  N   ALA   147      51.601  29.226  38.533  1.00  0.00           N
ATOM   1145  CA  ALA   147      52.522  28.728  39.484  1.00  0.00           C
ATOM   1146  CB  ALA   147      53.673  27.809  38.945  1.00  0.00           C
ATOM   1147  C   ALA   147      53.260  29.879  40.144  1.00  0.00           C
ATOM   1148  O   ALA   147      53.459  29.930  41.384  1.00  0.00           O
ATOM   1149  N   THR   148      53.528  30.969  39.383  1.00  0.00           N
ATOM   1150  CA  THR   148      54.066  32.160  40.023  1.00  0.00           C
ATOM   1151  CB  THR   148      54.545  33.060  38.893  1.00  0.00           C
ATOM   1152  CG2 THR   148      55.303  34.392  39.372  1.00  0.00           C
ATOM   1153  OG1 THR   148      55.487  32.441  38.073  1.00  0.00           O
ATOM   1154  C   THR   148      53.135  33.029  40.882  1.00  0.00           C
ATOM   1155  O   THR   148      53.564  33.521  41.942  1.00  0.00           O
ATOM   1156  N   ILE   149      51.845  33.097  40.481  1.00  0.00           N
ATOM   1157  CA  ILE   149      50.844  33.676  41.261  1.00  0.00           C
ATOM   1158  CB  ILE   149      49.684  33.874  40.290  1.00  0.00           C
ATOM   1159  CG2 ILE   149      48.353  34.042  41.029  1.00  0.00           C
ATOM   1160  CG1 ILE   149      49.902  34.974  39.240  1.00  0.00           C
ATOM   1161  CD1 ILE   149      49.003  34.742  37.989  1.00  0.00           C
ATOM   1162  C   ILE   149      50.594  32.896  42.641  1.00  0.00           C
ATOM   1163  O   ILE   149      50.443  33.517  43.701  1.00  0.00           O
ATOM   1164  N   LEU   150      50.516  31.586  42.532  1.00  0.00           N
ATOM   1165  CA  LEU   150      50.307  30.677  43.672  1.00  0.00           C
ATOM   1166  CB  LEU   150      49.979  29.276  43.183  1.00  0.00           C
ATOM   1167  CG  LEU   150      49.440  28.406  44.383  1.00  0.00           C
ATOM   1168  CD1 LEU   150      48.029  28.954  44.772  1.00  0.00           C
ATOM   1169  CD2 LEU   150      49.223  26.955  43.894  1.00  0.00           C
ATOM   1170  C   LEU   150      51.507  30.769  44.683  1.00  0.00           C
ATOM   1171  O   LEU   150      51.336  30.769  45.892  1.00  0.00           O
ATOM   1172  N   GLY   151      52.707  30.920  44.113  1.00  0.00           N
ATOM   1173  CA  GLY   151      53.956  31.193  44.723  1.00  0.00           C
ATOM   1174  C   GLY   151      54.034  32.503  45.483  1.00  0.00           C
ATOM   1175  O   GLY   151      54.343  32.454  46.663  1.00  0.00           O
ATOM   1176  N   ALA   152      53.662  33.642  44.922  1.00  0.00           N
ATOM   1177  CA  ALA   152      53.540  34.973  45.611  1.00  0.00           C
ATOM   1178  CB  ALA   152      53.248  36.132  44.670  1.00  0.00           C
ATOM   1179  C   ALA   152      52.509  34.942  46.751  1.00  0.00           C
ATOM   1180  O   ALA   152      52.738  35.583  47.770  1.00  0.00           O
ATOM   1181  N   TRP   153      51.381  34.180  46.631  1.00  0.00           N
ATOM   1182  CA  TRP   153      50.440  33.999  47.760  1.00  0.00           C
ATOM   1183  CB  TRP   153      49.121  33.527  47.200  1.00  0.00           C
ATOM   1184  CG  TRP   153      48.560  34.485  46.159  1.00  0.00           C
ATOM   1185  CD1 TRP   153      48.949  35.756  45.869  1.00  0.00           C
ATOM   1186  NE1 TRP   153      48.218  36.284  44.898  1.00  0.00           N
ATOM   1187  CE2 TRP   153      47.200  35.422  44.538  1.00  0.00           C
ATOM   1188  CZ2 TRP   153      46.050  35.650  43.828  1.00  0.00           C
ATOM   1189  CH2 TRP   153      45.141  34.579  43.658  1.00  0.00           C
ATOM   1190  CZ3 TRP   153      45.423  33.370  44.269  1.00  0.00           C
ATOM   1191  CE3 TRP   153      46.553  33.182  45.069  1.00  0.00           C
ATOM   1192  CD2 TRP   153      47.431  34.213  45.289  1.00  0.00           C
ATOM   1193  C   TRP   153      51.001  33.141  48.891  1.00  0.00           C
ATOM   1194  O   TRP   153      51.110  33.451  50.081  1.00  0.00           O
ATOM   1195  N   PHE   154      51.573  31.941  48.532  1.00  0.00           N
ATOM   1196  CA  PHE   154      52.374  31.123  49.433  1.00  0.00           C
ATOM   1197  CB  PHE   154      52.906  30.013  48.594  1.00  0.00           C
ATOM   1198  CG  PHE   154      53.827  28.975  49.254  1.00  0.00           C
ATOM   1199  CD1 PHE   154      53.448  28.355  50.465  1.00  0.00           C
ATOM   1200  CE1 PHE   154      54.279  27.337  51.026  1.00  0.00           C
ATOM   1201  CZ  PHE   154      55.340  26.828  50.296  1.00  0.00           C
ATOM   1202  CE2 PHE   154      55.620  27.348  49.016  1.00  0.00           C
ATOM   1203  CD2 PHE   154      54.908  28.476  48.525  1.00  0.00           C
ATOM   1204  C   PHE   154      53.433  31.935  50.093  1.00  0.00           C
ATOM   1205  O   PHE   154      53.582  31.886  51.323  1.00  0.00           O
ATOM   1206  N   LEU   155      54.292  32.676  49.363  1.00  0.00           N
ATOM   1207  CA  LEU   155      55.450  33.418  49.913  1.00  0.00           C
ATOM   1208  CB  LEU   155      56.300  33.908  48.703  1.00  0.00           C
ATOM   1209  CG  LEU   155      57.649  34.611  49.153  1.00  0.00           C
ATOM   1210  CD1 LEU   155      58.580  33.632  49.864  1.00  0.00           C
ATOM   1211  CD2 LEU   155      58.339  35.241  47.903  1.00  0.00           C
ATOM   1212  C   LEU   155      55.028  34.548  50.882  1.00  0.00           C
ATOM   1213  O   LEU   155      55.738  34.879  51.832  1.00  0.00           O
ATOM   1214  N   SER   156      53.838  35.106  50.651  1.00  0.00           N
ATOM   1215  CA  SER   156      53.276  36.115  51.560  1.00  0.00           C
ATOM   1216  CB  SER   156      51.985  36.753  51.109  1.00  0.00           C
ATOM   1217  OG  SER   156      52.124  37.873  50.229  1.00  0.00           O
ATOM   1218  C   SER   156      52.856  35.376  52.861  1.00  0.00           C
ATOM   1219  O   SER   156      53.045  35.946  53.940  1.00  0.00           O
ATOM   1220  N   PHE   157      52.408  34.105  52.851  1.00  0.00           N
ATOM   1221  CA  PHE   157      52.049  33.405  54.111  1.00  0.00           C
ATOM   1222  CB  PHE   157      51.161  32.194  53.942  1.00  0.00           C
ATOM   1223  CG  PHE   157      50.090  32.113  54.921  1.00  0.00           C
ATOM   1224  CD1 PHE   157      48.680  32.210  54.591  1.00  0.00           C
ATOM   1225  CE1 PHE   157      47.650  31.999  55.520  1.00  0.00           C
ATOM   1226  CZ  PHE   157      48.100  31.651  56.801  1.00  0.00           C
ATOM   1227  CE2 PHE   157      49.420  31.573  57.181  1.00  0.00           C
ATOM   1228  CD2 PHE   157      50.450  31.764  56.262  1.00  0.00           C
ATOM   1229  C   PHE   157      53.309  32.977  54.832  1.00  0.00           C
ATOM   1230  O   PHE   157      53.419  33.048  56.042  1.00  0.00           O
ATOM   1231  N   LEU   158      54.340  32.598  54.163  1.00  0.00           N
ATOM   1232  CA  LEU   158      55.680  32.271  54.633  1.00  0.00           C
ATOM   1233  CB  LEU   158      56.522  31.551  53.574  1.00  0.00           C
ATOM   1234  CG  LEU   158      55.994  30.250  52.985  1.00  0.00           C
ATOM   1235  CD1 LEU   158      56.915  29.921  51.745  1.00  0.00           C
ATOM   1236  CD2 LEU   158      55.915  29.151  54.075  1.00  0.00           C
ATOM   1237  C   LEU   158      56.428  33.512  55.303  1.00  0.00           C
ATOM   1238  O   LEU   158      57.488  33.264  55.934  1.00  0.00           O
ATOM   1239  N   TRP   159      55.866  34.711  55.172  1.00  0.00           N
ATOM   1240  CA  TRP   159      56.454  35.933  55.682  1.00  0.00           C
ATOM   1241  CB  TRP   159      56.003  36.981  54.591  1.00  0.00           C
ATOM   1242  CG  TRP   159      57.122  37.953  54.251  1.00  0.00           C
ATOM   1243  CD1 TRP   159      57.030  39.253  54.450  1.00  0.00           C
ATOM   1244  NE1 TRP   159      58.069  39.974  53.810  1.00  0.00           N
ATOM   1245  CE2 TRP   159      59.011  39.015  53.421  1.00  0.00           C
ATOM   1246  CZ2 TRP   159      60.381  39.117  52.951  1.00  0.00           C
ATOM   1247  CH2 TRP   159      61.083  38.018  52.492  1.00  0.00           C
ATOM   1248  CZ3 TRP   159      60.344  36.787  52.453  1.00  0.00           C
ATOM   1249  CE3 TRP   159      59.094  36.675  52.992  1.00  0.00           C
ATOM   1250  CD2 TRP   159      58.373  37.744  53.561  1.00  0.00           C
ATOM   1251  C   TRP   159      55.993  36.413  57.051  1.00  0.00           C
ATOM   1252  O   TRP   159      56.582  37.324  57.621  1.00  0.00           O
ATOM   1253  N   VAL   160      54.944  35.831  57.621  1.00  0.00           N
ATOM   1254  CA  VAL   160      54.343  36.181  58.901  1.00  0.00           C
ATOM   1255  CB  VAL   160      52.894  35.549  59.070  1.00  0.00           C
ATOM   1256  CG1 VAL   160      52.074  35.907  57.880  1.00  0.00           C
ATOM   1257  CG2 VAL   160      52.966  34.009  59.171  1.00  0.00           C
ATOM   1258  C   VAL   160      55.243  35.823  60.121  1.00  0.00           C
ATOM   1259  O   VAL   160      54.723  35.673  61.221  1.00  0.00           O
ATOM   1260  N   ILE   161      56.523  35.605  59.982  1.00  0.00           N
ATOM   1261  CA  ILE   161      57.473  35.347  61.122  1.00  0.00           C
ATOM   1262  CB  ILE   161      58.894  35.199  60.523  1.00  0.00           C
ATOM   1263  CG2 ILE   161      59.036  34.028  59.484  1.00  0.00           C
ATOM   1264  CG1 ILE   161      59.612  36.490  60.063  1.00  0.00           C
ATOM   1265  CD1 ILE   161      61.112  36.422  60.053  1.00  0.00           C
ATOM   1266  C   ILE   161      57.481  36.308  62.332  1.00  0.00           C
ATOM   1267  O   ILE   161      58.101  35.929  63.332  1.00  0.00           O
ATOM   1268  N   PRO   162      56.779  37.487  62.281  1.00  0.00           N
ATOM   1269  CD  PRO   162      56.548  38.426  61.140  1.00  0.00           C
ATOM   1270  CG  PRO   162      56.726  39.776  61.730  1.00  0.00           C
ATOM   1271  CB  PRO   162      56.006  39.576  63.059  1.00  0.00           C
ATOM   1272  CA  PRO   162      56.568  38.207  63.570  1.00  0.00           C
ATOM   1273  C   PRO   162      55.598  37.556  64.610  1.00  0.00           C
ATOM   1274  O   PRO   162      55.477  38.107  65.750  1.00  0.00           O
ATOM   1275  N   ILE   163      54.890  36.495  64.301  1.00  0.00           N
ATOM   1276  CA  ILE   163      54.121  35.624  65.171  1.00  0.00           C
ATOM   1277  CB  ILE   163      53.123  34.762  64.311  1.00  0.00           C
ATOM   1278  CG2 ILE   163      52.314  33.772  65.161  1.00  0.00           C
ATOM   1279  CG1 ILE   163      52.031  35.780  63.750  1.00  0.00           C
ATOM   1280  CD1 ILE   163      50.893  35.198  62.790  1.00  0.00           C
ATOM   1281  C   ILE   163      55.032  34.706  66.062  1.00  0.00           C
ATOM   1282  O   ILE   163      54.632  34.256  67.162  1.00  0.00           O
ATOM   1283  N   LEU   164      56.243  34.418  65.562  1.00  0.00           N
ATOM   1284  CA  LEU   164      57.274  33.509  66.063  1.00  0.00           C
ATOM   1285  CB  LEU   164      57.746  32.729  64.764  1.00  0.00           C
ATOM   1286  CG  LEU   164      56.797  32.167  63.784  1.00  0.00           C
ATOM   1287  CD1 LEU   164      57.588  31.408  62.665  1.00  0.00           C
ATOM   1288  CD2 LEU   164      55.838  31.156  64.434  1.00  0.00           C
ATOM   1289  C   LEU   164      58.503  34.192  66.733  1.00  0.00           C
ATOM   1290  O   LEU   164      59.633  33.653  66.704  1.00  0.00           O
ATOM   1291  N   GLY   165      58.211  35.302  67.453  1.00  0.00           N
ATOM   1292  CA  GLY   165      59.269  36.114  68.163  1.00  0.00           C
ATOM   1293  C   GLY   165      60.000  35.485  69.383  1.00  0.00           C
ATOM   1294  O   GLY   165      61.099  35.827  69.814  1.00  0.00           O
ATOM   1295  N   TRP   166      59.231  34.595  70.004  1.00  0.00           N
ATOM   1296  CA  TRP   166      59.752  33.606  70.984  1.00  0.00           C
ATOM   1297  CB  TRP   166      58.583  32.774  71.554  1.00  0.00           C
ATOM   1298  CG  TRP   166      57.864  31.953  70.474  1.00  0.00           C
ATOM   1299  CD1 TRP   166      56.634  32.241  69.974  1.00  0.00           C
ATOM   1300  NE1 TRP   166      56.286  31.480  68.884  1.00  0.00           N
ATOM   1301  CE2 TRP   166      57.267  30.591  68.615  1.00  0.00           C
ATOM   1302  CZ2 TRP   166      57.429  29.571  67.676  1.00  0.00           C
ATOM   1303  CH2 TRP   166      58.610  28.722  67.727  1.00  0.00           C
ATOM   1304  CZ3 TRP   166      59.510  28.894  68.747  1.00  0.00           C
ATOM   1305  CE3 TRP   166      59.318  29.875  69.706  1.00  0.00           C
ATOM   1306  CD2 TRP   166      58.247  30.803  69.665  1.00  0.00           C
ATOM   1307  C   TRP   166      60.933  32.717  70.575  1.00  0.00           C
ATOM   1308  O   TRP   166      61.644  32.209  71.426  1.00  0.00           O
ATOM   1309  N   ASN   167      61.224  32.587  69.265  1.00  0.00           N
ATOM   1310  CA  ASN   167      62.515  32.039  68.856  1.00  0.00           C
ATOM   1311  CB  ASN   167      62.446  31.628  67.356  1.00  0.00           C
ATOM   1312  CG  ASN   167      63.648  30.909  66.877  1.00  0.00           C
ATOM   1313  OD1 ASN   167      64.049  29.950  67.468  1.00  0.00           O
ATOM   1314  ND2 ASN   167      64.387  31.450  65.887  1.00  0.00           N
ATOM   1315  C   ASN   167      63.794  32.891  69.206  1.00  0.00           C
ATOM   1316  O   ASN   167      64.914  32.353  69.217  1.00  0.00           O
ATOM   1317  N   HIS   168      63.662  34.031  69.776  1.00  0.00           N
ATOM   1318  CA  HIS   168      64.770  34.933  70.246  1.00  0.00           C
ATOM   1319  CB  HIS   168      64.158  36.272  70.535  1.00  0.00           C
ATOM   1320  CG  HIS   168      65.086  37.434  70.694  1.00  0.00           C
ATOM   1321  ND1 HIS   168      66.386  37.445  70.225  1.00  0.00           N
ATOM   1322  CE1 HIS   168      66.985  38.557  70.634  1.00  0.00           C
ATOM   1323  NE2 HIS   168      66.093  39.326  71.274  1.00  0.00           N
ATOM   1324  CD2 HIS   168      64.884  38.614  71.364  1.00  0.00           C
ATOM   1325  C   HIS   168      65.380  34.525  71.626  1.00  0.00           C
ATOM   1326  O   HIS   168      64.731  33.984  72.536  1.00  0.00           O
ATOM   1327  N   PHE   169      66.670  34.807  71.776  1.00  0.00           N
ATOM   1328  CA  PHE   169      67.319  34.698  73.057  1.00  0.00           C
ATOM   1329  CB  PHE   169      68.789  35.241  72.927  1.00  0.00           C
ATOM   1330  CG  PHE   169      69.800  34.422  72.208  1.00  0.00           C
ATOM   1331  CD1 PHE   169      71.009  35.093  71.868  1.00  0.00           C
ATOM   1332  CE1 PHE   169      72.141  34.355  71.339  1.00  0.00           C
ATOM   1333  CZ  PHE   169      71.903  33.004  70.959  1.00  0.00           C
ATOM   1334  CE2 PHE   169      70.604  32.392  71.079  1.00  0.00           C
ATOM   1335  CD2 PHE   169      69.602  33.101  71.748  1.00  0.00           C
ATOM   1336  C   PHE   169      66.728  35.468  74.206  1.00  0.00           C
ATOM   1337  O   PHE   169      67.038  35.169  75.326  1.00  0.00           O
ATOM   1338  N   MET   170      65.936  36.567  74.085  1.00  0.00           N
ATOM   1339  CA  MET   170      65.375  37.347  75.184  1.00  0.00           C
ATOM   1340  CB  MET   170      65.962  38.817  75.004  1.00  0.00           C
ATOM   1341  CG  MET   170      67.392  39.080  75.504  1.00  0.00           C
ATOM   1342  SD  MET   170      68.673  38.681  74.325  1.00  0.00           S
ATOM   1343  CE  MET   170      69.912  39.254  75.495  1.00  0.00           C
ATOM   1344  C   MET   170      63.815  37.334  75.154  1.00  0.00           C
ATOM   1345  O   MET   170      63.226  36.943  74.154  1.00  0.00           O
ATOM   1346  N   GLN   171      63.274  37.614  76.303  1.00  0.00           N
ATOM   1347  CA  GLN   171      61.864  37.512  76.643  1.00  0.00           C
ATOM   1348  CB  GLN   171      61.605  36.402  77.583  1.00  0.00           C
ATOM   1349  CG  GLN   171      61.597  35.022  76.914  1.00  0.00           C
ATOM   1350  CD  GLN   171      61.419  33.922  77.935  1.00  0.00           C
ATOM   1351  OE1 GLN   171      61.868  34.014  79.095  1.00  0.00           O
ATOM   1352  NE2 GLN   171      61.000  32.801  77.585  1.00  0.00           N
ATOM   1353  C   GLN   171      61.401  38.902  77.162  1.00  0.00           C
ATOM   1354  O   GLN   171      62.250  39.793  77.272  1.00  0.00           O
ATOM   1355  N   GLN   172      60.091  39.080  77.311  1.00  0.00           N
ATOM   1356  CA  GLN   172      59.359  40.159  77.931  1.00  0.00           C
ATOM   1357  CB  GLN   172      58.598  40.947  76.770  1.00  0.00           C
ATOM   1358  CG  GLN   172      57.360  40.065  76.290  1.00  0.00           C
ATOM   1359  CD  GLN   172      56.569  40.843  75.259  1.00  0.00           C
ATOM   1360  OE1 GLN   172      57.159  41.304  74.269  1.00  0.00           O
ATOM   1361  NE2 GLN   172      55.279  40.942  75.418  1.00  0.00           N
ATOM   1362  C   GLN   172      58.469  39.678  79.070  1.00  0.00           C
ATOM   1363  O   GLN   172      58.151  38.508  79.161  1.00  0.00           O
ATOM   1364  N   THR   173      58.028  40.658  79.840  1.00  0.00           N
ATOM   1365  CA  THR   173      57.137  40.478  80.999  1.00  0.00           C
ATOM   1366  CB  THR   173      57.616  41.169  82.289  1.00  0.00           C
ATOM   1367  CG2 THR   173      58.677  40.391  82.910  1.00  0.00           C
ATOM   1368  OG1 THR   173      58.054  42.519  82.059  1.00  0.00           O
ATOM   1369  C   THR   173      55.667  40.875  80.779  1.00  0.00           C
ATOM   1370  O   THR   173      54.757  40.514  81.588  1.00  0.00           O
ATOM   1371  N   SER   174      55.396  41.624  79.718  1.00  0.00           N
ATOM   1372  CA  SER   174      54.056  42.082  79.337  1.00  0.00           C
ATOM   1373  CB  SER   174      53.984  43.432  78.787  1.00  0.00           C
ATOM   1374  OG  SER   174      54.742  44.333  79.646  1.00  0.00           O
ATOM   1375  C   SER   174      53.248  40.960  78.608  1.00  0.00           C
ATOM   1376  O   SER   174      53.769  40.511  77.598  1.00  0.00           O
ATOM   1377  N   VAL   175      52.038  40.589  78.997  1.00  0.00           N
ATOM   1378  CA  VAL   175      51.170  39.677  78.208  1.00  0.00           C
ATOM   1379  CB  VAL   175      51.152  38.257  78.858  1.00  0.00           C
ATOM   1380  CG1 VAL   175      52.443  37.439  78.649  1.00  0.00           C
ATOM   1381  CG2 VAL   175      50.941  38.318  80.338  1.00  0.00           C
ATOM   1382  C   VAL   175      49.749  40.335  78.067  1.00  0.00           C
ATOM   1383  O   VAL   175      49.307  41.185  78.856  1.00  0.00           O
ATOM   1384  N   ARG   176      48.980  39.863  76.987  1.00  0.00           N
ATOM   1385  CA  ARG   176      47.660  40.321  76.516  1.00  0.00           C
ATOM   1386  CB  ARG   176      46.620  39.660  77.466  1.00  0.00           C
ATOM   1387  CG  ARG   176      46.563  38.110  77.257  1.00  0.00           C
ATOM   1388  CD  ARG   176      45.203  37.578  77.746  1.00  0.00           C
ATOM   1389  NE  ARG   176      45.095  36.108  77.707  1.00  0.00           N
ATOM   1390  CZ  ARG   176      44.396  35.327  78.607  1.00  0.00           C
ATOM   1391  NH1 ARG   176      43.425  35.926  79.366  1.00  0.00           N
ATOM   1392  NH2 ARG   176      44.588  34.087  78.538  1.00  0.00           N
ATOM   1393  C   ARG   176      47.377  41.760  76.325  1.00  0.00           C
ATOM   1394  O   ARG   176      46.547  42.089  75.544  1.00  0.00           O
ATOM   1395  N   ARG   177      48.056  42.752  76.925  1.00  0.00           N
ATOM   1396  CA  ARG   177      47.734  44.161  76.804  1.00  0.00           C
ATOM   1397  CB  ARG   177      48.472  45.003  77.924  1.00  0.00           C
ATOM   1398  CG  ARG   177      49.902  45.315  77.474  1.00  0.00           C
ATOM   1399  CD  ARG   177      50.710  46.086  78.494  1.00  0.00           C
ATOM   1400  NE  ARG   177      52.150  46.278  78.074  1.00  0.00           N
ATOM   1401  CZ  ARG   177      53.038  47.110  78.594  1.00  0.00           C
ATOM   1402  NH1 ARG   177      52.847  47.750  79.674  1.00  0.00           N
ATOM   1403  NH2 ARG   177      54.218  47.262  78.035  1.00  0.00           N
ATOM   1404  C   ARG   177      47.783  44.860  75.383  1.00  0.00           C
ATOM   1405  O   ARG   177      47.042  45.839  75.162  1.00  0.00           O
ATOM   1406  N   GLU   178      48.674  44.351  74.504  1.00  0.00           N
ATOM   1407  CA  GLU   178      48.744  44.711  73.074  1.00  0.00           C
ATOM   1408  CB  GLU   178      49.883  45.752  72.794  1.00  0.00           C
ATOM   1409  CG  GLU   178      49.571  47.182  73.013  1.00  0.00           C
ATOM   1410  CD  GLU   178      50.529  48.183  72.423  1.00  0.00           C
ATOM   1411  OE1 GLU   178      50.840  48.233  71.203  1.00  0.00           O
ATOM   1412  OE2 GLU   178      50.848  49.124  73.182  1.00  0.00           O
ATOM   1413  C   GLU   178      48.867  43.410  72.195  1.00  0.00           C
ATOM   1414  O   GLU   178      49.487  43.291  71.135  1.00  0.00           O
ATOM   1415  N   ASP   179      48.258  42.360  72.685  1.00  0.00           N
ATOM   1416  CA  ASP   179      48.100  41.009  72.156  1.00  0.00           C
ATOM   1417  CB  ASP   179      48.961  40.071  72.956  1.00  0.00           C
ATOM   1418  CG  ASP   179      48.774  38.600  72.687  1.00  0.00           C
ATOM   1419  OD1 ASP   179      48.464  37.850  73.617  1.00  0.00           O
ATOM   1420  OD2 ASP   179      48.915  38.200  71.497  1.00  0.00           O
ATOM   1421  C   ASP   179      46.641  40.567  72.165  1.00  0.00           C
ATOM   1422  O   ASP   179      45.760  41.166  72.795  1.00  0.00           O
ATOM   1423  N   LYS   180      46.373  39.466  71.476  1.00  0.00           N
ATOM   1424  CA  LYS   180      45.074  38.874  71.036  1.00  0.00           C
ATOM   1425  CB  LYS   180      44.634  39.472  69.605  1.00  0.00           C
ATOM   1426  CG  LYS   180      44.311  41.062  69.614  1.00  0.00           C
ATOM   1427  CD  LYS   180      43.571  41.610  68.443  1.00  0.00           C
ATOM   1428  CE  LYS   180      43.778  43.131  68.713  1.00  0.00           C
ATOM   1429  NZ  LYS   180      42.937  43.979  67.832  1.00  0.00           N
ATOM   1430  C   LYS   180      45.126  37.354  70.966  1.00  0.00           C
ATOM   1431  O   LYS   180      44.107  36.652  71.156  1.00  0.00           O
ATOM   1432  N   CYS   181      46.277  36.795  70.497  1.00  0.00           N
ATOM   1433  CA  CYS   181      46.490  35.356  70.148  1.00  0.00           C
ATOM   1434  CB  CYS   181      46.790  35.185  68.678  1.00  0.00           C
ATOM   1435  SG  CYS   181      45.550  35.953  67.487  1.00  0.00           S
ATOM   1436  C   CYS   181      47.610  34.668  70.939  1.00  0.00           C
ATOM   1437  O   CYS   181      48.482  33.929  70.470  1.00  0.00           O
ATOM   1438  N   GLU   182      47.719  35.079  72.219  1.00  0.00           N
ATOM   1439  CA  GLU   182      48.600  34.460  73.219  1.00  0.00           C
ATOM   1440  CB  GLU   182      48.012  33.100  73.620  1.00  0.00           C
ATOM   1441  CG  GLU   182      46.611  33.158  74.179  1.00  0.00           C
ATOM   1442  CD  GLU   182      46.570  33.799  75.579  1.00  0.00           C
ATOM   1443  OE1 GLU   182      46.230  33.059  76.509  1.00  0.00           O
ATOM   1444  OE2 GLU   182      46.898  34.989  75.788  1.00  0.00           O
ATOM   1445  C   GLU   182      50.040  34.482  72.790  1.00  0.00           C
ATOM   1446  O   GLU   182      50.841  33.544  73.101  1.00  0.00           O
ATOM   1447  N   THR   183      50.439  35.483  72.080  1.00  0.00           N
ATOM   1448  CA  THR   183      51.838  35.804  71.760  1.00  0.00           C
ATOM   1449  CB  THR   183      52.007  37.014  70.799  1.00  0.00           C
ATOM   1450  CG2 THR   183      51.187  36.852  69.559  1.00  0.00           C
ATOM   1451  OG1 THR   183      51.525  38.214  71.268  1.00  0.00           O
ATOM   1452  C   THR   183      52.757  36.057  73.030  1.00  0.00           C
ATOM   1453  O   THR   183      52.206  36.366  74.090  1.00  0.00           O
ATOM   1454  N   ASP   184      54.078  35.828  72.861  1.00  0.00           N
ATOM   1455  CA  ASP   184      55.047  35.810  73.971  1.00  0.00           C
ATOM   1456  CB  ASP   184      55.589  34.391  74.092  1.00  0.00           C
ATOM   1457  CG  ASP   184      56.709  34.224  75.053  1.00  0.00           C
ATOM   1458  OD1 ASP   184      57.899  34.265  74.683  1.00  0.00           O
ATOM   1459  OD2 ASP   184      56.429  34.004  76.253  1.00  0.00           O
ATOM   1460  C   ASP   184      56.066  36.862  73.791  1.00  0.00           C
ATOM   1461  O   ASP   184      56.284  37.613  74.761  1.00  0.00           O
ATOM   1462  N   PHE   185      56.666  37.112  72.641  1.00  0.00           N
ATOM   1463  CA  PHE   185      57.564  38.263  72.451  1.00  0.00           C
ATOM   1464  CB  PHE   185      59.025  37.696  72.382  1.00  0.00           C
ATOM   1465  CG  PHE   185      60.093  38.847  72.302  1.00  0.00           C
ATOM   1466  CD1 PHE   185      60.542  39.458  73.451  1.00  0.00           C
ATOM   1467  CE1 PHE   185      61.581  40.380  73.391  1.00  0.00           C
ATOM   1468  CZ  PHE   185      62.091  40.740  72.131  1.00  0.00           C
ATOM   1469  CE2 PHE   185      61.652  40.129  70.941  1.00  0.00           C
ATOM   1470  CD2 PHE   185      60.673  39.127  71.042  1.00  0.00           C
ATOM   1471  C   PHE   185      57.143  39.182  71.240  1.00  0.00           C
ATOM   1472  O   PHE   185      57.374  38.772  70.080  1.00  0.00           O
ATOM   1473  N   TYR   186      56.771  40.392  71.559  1.00  0.00           N
ATOM   1474  CA  TYR   186      56.480  41.431  70.529  1.00  0.00           C
ATOM   1475  CB  TYR   186      54.991  41.248  70.178  1.00  0.00           C
ATOM   1476  CG  TYR   186      54.020  41.507  71.288  1.00  0.00           C
ATOM   1477  CD1 TYR   186      53.718  42.847  71.497  1.00  0.00           C
ATOM   1478  CE1 TYR   186      52.857  43.106  72.586  1.00  0.00           C
ATOM   1479  CZ  TYR   186      52.478  42.106  73.577  1.00  0.00           C
ATOM   1480  OH  TYR   186      51.887  42.506  74.756  1.00  0.00           O
ATOM   1481  CE2 TYR   186      52.800  40.807  73.278  1.00  0.00           C
ATOM   1482  CD2 TYR   186      53.551  40.447  72.178  1.00  0.00           C
ATOM   1483  C   TYR   186      56.818  42.841  70.878  1.00  0.00           C
ATOM   1484  O   TYR   186      56.927  43.611  69.928  1.00  0.00           O
ATOM   1485  N   ASP   187      56.827  43.282  72.158  1.00  0.00           N
ATOM   1486  CA  ASP   187      56.685  44.712  72.497  1.00  0.00           C
ATOM   1487  CB  ASP   187      55.974  44.702  73.897  1.00  0.00           C
ATOM   1488  CG  ASP   187      55.232  45.961  74.266  1.00  0.00           C
ATOM   1489  OD1 ASP   187      54.631  46.620  73.355  1.00  0.00           O
ATOM   1490  OD2 ASP   187      55.081  46.261  75.475  1.00  0.00           O
ATOM   1491  C   ASP   187      57.913  45.664  72.587  1.00  0.00           C
ATOM   1492  O   ASP   187      57.781  46.874  72.736  1.00  0.00           O
ATOM   1493  N   VAL   188      59.104  45.146  72.448  1.00  0.00           N
ATOM   1494  CA  VAL   188      60.343  45.968  72.258  1.00  0.00           C
ATOM   1495  CB  VAL   188      61.574  45.149  72.459  1.00  0.00           C
ATOM   1496  CG1 VAL   188      61.604  44.600  73.909  1.00  0.00           C
ATOM   1497  CG2 VAL   188      61.946  44.119  71.399  1.00  0.00           C
ATOM   1498  C   VAL   188      60.432  46.797  71.007  1.00  0.00           C
ATOM   1499  O   VAL   188      60.053  46.316  69.937  1.00  0.00           O
ATOM   1500  N   THR   189      61.160  47.938  70.997  1.00  0.00           N
ATOM   1501  CA  THR   189      61.189  48.867  69.886  1.00  0.00           C
ATOM   1502  CB  THR   189      61.837  50.109  70.326  1.00  0.00           C
ATOM   1503  CG2 THR   189      61.326  51.317  69.425  1.00  0.00           C
ATOM   1504  OG1 THR   189      61.226  50.478  71.546  1.00  0.00           O
ATOM   1505  C   THR   189      61.801  48.208  68.557  1.00  0.00           C
ATOM   1506  O   THR   189      61.181  48.466  67.447  1.00  0.00           O
ATOM   1507  N   TRP   190      62.772  47.319  68.618  1.00  0.00           N
ATOM   1508  CA  TRP   190      63.464  46.700  67.479  1.00  0.00           C
ATOM   1509  CB  TRP   190      64.794  46.132  67.899  1.00  0.00           C
ATOM   1510  CG  TRP   190      64.806  44.792  68.460  1.00  0.00           C
ATOM   1511  CD1 TRP   190      65.036  44.503  69.790  1.00  0.00           C
ATOM   1512  NE1 TRP   190      65.098  43.143  69.981  1.00  0.00           N
ATOM   1513  CE2 TRP   190      64.699  42.452  68.841  1.00  0.00           C
ATOM   1514  CZ2 TRP   190      64.502  41.052  68.542  1.00  0.00           C
ATOM   1515  CH2 TRP   190      64.213  40.641  67.252  1.00  0.00           C
ATOM   1516  CZ3 TRP   190      63.922  41.630  66.292  1.00  0.00           C
ATOM   1517  CE3 TRP   190      64.169  43.000  66.541  1.00  0.00           C
ATOM   1518  CD2 TRP   190      64.518  43.411  67.851  1.00  0.00           C
ATOM   1519  C   TRP   190      62.545  45.688  66.809  1.00  0.00           C
ATOM   1520  O   TRP   190      62.506  45.667  65.609  1.00  0.00           O
ATOM   1521  N   PHE   191      61.676  44.957  67.589  1.00  0.00           N
ATOM   1522  CA  PHE   191      60.738  44.005  67.109  1.00  0.00           C
ATOM   1523  CB  PHE   191      60.149  43.145  68.259  1.00  0.00           C
ATOM   1524  CG  PHE   191      59.531  41.824  67.710  1.00  0.00           C
ATOM   1525  CD1 PHE   191      60.362  40.685  67.771  1.00  0.00           C
ATOM   1526  CE1 PHE   191      59.834  39.504  67.361  1.00  0.00           C
ATOM   1527  CZ  PHE   191      58.545  39.432  66.871  1.00  0.00           C
ATOM   1528  CE2 PHE   191      57.713  40.561  66.820  1.00  0.00           C
ATOM   1529  CD2 PHE   191      58.231  41.832  67.209  1.00  0.00           C
ATOM   1530  C   PHE   191      59.587  44.783  66.398  1.00  0.00           C
ATOM   1531  O   PHE   191      59.248  44.392  65.228  1.00  0.00           O
ATOM   1532  N   LYS   192      59.055  45.813  66.967  1.00  0.00           N
ATOM   1533  CA  LYS   192      58.084  46.591  66.276  1.00  0.00           C
ATOM   1534  CB  LYS   192      57.702  47.741  67.256  1.00  0.00           C
ATOM   1535  CG  LYS   192      56.792  47.230  68.296  1.00  0.00           C
ATOM   1536  CD  LYS   192      56.780  48.161  69.565  1.00  0.00           C
ATOM   1537  CE  LYS   192      55.651  47.779  70.485  1.00  0.00           C
ATOM   1538  NZ  LYS   192      55.729  48.660  71.654  1.00  0.00           N
ATOM   1539  C   LYS   192      58.524  47.241  64.956  1.00  0.00           C
ATOM   1540  O   LYS   192      57.774  47.169  64.026  1.00  0.00           O
ATOM   1541  N   VAL   193      59.773  47.813  64.816  1.00  0.00           N
ATOM   1542  CA  VAL   193      60.272  48.463  63.586  1.00  0.00           C
ATOM   1543  CB  VAL   193      61.571  49.325  63.986  1.00  0.00           C
ATOM   1544  CG1 VAL   193      62.290  50.005  62.846  1.00  0.00           C
ATOM   1545  CG2 VAL   193      61.279  50.405  65.056  1.00  0.00           C
ATOM   1546  C   VAL   193      60.734  47.383  62.627  1.00  0.00           C
ATOM   1547  O   VAL   193      60.495  47.442  61.417  1.00  0.00           O
ATOM   1548  N   MET   194      61.426  46.284  63.098  1.00  0.00           N
ATOM   1549  CA  MET   194      61.758  45.194  62.219  1.00  0.00           C
ATOM   1550  CB  MET   194      62.819  44.296  62.850  1.00  0.00           C
ATOM   1551  CG  MET   194      63.481  43.446  61.770  1.00  0.00           C
ATOM   1552  SD  MET   194      64.360  44.357  60.430  1.00  0.00           S
ATOM   1553  CE  MET   194      65.092  43.138  59.321  1.00  0.00           C
ATOM   1554  C   MET   194      60.639  44.332  61.639  1.00  0.00           C
ATOM   1555  O   MET   194      60.670  44.171  60.399  1.00  0.00           O
ATOM   1556  N   THR   195      59.570  44.031  62.328  1.00  0.00           N
ATOM   1557  CA  THR   195      58.190  43.618  61.738  1.00  0.00           C
ATOM   1558  CB  THR   195      57.090  43.557  62.878  1.00  0.00           C
ATOM   1559  CG2 THR   195      55.681  43.205  62.457  1.00  0.00           C
ATOM   1560  OG1 THR   195      57.471  42.689  63.938  1.00  0.00           O
ATOM   1561  C   THR   195      57.729  44.577  60.597  1.00  0.00           C
ATOM   1562  O   THR   195      57.501  44.156  59.458  1.00  0.00           O
ATOM   1563  N   ALA   196      57.767  45.927  60.857  1.00  0.00           N
ATOM   1564  CA  ALA   196      57.226  46.926  59.866  1.00  0.00           C
ATOM   1565  CB  ALA   196      57.064  48.206  60.745  1.00  0.00           C
ATOM   1566  C   ALA   196      58.116  47.147  58.616  1.00  0.00           C
ATOM   1567  O   ALA   196      57.626  47.435  57.516  1.00  0.00           O
ATOM   1568  N   ILE   197      59.447  46.989  58.807  1.00  0.00           N
ATOM   1569  CA  ILE   197      60.447  46.880  57.707  1.00  0.00           C
ATOM   1570  CB  ILE   197      61.897  46.832  58.228  1.00  0.00           C
ATOM   1571  CG2 ILE   197      62.879  46.093  57.219  1.00  0.00           C
ATOM   1572  CG1 ILE   197      62.475  48.213  58.577  1.00  0.00           C
ATOM   1573  CD1 ILE   197      63.754  48.226  59.508  1.00  0.00           C
ATOM   1574  C   ILE   197      60.009  45.639  56.878  1.00  0.00           C
ATOM   1575  O   ILE   197      59.620  45.797  55.758  1.00  0.00           O
ATOM   1576  N   ILE   198      60.001  44.449  57.388  1.00  0.00           N
ATOM   1577  CA  ILE   198      59.873  43.208  56.589  1.00  0.00           C
ATOM   1578  CB  ILE   198      60.295  41.969  57.340  1.00  0.00           C
ATOM   1579  CG2 ILE   198      61.794  42.122  57.660  1.00  0.00           C
ATOM   1580  CG1 ILE   198      59.345  41.528  58.390  1.00  0.00           C
ATOM   1581  CD1 ILE   198      59.687  40.109  58.991  1.00  0.00           C
ATOM   1582  C   ILE   198      58.564  43.096  55.839  1.00  0.00           C
ATOM   1583  O   ILE   198      58.535  42.705  54.689  1.00  0.00           O
ATOM   1584  N   ASN   199      57.463  43.434  56.488  1.00  0.00           N
ATOM   1585  CA  ASN   199      56.053  43.342  56.027  1.00  0.00           C
ATOM   1586  CB  ASN   199      55.183  43.301  57.287  1.00  0.00           C
ATOM   1587  CG  ASN   199      53.723  43.109  57.007  1.00  0.00           C
ATOM   1588  OD1 ASN   199      52.952  44.008  57.116  1.00  0.00           O
ATOM   1589  ND2 ASN   199      53.295  41.888  56.797  1.00  0.00           N
ATOM   1590  C   ASN   199      55.712  44.471  55.067  1.00  0.00           C
ATOM   1591  O   ASN   199      54.912  44.309  54.106  1.00  0.00           O
ATOM   1592  N   PHE   200      56.170  45.702  55.386  1.00  0.00           N
ATOM   1593  CA  PHE   200      55.798  46.871  54.545  1.00  0.00           C
ATOM   1594  CB  PHE   200      54.677  47.700  55.274  1.00  0.00           C
ATOM   1595  CG  PHE   200      54.046  48.778  54.404  1.00  0.00           C
ATOM   1596  CD1 PHE   200      54.333  50.149  54.643  1.00  0.00           C
ATOM   1597  CE1 PHE   200      53.652  51.197  53.952  1.00  0.00           C
ATOM   1598  CZ  PHE   200      52.583  50.805  53.082  1.00  0.00           C
ATOM   1599  CE2 PHE   200      52.285  49.405  52.833  1.00  0.00           C
ATOM   1600  CD2 PHE   200      53.107  48.376  53.423  1.00  0.00           C
ATOM   1601  C   PHE   200      56.927  47.742  53.975  1.00  0.00           C
ATOM   1602  O   PHE   200      57.158  47.592  52.746  1.00  0.00           O
ATOM   1603  N   TYR   201      57.646  48.434  54.795  1.00  0.00           N
ATOM   1604  CA  TYR   201      58.585  49.385  54.235  1.00  0.00           C
ATOM   1605  CB  TYR   201      59.103  50.216  55.405  1.00  0.00           C
ATOM   1606  CG  TYR   201      58.131  51.275  55.934  1.00  0.00           C
ATOM   1607  CD1 TYR   201      57.591  51.105  57.244  1.00  0.00           C
ATOM   1608  CE1 TYR   201      56.839  52.094  57.793  1.00  0.00           C
ATOM   1609  CZ  TYR   201      56.328  53.113  57.022  1.00  0.00           C
ATOM   1610  OH  TYR   201      55.646  54.162  57.511  1.00  0.00           O
ATOM   1611  CE2 TYR   201      56.718  53.233  55.672  1.00  0.00           C
ATOM   1612  CD2 TYR   201      57.660  52.324  55.113  1.00  0.00           C
ATOM   1613  C   TYR   201      59.726  48.836  53.416  1.00  0.00           C
ATOM   1614  O   TYR   201      60.255  49.587  52.596  1.00  0.00           O
ATOM   1615  N   LEU   202      60.088  47.547  53.577  1.00  0.00           N
ATOM   1616  CA  LEU   202      61.069  46.898  52.687  1.00  0.00           C
ATOM   1617  CB  LEU   202      61.821  45.769  53.418  1.00  0.00           C
ATOM   1618  CG  LEU   202      62.642  44.790  52.619  1.00  0.00           C
ATOM   1619  CD1 LEU   202      63.822  45.512  51.909  1.00  0.00           C
ATOM   1620  CD2 LEU   202      63.104  43.711  53.610  1.00  0.00           C
ATOM   1621  C   LEU   202      60.410  46.466  51.387  1.00  0.00           C
ATOM   1622  O   LEU   202      60.920  46.966  50.337  1.00  0.00           O
ATOM   1623  N   PRO   203      59.402  45.625  51.338  1.00  0.00           N
ATOM   1624  CD  PRO   203      58.822  44.824  52.468  1.00  0.00           C
ATOM   1625  CG  PRO   203      57.984  43.633  51.878  1.00  0.00           C
ATOM   1626  CB  PRO   203      57.534  44.431  50.677  1.00  0.00           C
ATOM   1627  CA  PRO   203      58.713  45.203  50.127  1.00  0.00           C
ATOM   1628  C   PRO   203      58.311  46.412  49.227  1.00  0.00           C
ATOM   1629  O   PRO   203      58.672  46.312  48.017  1.00  0.00           O
ATOM   1630  N   THR   204      57.649  47.431  49.806  1.00  0.00           N
ATOM   1631  CA  THR   204      57.138  48.600  49.065  1.00  0.00           C
ATOM   1632  CB  THR   204      56.406  49.509  50.054  1.00  0.00           C
ATOM   1633  CG2 THR   204      55.067  48.888  50.464  1.00  0.00           C
ATOM   1634  OG1 THR   204      57.155  49.721  51.224  1.00  0.00           O
ATOM   1635  C   THR   204      58.247  49.391  48.335  1.00  0.00           C
ATOM   1636  O   THR   204      58.047  49.760  47.165  1.00  0.00           O
ATOM   1637  N   LEU   205      59.347  49.593  48.995  1.00  0.00           N
ATOM   1638  CA  LEU   205      60.516  50.365  48.475  1.00  0.00           C
ATOM   1639  CB  LEU   205      61.144  51.126  49.595  1.00  0.00           C
ATOM   1640  CG  LEU   205      60.252  52.285  50.174  1.00  0.00           C
ATOM   1641  CD1 LEU   205      60.791  52.877  51.474  1.00  0.00           C
ATOM   1642  CD2 LEU   205      60.121  53.525  49.303  1.00  0.00           C
ATOM   1643  C   LEU   205      61.417  49.526  47.576  1.00  0.00           C
ATOM   1644  O   LEU   205      62.017  50.056  46.656  1.00  0.00           O
ATOM   1645  N   LEU   206      61.389  48.186  47.717  1.00  0.00           N
ATOM   1646  CA  LEU   206      61.891  47.176  46.768  1.00  0.00           C
ATOM   1647  CB  LEU   206      61.953  45.776  47.488  1.00  0.00           C
ATOM   1648  CG  LEU   206      62.515  44.627  46.639  1.00  0.00           C
ATOM   1649  CD1 LEU   206      63.885  44.918  45.950  1.00  0.00           C
ATOM   1650  CD2 LEU   206      62.816  43.498  47.680  1.00  0.00           C
ATOM   1651  C   LEU   206      61.052  47.234  45.457  1.00  0.00           C
ATOM   1652  O   LEU   206      61.572  47.114  44.358  1.00  0.00           O
ATOM   1653  N   MET   207      59.731  47.462  45.577  1.00  0.00           N
ATOM   1654  CA  MET   207      58.761  47.540  44.506  1.00  0.00           C
ATOM   1655  CB  MET   207      57.362  47.038  44.966  1.00  0.00           C
ATOM   1656  CG  MET   207      56.382  47.046  43.776  1.00  0.00           C
ATOM   1657  SD  MET   207      56.605  45.805  42.466  1.00  0.00           S
ATOM   1658  CE  MET   207      56.254  46.734  41.006  1.00  0.00           C
ATOM   1659  C   MET   207      58.930  48.880  43.796  1.00  0.00           C
ATOM   1660  O   MET   207      58.860  48.999  42.555  1.00  0.00           O
ATOM   1661  N   LEU   208      59.198  49.920  44.545  1.00  0.00           N
ATOM   1662  CA  LEU   208      59.316  51.310  43.994  1.00  0.00           C
ATOM   1663  CB  LEU   208      59.104  52.401  45.204  1.00  0.00           C
ATOM   1664  CG  LEU   208      58.872  53.830  44.653  1.00  0.00           C
ATOM   1665  CD1 LEU   208      58.230  54.640  45.802  1.00  0.00           C
ATOM   1666  CD2 LEU   208      60.161  54.502  44.223  1.00  0.00           C
ATOM   1667  C   LEU   208      60.636  51.442  43.185  1.00  0.00           C
ATOM   1668  O   LEU   208      60.546  51.951  42.064  1.00  0.00           O
ATOM   1669  N   TRP   209      61.767  50.894  43.756  1.00  0.00           N
ATOM   1670  CA  TRP   209      62.977  50.635  43.016  1.00  0.00           C
ATOM   1671  CB  TRP   209      63.898  49.977  43.947  1.00  0.00           C
ATOM   1672  CG  TRP   209      65.199  49.379  43.338  1.00  0.00           C
ATOM   1673  CD1 TRP   209      66.368  50.051  43.238  1.00  0.00           C
ATOM   1674  NE1 TRP   209      67.199  49.441  42.349  1.00  0.00           N
ATOM   1675  CE2 TRP   209      66.721  48.210  42.009  1.00  0.00           C
ATOM   1676  CZ2 TRP   209      67.153  47.281  41.100  1.00  0.00           C
ATOM   1677  CH2 TRP   209      66.425  46.109  40.890  1.00  0.00           C
ATOM   1678  CZ3 TRP   209      65.335  45.888  41.710  1.00  0.00           C
ATOM   1679  CE3 TRP   209      64.813  46.888  42.549  1.00  0.00           C
ATOM   1680  CD2 TRP   209      65.471  48.119  42.719  1.00  0.00           C
ATOM   1681  C   TRP   209      62.799  49.754  41.757  1.00  0.00           C
ATOM   1682  O   TRP   209      63.349  50.015  40.677  1.00  0.00           O
ATOM   1683  N   PHE   210      61.921  48.723  41.777  1.00  0.00           N
ATOM   1684  CA  PHE   210      61.683  47.852  40.627  1.00  0.00           C
ATOM   1685  CB  PHE   210      61.064  46.541  41.088  1.00  0.00           C
ATOM   1686  CG  PHE   210      61.226  45.451  40.058  1.00  0.00           C
ATOM   1687  CD1 PHE   210      62.387  45.202  39.269  1.00  0.00           C
ATOM   1688  CE1 PHE   210      62.359  44.232  38.249  1.00  0.00           C
ATOM   1689  CZ  PHE   210      61.190  43.570  37.909  1.00  0.00           C
ATOM   1690  CE2 PHE   210      60.069  43.779  38.729  1.00  0.00           C
ATOM   1691  CD2 PHE   210      60.018  44.749  39.748  1.00  0.00           C
ATOM   1692  C   PHE   210      60.892  48.680  39.586  1.00  0.00           C
ATOM   1693  O   PHE   210      61.382  48.750  38.437  1.00  0.00           O
ATOM   1694  N   TYR   211      59.850  49.449  39.986  1.00  0.00           N
ATOM   1695  CA  TYR   211      59.009  50.347  39.225  1.00  0.00           C
ATOM   1696  CB  TYR   211      57.808  50.976  40.044  1.00  0.00           C
ATOM   1697  CG  TYR   211      56.847  51.674  39.093  1.00  0.00           C
ATOM   1698  CD1 TYR   211      55.799  51.002  38.463  1.00  0.00           C
ATOM   1699  CE1 TYR   211      54.828  51.700  37.682  1.00  0.00           C
ATOM   1700  CZ  TYR   211      54.986  53.040  37.412  1.00  0.00           C
ATOM   1701  OH  TYR   211      54.095  53.728  36.681  1.00  0.00           O
ATOM   1702  CE2 TYR   211      56.105  53.692  38.022  1.00  0.00           C
ATOM   1703  CD2 TYR   211      56.965  53.084  38.912  1.00  0.00           C
ATOM   1704  C   TYR   211      59.848  51.408  38.474  1.00  0.00           C
ATOM   1705  O   TYR   211      59.538  51.697  37.264  1.00  0.00           O
ATOM   1706  N   ALA   212      60.887  52.010  39.105  1.00  0.00           N
ATOM   1707  CA  ALA   212      61.746  52.861  38.294  1.00  0.00           C
ATOM   1708  CB  ALA   212      62.684  53.553  39.314  1.00  0.00           C
ATOM   1709  C   ALA   212      62.567  52.132  37.195  1.00  0.00           C
ATOM   1710  O   ALA   212      62.707  52.611  36.025  1.00  0.00           O
ATOM   1711  N   LYS   213      63.119  50.912  37.476  1.00  0.00           N
ATOM   1712  CA  LYS   213      63.851  50.113  36.567  1.00  0.00           C
ATOM   1713  CB  LYS   213      64.502  48.944  37.328  1.00  0.00           C
ATOM   1714  CG  LYS   213      65.464  48.195  36.429  1.00  0.00           C
ATOM   1715  CD  LYS   213      66.385  47.297  37.319  1.00  0.00           C
ATOM   1716  CE  LYS   213      67.696  46.859  36.620  1.00  0.00           C
ATOM   1717  NZ  LYS   213      68.664  48.030  36.500  1.00  0.00           N
ATOM   1718  C   LYS   213      63.122  49.621  35.277  1.00  0.00           C
ATOM   1719  O   LYS   213      63.632  49.891  34.207  1.00  0.00           O
ATOM   1720  N   ILE   214      61.873  49.089  35.387  1.00  0.00           N
ATOM   1721  CA  ILE   214      60.954  48.877  34.256  1.00  0.00           C
ATOM   1722  CB  ILE   214      59.685  47.976  34.616  1.00  0.00           C
ATOM   1723  CG2 ILE   214      58.704  48.475  35.676  1.00  0.00           C
ATOM   1724  CG1 ILE   214      58.706  47.784  33.356  1.00  0.00           C
ATOM   1725  CD1 ILE   214      59.407  47.124  32.127  1.00  0.00           C
ATOM   1726  C   ILE   214      60.612  50.167  33.575  1.00  0.00           C
ATOM   1727  O   ILE   214      60.672  50.226  32.365  1.00  0.00           O
ATOM   1728  N   TYR   215      60.250  51.266  34.235  1.00  0.00           N
ATOM   1729  CA  TYR   215      59.648  52.445  33.544  1.00  0.00           C
ATOM   1730  CB  TYR   215      58.987  53.285  34.593  1.00  0.00           C
ATOM   1731  CG  TYR   215      58.245  54.523  34.082  1.00  0.00           C
ATOM   1732  CD1 TYR   215      58.953  55.674  33.832  1.00  0.00           C
ATOM   1733  CE1 TYR   215      58.232  56.823  33.411  1.00  0.00           C
ATOM   1734  CZ  TYR   215      56.812  56.831  33.160  1.00  0.00           C
ATOM   1735  OH  TYR   215      56.140  57.999  32.779  1.00  0.00           O
ATOM   1736  CE2 TYR   215      56.164  55.610  33.391  1.00  0.00           C
ATOM   1737  CD2 TYR   215      56.835  54.451  33.962  1.00  0.00           C
ATOM   1738  C   TYR   215      60.668  53.196  32.714  1.00  0.00           C
ATOM   1739  O   TYR   215      60.297  53.635  31.633  1.00  0.00           O
ATOM   1740  N   LYS   216      61.897  53.238  33.214  1.00  0.00           N
ATOM   1741  CA  LYS   216      63.067  53.850  32.534  1.00  0.00           C
ATOM   1742  CB  LYS   216      64.246  54.242  33.485  1.00  0.00           C
ATOM   1743  CG  LYS   216      63.974  55.322  34.544  1.00  0.00           C
ATOM   1744  CD  LYS   216      65.073  55.214  35.554  1.00  0.00           C
ATOM   1745  CE  LYS   216      64.892  56.165  36.734  1.00  0.00           C
ATOM   1746  NZ  LYS   216      65.991  55.997  37.664  1.00  0.00           N
ATOM   1747  C   LYS   216      63.569  52.990  31.295  1.00  0.00           C
ATOM   1748  O   LYS   216      64.328  53.430  30.435  1.00  0.00           O
ATOM   1749  N   ALA   217      63.080  51.759  31.176  1.00  0.00           N
ATOM   1750  CA  ALA   217      63.162  50.918  29.956  1.00  0.00           C
ATOM   1751  CB  ALA   217      63.484  49.469  30.427  1.00  0.00           C
ATOM   1752  C   ALA   217      61.902  51.016  28.996  1.00  0.00           C
ATOM   1753  O   ALA   217      62.173  51.066  27.756  1.00  0.00           O
ATOM   1754  N   VAL   218      60.642  51.154  29.505  1.00  0.00           N
ATOM   1755  CA  VAL   218      59.512  51.302  28.544  1.00  0.00           C
ATOM   1756  CB  VAL   218      58.153  50.840  29.144  1.00  0.00           C
ATOM   1757  CG1 VAL   218      58.285  49.321  29.145  1.00  0.00           C
ATOM   1758  CG2 VAL   218      57.831  51.241  30.594  1.00  0.00           C
ATOM   1759  C   VAL   218      59.390  52.722  28.094  1.00  0.00           C
ATOM   1760  O   VAL   218      58.639  53.501  28.613  1.00  0.00           O
ATOM   1761  N   ARG   219      60.200  53.182  27.134  1.00  0.00           N
ATOM   1762  CA  ARG   219      60.318  54.552  26.583  1.00  0.00           C
ATOM   1763  CB  ARG   219      61.768  54.904  26.213  1.00  0.00           C
ATOM   1764  CG  ARG   219      62.848  54.536  27.264  1.00  0.00           C
ATOM   1765  CD  ARG   219      64.217  54.958  26.914  1.00  0.00           C
ATOM   1766  NE  ARG   219      64.395  56.409  26.914  1.00  0.00           N
ATOM   1767  CZ  ARG   219      65.424  57.140  26.504  1.00  0.00           C
ATOM   1768  NH1 ARG   219      66.375  56.691  25.744  1.00  0.00           N
ATOM   1769  NH2 ARG   219      65.422  58.410  26.813  1.00  0.00           N
ATOM   1770  C   ARG   219      59.368  54.880  25.352  1.00  0.00           C
ATOM   1771  O   ARG   219      59.359  54.200  24.313  1.00  0.00           O
ATOM   1772  N   GLN   220      58.786  56.019  25.402  1.00  0.00           N
ATOM   1773  CA  GLN   220      57.956  56.687  24.371  1.00  0.00           C
ATOM   1774  CB  GLN   220      56.755  57.266  25.070  1.00  0.00           C
ATOM   1775  CG  GLN   220      55.624  57.634  24.059  1.00  0.00           C
ATOM   1776  CD  GLN   220      54.403  58.182  24.709  1.00  0.00           C
ATOM   1777  OE1 GLN   220      54.163  58.203  25.888  1.00  0.00           O
ATOM   1778  NE2 GLN   220      53.533  58.761  23.948  1.00  0.00           N
ATOM   1779  C   GLN   220      58.714  57.808  23.611  1.00  0.00           C
ATOM   1780  O   GLN   220      58.354  58.157  22.420  1.00  0.00           O
ATOM   1781  N   HIS   221      59.743  58.420  24.201  1.00  0.00           N
ATOM   1782  CA  HIS   221      60.612  59.431  23.630  1.00  0.00           C
ATOM   1783  CB  HIS   221      60.050  60.800  24.069  1.00  0.00           C
ATOM   1784  CG  HIS   221      58.700  61.008  23.449  1.00  0.00           C
ATOM   1785  ND1 HIS   221      57.500  60.797  24.108  1.00  0.00           N
ATOM   1786  CE1 HIS   221      56.509  61.275  23.328  1.00  0.00           C
ATOM   1787  NE2 HIS   221      57.019  61.745  22.238  1.00  0.00           N
ATOM   1788  CD2 HIS   221      58.419  61.667  22.298  1.00  0.00           C
ATOM   1789  C   HIS   221      62.132  59.213  23.801  1.00  0.00           C
ATOM   1790  O   HIS   221      62.613  58.485  24.682  1.00  0.00           O
ATOM   1791  N   CYS   222      62.851  59.964  23.081  1.00  0.00           N
ATOM   1792  CA  CYS   222      64.351  59.946  23.072  1.00  0.00           C
ATOM   1793  CB  CYS   222      64.783  58.747  22.272  1.00  0.00           C
ATOM   1794  SG  CYS   222      64.134  58.595  20.612  1.00  0.00           S
ATOM   1795  C   CYS   222      64.950  61.207  22.581  1.00  0.00           C
ATOM   1796  O   CYS   222      64.348  62.136  22.100  1.00  0.00           O
ATOM   1797  N   GLY   223      66.259  61.329  22.692  1.00  0.00           N
ATOM   1798  CA  GLY   223      67.068  62.350  22.051  1.00  0.00           C
ATOM   1799  C   GLY   223      67.096  63.690  22.851  1.00  0.00           C
ATOM   1800  O   GLY   223      66.445  63.870  23.860  1.00  0.00           O
ATOM   1801  N   SER   224      67.795  64.611  22.170  1.00  0.00           N
ATOM   1802  CA  SER   224      67.842  66.011  22.540  1.00  0.00           C
ATOM   1803  CB  SER   224      68.532  66.812  21.399  1.00  0.00           C
ATOM   1804  OG  SER   224      68.373  66.391  20.030  1.00  0.00           O
ATOM   1805  C   SER   224      66.441  66.599  22.709  1.00  0.00           C
ATOM   1806  O   SER   224      65.512  66.317  21.829  1.00  0.00           O
ATOM   1807  N   GLY   225      66.190  67.340  23.838  1.00  0.00           N
ATOM   1808  CA  GLY   225      64.879  67.838  24.287  1.00  0.00           C
ATOM   1809  C   GLY   225      63.731  66.746  24.428  1.00  0.00           C
ATOM   1810  O   GLY   225      62.590  67.094  24.347  1.00  0.00           O
ATOM   1811  N   SER   226      63.993  65.447  24.428  1.00  0.00           N
ATOM   1812  CA  SER   226      62.944  64.425  24.469  1.00  0.00           C
ATOM   1813  CB  SER   226      62.224  64.335  25.798  1.00  0.00           C
ATOM   1814  OG  SER   226      63.133  64.167  26.809  1.00  0.00           O
ATOM   1815  C   SER   226      62.084  64.483  23.278  1.00  0.00           C
ATOM   1816  O   SER   226      60.915  64.141  23.358  1.00  0.00           O
ATOM   1817  N   GLY   227      62.594  64.843  22.108  1.00  0.00           N
ATOM   1818  CA  GLY   227      61.824  65.251  20.898  1.00  0.00           C
ATOM   1819  C   GLY   227      61.856  64.271  19.678  1.00  0.00           C
ATOM   1820  O   GLY   227      61.196  64.529  18.658  1.00  0.00           O
ATOM   1821  N   SER   228      62.488  63.172  19.909  1.00  0.00           N
ATOM   1822  CA  SER   228      62.420  62.001  18.970  1.00  0.00           C
ATOM   1823  CB  SER   228      63.791  61.353  18.581  1.00  0.00           C
ATOM   1824  OG  SER   228      64.580  62.134  17.660  1.00  0.00           O
ATOM   1825  C   SER   228      61.471  60.940  19.540  1.00  0.00           C
ATOM   1826  O   SER   228      61.431  60.741  20.730  1.00  0.00           O
ATOM   1827  N   GLY   229      60.642  60.398  18.610  1.00  0.00           N
ATOM   1828  CA  GLY   229      59.874  59.177  18.840  1.00  0.00           C
ATOM   1829  C   GLY   229      60.796  57.939  18.991  1.00  0.00           C
ATOM   1830  O   GLY   229      61.666  57.830  18.092  1.00  0.00           O
ATOM   1831  N   SER   230      60.647  57.089  20.042  1.00  0.00           N
ATOM   1832  CA  SER   230      61.379  55.830  20.223  1.00  0.00           C
ATOM   1833  CB  SER   230      61.039  55.111  21.523  1.00  0.00           C
ATOM   1834  OG  SER   230      59.659  55.149  21.792  1.00  0.00           O
ATOM   1835  C   SER   230      61.211  54.869  19.093  1.00  0.00           C
ATOM   1836  O   SER   230      60.171  54.888  18.463  1.00  0.00           O
ATOM   1837  N   LEU   231      62.172  53.891  19.024  1.00  0.00           N
ATOM   1838  CA  LEU   231      62.044  52.740  18.135  1.00  0.00           C
ATOM   1839  CB  LEU   231      63.545  52.462  17.805  1.00  0.00           C
ATOM   1840  CG  LEU   231      63.837  51.352  16.876  1.00  0.00           C
ATOM   1841  CD1 LEU   231      63.057  51.510  15.556  1.00  0.00           C
ATOM   1842  CD2 LEU   231      65.277  51.164  16.527  1.00  0.00           C
ATOM   1843  C   LEU   231      61.316  51.579  18.835  1.00  0.00           C
ATOM   1844  O   LEU   231      60.697  50.708  18.225  1.00  0.00           O
ATOM   1845  N   HIS   232      61.315  51.460  20.165  1.00  0.00           N
ATOM   1846  CA  HIS   232      60.837  50.230  20.886  1.00  0.00           C
ATOM   1847  CB  HIS   232      62.048  49.362  21.126  1.00  0.00           C
ATOM   1848  CG  HIS   232      61.610  47.911  21.227  1.00  0.00           C
ATOM   1849  ND1 HIS   232      61.891  47.002  22.258  1.00  0.00           N
ATOM   1850  CE1 HIS   232      61.363  45.861  21.888  1.00  0.00           C
ATOM   1851  NE2 HIS   232      60.863  46.010  20.608  1.00  0.00           N
ATOM   1852  CD2 HIS   232      60.891  47.320  20.227  1.00  0.00           C
ATOM   1853  C   HIS   232      60.126  50.570  22.185  1.00  0.00           C
ATOM   1854  O   HIS   232      60.424  51.650  22.625  1.00  0.00           O
ATOM   1855  N   MET   233      59.217  49.718  22.645  1.00  0.00           N
ATOM   1856  CA  MET   233      58.476  49.878  23.945  1.00  0.00           C
ATOM   1857  CB  MET   233      59.316  49.530  25.205  1.00  0.00           C
ATOM   1858  CG  MET   233      59.828  48.101  25.386  1.00  0.00           C
ATOM   1859  SD  MET   233      60.749  47.493  26.787  1.00  0.00           S
ATOM   1860  CE  MET   233      61.411  46.034  26.088  1.00  0.00           C
ATOM   1861  C   MET   233      57.644  51.207  24.114  1.00  0.00           C
ATOM   1862  O   MET   233      57.103  51.607  25.203  1.00  0.00           O
ATOM   1863  N   ASN   234      57.354  51.786  22.953  1.00  0.00           N
ATOM   1864  CA  ASN   234      56.572  53.025  22.832  1.00  0.00           C
ATOM   1865  CB  ASN   234      56.692  53.514  21.472  1.00  0.00           C
ATOM   1866  CG  ASN   234      55.990  54.843  21.251  1.00  0.00           C
ATOM   1867  OD1 ASN   234      54.800  54.981  21.121  1.00  0.00           O
ATOM   1868  ND2 ASN   234      56.768  55.884  21.111  1.00  0.00           N
ATOM   1869  C   ASN   234      55.132  52.923  23.272  1.00  0.00           C
ATOM   1870  O   ASN   234      54.660  53.762  24.071  1.00  0.00           O
ATOM   1871  N   ARG   235      54.514  51.772  22.932  1.00  0.00           N
ATOM   1872  CA  ARG   235      53.124  51.460  23.372  1.00  0.00           C
ATOM   1873  CB  ARG   235      52.376  50.528  22.322  1.00  0.00           C
ATOM   1874  CG  ARG   235      51.895  51.317  21.061  1.00  0.00           C
ATOM   1875  CD  ARG   235      51.497  50.425  19.862  1.00  0.00           C
ATOM   1876  NE  ARG   235      51.146  51.144  18.631  1.00  0.00           N
ATOM   1877  CZ  ARG   235      50.035  51.792  18.350  1.00  0.00           C
ATOM   1878  NH1 ARG   235      49.095  51.901  19.270  1.00  0.00           N
ATOM   1879  NH2 ARG   235      49.945  52.291  17.150  1.00  0.00           N
ATOM   1880  C   ARG   235      53.004  51.010  24.832  1.00  0.00           C
ATOM   1881  O   ARG   235      51.874  50.979  25.342  1.00  0.00           O
ATOM   1882  N   GLU   236      54.104  50.702  25.523  1.00  0.00           N
ATOM   1883  CA  GLU   236      54.155  49.963  26.823  1.00  0.00           C
ATOM   1884  CB  GLU   236      55.366  48.935  26.714  1.00  0.00           C
ATOM   1885  CG  GLU   236      55.478  48.064  25.485  1.00  0.00           C
ATOM   1886  CD  GLU   236      54.700  46.723  25.675  1.00  0.00           C
ATOM   1887  OE1 GLU   236      55.192  45.604  25.396  1.00  0.00           O
ATOM   1888  OE2 GLU   236      53.520  46.752  26.115  1.00  0.00           O
ATOM   1889  C   GLU   236      54.333  50.804  28.103  1.00  0.00           C
ATOM   1890  O   GLU   236      54.243  50.265  29.183  1.00  0.00           O
ATOM   1891  N   ARG   237      54.551  52.084  27.942  1.00  0.00           N
ATOM   1892  CA  ARG   237      54.639  53.075  29.051  1.00  0.00           C
ATOM   1893  CB  ARG   237      55.338  54.376  28.561  1.00  0.00           C
ATOM   1894  CG  ARG   237      55.646  55.167  29.861  1.00  0.00           C
ATOM   1895  CD  ARG   237      56.534  56.338  29.430  1.00  0.00           C
ATOM   1896  NE  ARG   237      57.945  55.950  29.631  1.00  0.00           N
ATOM   1897  CZ  ARG   237      58.943  56.662  30.141  1.00  0.00           C
ATOM   1898  NH1 ARG   237      58.881  57.972  30.270  1.00  0.00           N
ATOM   1899  NH2 ARG   237      60.114  56.104  30.452  1.00  0.00           N
ATOM   1900  C   ARG   237      53.248  53.423  29.681  1.00  0.00           C
ATOM   1901  O   ARG   237      53.168  53.594  30.871  1.00  0.00           O
ATOM   1902  N   LYS   238      52.189  53.381  28.840  1.00  0.00           N
ATOM   1903  CA  LYS   238      50.778  53.609  29.270  1.00  0.00           C
ATOM   1904  CB  LYS   238      49.728  54.117  28.219  1.00  0.00           C
ATOM   1905  CG  LYS   238      49.490  53.026  27.209  1.00  0.00           C
ATOM   1906  CD  LYS   238      48.650  53.444  25.989  1.00  0.00           C
ATOM   1907  CE  LYS   238      48.042  52.253  25.229  1.00  0.00           C
ATOM   1908  NZ  LYS   238      49.064  51.374  24.600  1.00  0.00           N
ATOM   1909  C   LYS   238      50.270  52.469  30.190  1.00  0.00           C
ATOM   1910  O   LYS   238      49.709  52.679  31.290  1.00  0.00           O
ATOM   1911  N   ALA   239      50.632  51.200  29.841  1.00  0.00           N
ATOM   1912  CA  ALA   239      50.563  50.000  30.672  1.00  0.00           C
ATOM   1913  CB  ALA   239      51.275  48.861  29.932  1.00  0.00           C
ATOM   1914  C   ALA   239      51.222  50.242  32.032  1.00  0.00           C
ATOM   1915  O   ALA   239      50.552  50.001  33.032  1.00  0.00           O
ATOM   1916  N   ALA   240      52.502  50.604  32.062  1.00  0.00           N
ATOM   1917  CA  ALA   240      53.251  50.865  33.282  1.00  0.00           C
ATOM   1918  CB  ALA   240      54.710  51.247  32.923  1.00  0.00           C
ATOM   1919  C   ALA   240      52.719  52.025  34.141  1.00  0.00           C
ATOM   1920  O   ALA   240      52.558  51.915  35.351  1.00  0.00           O
ATOM   1921  N   LYS   241      52.207  53.084  33.521  1.00  0.00           N
ATOM   1922  CA  LYS   241      51.506  54.183  34.270  1.00  0.00           C
ATOM   1923  CB  LYS   241      51.304  55.462  33.359  1.00  0.00           C
ATOM   1924  CG  LYS   241      50.482  56.452  34.238  1.00  0.00           C
ATOM   1925  CD  LYS   241      50.150  57.841  33.627  1.00  0.00           C
ATOM   1926  CE  LYS   241      51.389  58.633  33.297  1.00  0.00           C
ATOM   1927  NZ  LYS   241      51.057  60.042  32.876  1.00  0.00           N
ATOM   1928  C   LYS   241      50.216  53.702  34.929  1.00  0.00           C
ATOM   1929  O   LYS   241      50.105  53.892  36.129  1.00  0.00           O
ATOM   1930  N   GLN   242      49.307  52.960  34.209  1.00  0.00           N
ATOM   1931  CA  GLN   242      48.098  52.308  34.759  1.00  0.00           C
ATOM   1932  CB  GLN   242      47.550  51.527  33.570  1.00  0.00           C
ATOM   1933  CG  GLN   242      46.929  52.555  32.639  1.00  0.00           C
ATOM   1934  CD  GLN   242      46.270  51.934  31.449  1.00  0.00           C
ATOM   1935  OE1 GLN   242      46.342  50.734  31.179  1.00  0.00           O
ATOM   1936  NE2 GLN   242      45.509  52.652  30.648  1.00  0.00           N
ATOM   1937  C   GLN   242      48.279  51.419  35.990  1.00  0.00           C
ATOM   1938  O   GLN   242      47.409  51.409  36.850  1.00  0.00           O
ATOM   1939  N   LEU   243      49.350  50.591  35.901  1.00  0.00           N
ATOM   1940  CA  LEU   243      49.811  49.762  36.971  1.00  0.00           C
ATOM   1941  CB  LEU   243      50.853  48.684  36.522  1.00  0.00           C
ATOM   1942  CG  LEU   243      51.274  47.535  37.483  1.00  0.00           C
ATOM   1943  CD1 LEU   243      50.296  46.393  37.673  1.00  0.00           C
ATOM   1944  CD2 LEU   243      52.535  46.866  36.924  1.00  0.00           C
ATOM   1945  C   LEU   243      50.239  50.504  38.171  1.00  0.00           C
ATOM   1946  O   LEU   243      50.000  50.104  39.291  1.00  0.00           O
ATOM   1947  N   GLY   244      50.918  51.674  37.951  1.00  0.00           N
ATOM   1948  CA  GLY   244      51.426  52.596  38.930  1.00  0.00           C
ATOM   1949  C   GLY   244      50.205  53.214  39.680  1.00  0.00           C
ATOM   1950  O   GLY   244      50.075  53.075  40.890  1.00  0.00           O
ATOM   1951  N   PHE   245      49.214  53.782  38.939  1.00  0.00           N
ATOM   1952  CA  PHE   245      47.943  54.181  39.518  1.00  0.00           C
ATOM   1953  CB  PHE   245      47.133  54.709  38.368  1.00  0.00           C
ATOM   1954  CG  PHE   245      47.281  56.199  38.137  1.00  0.00           C
ATOM   1955  CD1 PHE   245      46.260  57.038  38.526  1.00  0.00           C
ATOM   1956  CE1 PHE   245      46.298  58.348  38.195  1.00  0.00           C
ATOM   1957  CZ  PHE   245      47.477  58.919  37.515  1.00  0.00           C
ATOM   1958  CE2 PHE   245      48.538  58.080  37.196  1.00  0.00           C
ATOM   1959  CD2 PHE   245      48.460  56.730  37.497  1.00  0.00           C
ATOM   1960  C   PHE   245      47.254  53.210  40.498  1.00  0.00           C
ATOM   1961  O   PHE   245      46.873  53.630  41.598  1.00  0.00           O
ATOM   1962  N   ILE   246      47.217  51.940  40.209  1.00  0.00           N
ATOM   1963  CA  ILE   246      46.478  50.899  40.989  1.00  0.00           C
ATOM   1964  CB  ILE   246      45.760  49.898  40.140  1.00  0.00           C
ATOM   1965  CG2 ILE   246      44.659  50.616  39.269  1.00  0.00           C
ATOM   1966  CG1 ILE   246      46.631  48.959  39.341  1.00  0.00           C
ATOM   1967  CD1 ILE   246      45.913  47.837  38.651  1.00  0.00           C
ATOM   1968  C   ILE   246      47.488  50.271  41.960  1.00  0.00           C
ATOM   1969  O   ILE   246      47.049  49.711  43.000  1.00  0.00           O
ATOM   1970  N   MET   247      48.848  50.263  41.791  1.00  0.00           N
ATOM   1971  CA  MET   247      49.738  50.165  42.941  1.00  0.00           C
ATOM   1972  CB  MET   247      51.239  50.007  42.512  1.00  0.00           C
ATOM   1973  CG  MET   247      52.288  49.840  43.712  1.00  0.00           C
ATOM   1974  SD  MET   247      53.949  49.632  43.173  1.00  0.00           S
ATOM   1975  CE  MET   247      54.868  49.964  44.663  1.00  0.00           C
ATOM   1976  C   MET   247      49.666  51.246  43.971  1.00  0.00           C
ATOM   1977  O   MET   247      49.776  50.977  45.201  1.00  0.00           O
ATOM   1978  N   ALA   248      49.434  52.445  43.490  1.00  0.00           N
ATOM   1979  CA  ALA   248      49.452  53.596  44.309  1.00  0.00           C
ATOM   1980  CB  ALA   248      49.631  54.745  43.379  1.00  0.00           C
ATOM   1981  C   ALA   248      48.092  53.724  45.169  1.00  0.00           C
ATOM   1982  O   ALA   248      48.111  54.065  46.398  1.00  0.00           O
ATOM   1983  N   ALA   249      46.943  53.432  44.528  1.00  0.00           N
ATOM   1984  CA  ALA   249      45.612  53.340  45.208  1.00  0.00           C
ATOM   1985  CB  ALA   249      44.593  53.128  44.087  1.00  0.00           C
ATOM   1986  C   ALA   249      45.544  52.231  46.338  1.00  0.00           C
ATOM   1987  O   ALA   249      44.713  52.270  47.278  1.00  0.00           O
ATOM   1988  N   PHE   250      46.425  51.192  46.309  1.00  0.00           N
ATOM   1989  CA  PHE   250      46.676  50.273  47.360  1.00  0.00           C
ATOM   1990  CB  PHE   250      47.348  48.984  46.751  1.00  0.00           C
ATOM   1991  CG  PHE   250      47.460  47.865  47.732  1.00  0.00           C
ATOM   1992  CD1 PHE   250      48.459  47.927  48.692  1.00  0.00           C
ATOM   1993  CE1 PHE   250      48.590  46.927  49.682  1.00  0.00           C
ATOM   1994  CZ  PHE   250      47.562  45.996  49.783  1.00  0.00           C
ATOM   1995  CE2 PHE   250      46.632  45.864  48.792  1.00  0.00           C
ATOM   1996  CD2 PHE   250      46.571  46.823  47.822  1.00  0.00           C
ATOM   1997  C   PHE   250      47.515  50.895  48.480  1.00  0.00           C
ATOM   1998  O   PHE   250      47.175  50.705  49.640  1.00  0.00           O
ATOM   1999  N   ILE   251      48.554  51.596  48.140  1.00  0.00           N
ATOM   2000  CA  ILE   251      49.533  52.168  49.090  1.00  0.00           C
ATOM   2001  CB  ILE   251      50.832  52.560  48.300  1.00  0.00           C
ATOM   2002  CG2 ILE   251      51.640  53.692  48.950  1.00  0.00           C
ATOM   2003  CG1 ILE   251      51.574  51.261  48.261  1.00  0.00           C
ATOM   2004  CD1 ILE   251      52.805  51.292  47.332  1.00  0.00           C
ATOM   2005  C   ILE   251      48.881  53.338  49.859  1.00  0.00           C
ATOM   2006  O   ILE   251      49.010  53.379  51.039  1.00  0.00           O
ATOM   2007  N   LEU   252      48.120  54.186  49.238  1.00  0.00           N
ATOM   2008  CA  LEU   252      47.408  55.286  49.857  1.00  0.00           C
ATOM   2009  CB  LEU   252      46.627  56.034  48.827  1.00  0.00           C
ATOM   2010  CG  LEU   252      46.085  57.313  49.266  1.00  0.00           C
ATOM   2011  CD1 LEU   252      47.053  58.425  49.476  1.00  0.00           C
ATOM   2012  CD2 LEU   252      45.034  57.861  48.325  1.00  0.00           C
ATOM   2013  C   LEU   252      46.418  54.715  51.017  1.00  0.00           C
ATOM   2014  O   LEU   252      46.347  55.355  52.057  1.00  0.00           O
ATOM   2015  N   CYS   253      45.940  53.474  50.898  1.00  0.00           N
ATOM   2016  CA  CYS   253      45.090  52.913  51.888  1.00  0.00           C
ATOM   2017  CB  CYS   253      44.192  51.872  51.258  1.00  0.00           C
ATOM   2018  SG  CYS   253      42.892  52.599  50.147  1.00  0.00           S
ATOM   2019  C   CYS   253      45.861  52.225  53.028  1.00  0.00           C
ATOM   2020  O   CYS   253      45.331  52.065  54.158  1.00  0.00           O
ATOM   2021  N   TRP   254      47.092  51.677  52.759  1.00  0.00           N
ATOM   2022  CA  TRP   254      47.763  50.938  53.900  1.00  0.00           C
ATOM   2023  CB  TRP   254      48.295  49.699  53.341  1.00  0.00           C
ATOM   2024  CG  TRP   254      47.336  48.608  53.401  1.00  0.00           C
ATOM   2025  CD1 TRP   254      46.768  48.026  52.321  1.00  0.00           C
ATOM   2026  NE1 TRP   254      45.879  47.005  52.741  1.00  0.00           N
ATOM   2027  CE2 TRP   254      45.838  46.976  54.121  1.00  0.00           C
ATOM   2028  CZ2 TRP   254      45.169  46.215  55.072  1.00  0.00           C
ATOM   2029  CH2 TRP   254      45.368  46.396  56.481  1.00  0.00           C
ATOM   2030  CZ3 TRP   254      46.287  47.388  56.931  1.00  0.00           C
ATOM   2031  CE3 TRP   254      47.006  48.158  55.951  1.00  0.00           C
ATOM   2032  CD2 TRP   254      46.777  47.957  54.581  1.00  0.00           C
ATOM   2033  C   TRP   254      48.861  51.800  54.540  1.00  0.00           C
ATOM   2034  O   TRP   254      49.221  51.482  55.660  1.00  0.00           O
ATOM   2035  N   ILE   255      49.400  52.911  53.960  1.00  0.00           N
ATOM   2036  CA  ILE   255      50.448  53.793  54.539  1.00  0.00           C
ATOM   2037  CB  ILE   255      51.027  54.813  53.449  1.00  0.00           C
ATOM   2038  CG2 ILE   255      50.135  56.042  53.058  1.00  0.00           C
ATOM   2039  CG1 ILE   255      52.406  55.345  53.899  1.00  0.00           C
ATOM   2040  CD1 ILE   255      53.265  56.066  52.749  1.00  0.00           C
ATOM   2041  C   ILE   255      49.976  54.533  55.859  1.00  0.00           C
ATOM   2042  O   ILE   255      50.786  54.545  56.789  1.00  0.00           O
ATOM   2043  N   PRO   256      48.626  54.981  55.978  1.00  0.00           N
ATOM   2044  CD  PRO   256      47.436  54.849  55.058  1.00  0.00           C
ATOM   2045  CG  PRO   256      46.434  55.937  55.527  1.00  0.00           C
ATOM   2046  CB  PRO   256      46.574  55.858  57.067  1.00  0.00           C
ATOM   2047  CA  PRO   256      48.144  55.641  57.177  1.00  0.00           C
ATOM   2048  C   PRO   256      48.415  54.782  58.438  1.00  0.00           C
ATOM   2049  O   PRO   256      48.894  55.303  59.448  1.00  0.00           O
ATOM   2050  N   TYR   257      48.197  53.422  58.369  1.00  0.00           N
ATOM   2051  CA  TYR   257      48.458  52.483  59.519  1.00  0.00           C
ATOM   2052  CB  TYR   257      47.960  51.102  59.000  1.00  0.00           C
ATOM   2053  CG  TYR   257      48.392  49.963  59.921  1.00  0.00           C
ATOM   2054  CD1 TYR   257      49.253  48.914  59.532  1.00  0.00           C
ATOM   2055  CE1 TYR   257      49.674  48.015  60.492  1.00  0.00           C
ATOM   2056  CZ  TYR   257      49.284  48.085  61.852  1.00  0.00           C
ATOM   2057  OH  TYR   257      49.834  47.337  62.863  1.00  0.00           O
ATOM   2058  CE2 TYR   257      48.242  48.994  62.161  1.00  0.00           C
ATOM   2059  CD2 TYR   257      47.901  49.973  61.241  1.00  0.00           C
ATOM   2060  C   TYR   257      49.978  52.375  59.800  1.00  0.00           C
ATOM   2061  O   TYR   257      50.357  52.516  60.920  1.00  0.00           O
ATOM   2062  N   PHE   258      50.799  52.166  58.800  1.00  0.00           N
ATOM   2063  CA  PHE   258      52.249  51.948  59.031  1.00  0.00           C
ATOM   2064  CB  PHE   258      52.821  51.158  57.792  1.00  0.00           C
ATOM   2065  CG  PHE   258      52.593  49.648  57.823  1.00  0.00           C
ATOM   2066  CD1 PHE   258      53.304  48.860  58.793  1.00  0.00           C
ATOM   2067  CE1 PHE   258      53.066  47.469  58.944  1.00  0.00           C
ATOM   2068  CZ  PHE   258      52.227  46.887  57.954  1.00  0.00           C
ATOM   2069  CE2 PHE   258      51.486  47.606  57.003  1.00  0.00           C
ATOM   2070  CD2 PHE   258      51.694  48.986  56.973  1.00  0.00           C
ATOM   2071  C   PHE   258      53.027  53.149  59.441  1.00  0.00           C
ATOM   2072  O   PHE   258      54.087  53.041  59.971  1.00  0.00           O
ATOM   2073  N   ILE   259      52.515  54.319  59.120  1.00  0.00           N
ATOM   2074  CA  ILE   259      53.023  55.550  59.679  1.00  0.00           C
ATOM   2075  CB  ILE   259      52.482  56.798  58.969  1.00  0.00           C
ATOM   2076  CG2 ILE   259      52.900  58.049  59.698  1.00  0.00           C
ATOM   2077  CG1 ILE   259      52.952  56.888  57.499  1.00  0.00           C
ATOM   2078  CD1 ILE   259      52.081  57.807  56.738  1.00  0.00           C
ATOM   2079  C   ILE   259      52.673  55.550  61.199  1.00  0.00           C
ATOM   2080  O   ILE   259      53.502  55.642  62.030  1.00  0.00           O
ATOM   2081  N   PHE   260      51.393  55.388  61.519  1.00  0.00           N
ATOM   2082  CA  PHE   260      50.812  55.348  62.899  1.00  0.00           C
ATOM   2083  CB  PHE   260      49.313  55.086  62.808  1.00  0.00           C
ATOM   2084  CG  PHE   260      48.693  54.505  64.038  1.00  0.00           C
ATOM   2085  CD1 PHE   260      48.525  53.135  64.219  1.00  0.00           C
ATOM   2086  CE1 PHE   260      47.975  52.695  65.379  1.00  0.00           C
ATOM   2087  CZ  PHE   260      47.614  53.625  66.408  1.00  0.00           C
ATOM   2088  CE2 PHE   260      47.812  54.995  66.288  1.00  0.00           C
ATOM   2089  CD2 PHE   260      48.361  55.436  65.018  1.00  0.00           C
ATOM   2090  C   PHE   260      51.584  54.330  63.750  1.00  0.00           C
ATOM   2091  O   PHE   260      51.963  54.631  64.900  1.00  0.00           O
ATOM   2092  N   PHE   261      51.896  53.140  63.160  1.00  0.00           N
ATOM   2093  CA  PHE   261      52.457  51.991  63.931  1.00  0.00           C
ATOM   2094  CB  PHE   261      52.189  50.670  63.132  1.00  0.00           C
ATOM   2095  CG  PHE   261      52.621  49.391  63.763  1.00  0.00           C
ATOM   2096  CD1 PHE   261      51.682  48.700  64.533  1.00  0.00           C
ATOM   2097  CE1 PHE   261      52.043  47.431  65.074  1.00  0.00           C
ATOM   2098  CZ  PHE   261      53.364  46.933  64.934  1.00  0.00           C
ATOM   2099  CE2 PHE   261      54.283  47.664  64.194  1.00  0.00           C
ATOM   2100  CD2 PHE   261      53.932  48.913  63.664  1.00  0.00           C
ATOM   2101  C   PHE   261      53.936  52.263  64.202  1.00  0.00           C
ATOM   2102  O   PHE   261      54.487  51.665  65.152  1.00  0.00           O
ATOM   2103  N   MET   262      54.585  53.184  63.411  1.00  0.00           N
ATOM   2104  CA  MET   262      56.005  53.636  63.652  1.00  0.00           C
ATOM   2105  CB  MET   262      56.764  54.107  62.392  1.00  0.00           C
ATOM   2106  CG  MET   262      57.287  52.847  61.663  1.00  0.00           C
ATOM   2107  SD  MET   262      58.558  51.799  62.444  1.00  0.00           S
ATOM   2108  CE  MET   262      59.179  51.179  60.874  1.00  0.00           C
ATOM   2109  C   MET   262      55.953  54.777  64.651  1.00  0.00           C
ATOM   2110  O   MET   262      56.782  54.758  65.571  1.00  0.00           O
ATOM   2111  N   VAL   263      54.931  55.625  64.680  1.00  0.00           N
ATOM   2112  CA  VAL   263      54.999  56.766  65.670  1.00  0.00           C
ATOM   2113  CB  VAL   263      54.028  57.874  65.149  1.00  0.00           C
ATOM   2114  CG1 VAL   263      54.075  59.175  65.928  1.00  0.00           C
ATOM   2115  CG2 VAL   263      54.278  58.354  63.728  1.00  0.00           C
ATOM   2116  C   VAL   263      54.649  56.396  67.120  1.00  0.00           C
ATOM   2117  O   VAL   263      55.188  56.957  68.040  1.00  0.00           O
ATOM   2118  N   ILE   264      53.761  55.405  67.240  1.00  0.00           N
ATOM   2119  CA  ILE   264      53.461  54.835  68.600  1.00  0.00           C
ATOM   2120  CB  ILE   264      52.142  54.033  68.660  1.00  0.00           C
ATOM   2121  CG2 ILE   264      50.971  54.851  68.379  1.00  0.00           C
ATOM   2122  CG1 ILE   264      52.244  52.733  67.751  1.00  0.00           C
ATOM   2123  CD1 ILE   264      50.966  51.971  67.481  1.00  0.00           C
ATOM   2124  C   ILE   264      54.602  53.917  69.151  1.00  0.00           C
ATOM   2125  O   ILE   264      54.822  53.758  70.381  1.00  0.00           O
ATOM   2126  N   ALA   265      55.463  53.398  68.242  1.00  0.00           N
ATOM   2127  CA  ALA   265      56.554  52.470  68.603  1.00  0.00           C
ATOM   2128  CB  ALA   265      57.226  51.910  67.333  1.00  0.00           C
ATOM   2129  C   ALA   265      57.633  53.182  69.363  1.00  0.00           C
ATOM   2130  O   ALA   265      57.913  52.873  70.513  1.00  0.00           O
ATOM   2131  N   PHE   266      58.072  54.252  68.732  1.00  0.00           N
ATOM   2132  CA  PHE   266      59.030  55.204  69.232  1.00  0.00           C
ATOM   2133  CB  PHE   266      59.319  56.064  67.962  1.00  0.00           C
ATOM   2134  CG  PHE   266      60.141  55.374  66.882  1.00  0.00           C
ATOM   2135  CD1 PHE   266      59.711  55.503  65.522  1.00  0.00           C
ATOM   2136  CE1 PHE   266      60.393  54.773  64.543  1.00  0.00           C
ATOM   2137  CZ  PHE   266      61.534  53.985  64.914  1.00  0.00           C
ATOM   2138  CE2 PHE   266      62.063  53.997  66.224  1.00  0.00           C
ATOM   2139  CD2 PHE   266      61.372  54.716  67.183  1.00  0.00           C
ATOM   2140  C   PHE   266      58.508  56.094  70.411  1.00  0.00           C
ATOM   2141  O   PHE   266      59.297  56.545  71.211  1.00  0.00           O
ATOM   2142  N   CYS   267      57.168  56.212  70.431  1.00  0.00           N
ATOM   2143  CA  CYS   267      56.537  56.891  71.580  1.00  0.00           C
ATOM   2144  CB  CYS   267      55.116  57.199  71.039  1.00  0.00           C
ATOM   2145  SG  CYS   267      53.995  58.038  72.169  1.00  0.00           S
ATOM   2146  C   CYS   267      56.397  56.002  72.831  1.00  0.00           C
ATOM   2147  O   CYS   267      56.286  56.582  73.930  1.00  0.00           O
ATOM   2148  N   LYS   268      56.549  54.682  72.711  1.00  0.00           N
ATOM   2149  CA  LYS   268      56.361  53.542  73.642  1.00  0.00           C
ATOM   2150  CB  LYS   268      57.570  53.485  74.612  1.00  0.00           C
ATOM   2151  CG  LYS   268      59.001  53.327  74.123  1.00  0.00           C
ATOM   2152  CD  LYS   268      60.070  53.539  75.173  1.00  0.00           C
ATOM   2153  CE  LYS   268      61.431  53.430  74.444  1.00  0.00           C
ATOM   2154  NZ  LYS   268      62.509  53.962  75.334  1.00  0.00           N
ATOM   2155  C   LYS   268      55.141  53.461  74.461  1.00  0.00           C
ATOM   2156  O   LYS   268      54.749  54.351  75.201  1.00  0.00           O
ATOM   2157  N   ASN   269      54.412  52.340  74.412  1.00  0.00           N
ATOM   2158  CA  ASN   269      53.182  52.128  75.101  1.00  0.00           C
ATOM   2159  CB  ASN   269      53.412  51.990  76.622  1.00  0.00           C
ATOM   2160  CG  ASN   269      52.202  51.498  77.421  1.00  0.00           C
ATOM   2161  OD1 ASN   269      51.364  50.737  76.861  1.00  0.00           O
ATOM   2162  ND2 ASN   269      52.071  51.809  78.721  1.00  0.00           N
ATOM   2163  C   ASN   269      52.141  53.187  74.710  1.00  0.00           C
ATOM   2164  O   ASN   269      51.390  53.646  75.550  1.00  0.00           O
ATOM   2165  N   CYS   270      52.071  53.616  73.490  1.00  0.00           N
ATOM   2166  CA  CYS   270      51.109  54.664  73.109  1.00  0.00           C
ATOM   2167  CB  CYS   270      51.908  55.705  72.359  1.00  0.00           C
ATOM   2168  SG  CYS   270      53.076  56.597  73.329  1.00  0.00           S
ATOM   2169  C   CYS   270      49.990  54.232  72.219  1.00  0.00           C
ATOM   2170  O   CYS   270      49.369  55.071  71.578  1.00  0.00           O
ATOM   2171  N   CYS   271      49.722  52.951  72.120  1.00  0.00           N
ATOM   2172  CA  CYS   271      48.753  52.519  71.079  1.00  0.00           C
ATOM   2173  CB  CYS   271      48.736  50.999  70.700  1.00  0.00           C
ATOM   2174  SG  CYS   271      47.187  50.516  69.720  1.00  0.00           S
ATOM   2175  C   CYS   271      47.352  53.008  71.509  1.00  0.00           C
ATOM   2176  O   CYS   271      46.743  52.497  72.459  1.00  0.00           O
ATOM   2177  N   ASN   272      46.761  53.866  70.638  1.00  0.00           N
ATOM   2178  CA  ASN   272      45.361  54.164  70.677  1.00  0.00           C
ATOM   2179  CB  ASN   272      45.199  55.544  70.106  1.00  0.00           C
ATOM   2180  CG  ASN   272      43.708  55.961  70.226  1.00  0.00           C
ATOM   2181  OD1 ASN   272      42.999  56.120  69.255  1.00  0.00           O
ATOM   2182  ND2 ASN   272      43.218  56.161  71.455  1.00  0.00           N
ATOM   2183  C   ASN   272      44.423  53.142  69.977  1.00  0.00           C
ATOM   2184  O   ASN   272      44.433  53.152  68.697  1.00  0.00           O
ATOM   2185  N   GLU   273      43.674  52.322  70.738  1.00  0.00           N
ATOM   2186  CA  GLU   273      43.046  51.180  70.058  1.00  0.00           C
ATOM   2187  CB  GLU   273      42.637  50.240  71.178  1.00  0.00           C
ATOM   2188  CG  GLU   273      41.366  50.669  71.968  1.00  0.00           C
ATOM   2189  CD  GLU   273      40.957  49.489  72.908  1.00  0.00           C
ATOM   2190  OE1 GLU   273      41.718  48.960  73.739  1.00  0.00           O
ATOM   2191  OE2 GLU   273      39.778  49.097  72.778  1.00  0.00           O
ATOM   2192  C   GLU   273      41.886  51.568  69.147  1.00  0.00           C
ATOM   2193  O   GLU   273      41.547  50.827  68.248  1.00  0.00           O
ATOM   2194  N   HIS   274      41.394  52.797  69.226  1.00  0.00           N
ATOM   2195  CA  HIS   274      40.473  53.435  68.336  1.00  0.00           C
ATOM   2196  CB  HIS   274      39.811  54.635  69.025  1.00  0.00           C
ATOM   2197  CG  HIS   274      38.981  54.354  70.195  1.00  0.00           C
ATOM   2198  ND1 HIS   274      39.112  53.355  71.185  1.00  0.00           N
ATOM   2199  CE1 HIS   274      37.962  53.424  71.895  1.00  0.00           C
ATOM   2200  NE2 HIS   274      37.210  54.462  71.514  1.00  0.00           N
ATOM   2201  CD2 HIS   274      37.800  55.013  70.394  1.00  0.00           C
ATOM   2202  C   HIS   274      41.113  53.786  66.986  1.00  0.00           C
ATOM   2203  O   HIS   274      40.794  53.315  65.876  1.00  0.00           O
ATOM   2204  N   LEU   275      42.222  54.557  67.006  1.00  0.00           N
ATOM   2205  CA  LEU   275      42.942  54.818  65.746  1.00  0.00           C
ATOM   2206  CB  LEU   275      43.980  55.989  65.926  1.00  0.00           C
ATOM   2207  CG  LEU   275      43.598  57.459  66.305  1.00  0.00           C
ATOM   2208  CD1 LEU   275      44.846  58.441  66.285  1.00  0.00           C
ATOM   2209  CD2 LEU   275      42.587  57.947  65.264  1.00  0.00           C
ATOM   2210  C   LEU   275      43.704  53.629  65.167  1.00  0.00           C
ATOM   2211  O   LEU   275      43.914  53.668  63.917  1.00  0.00           O
ATOM   2212  N   HIS   276      44.005  52.630  66.018  1.00  0.00           N
ATOM   2213  CA  HIS   276      44.377  51.330  65.448  1.00  0.00           C
ATOM   2214  CB  HIS   276      44.908  50.481  66.589  1.00  0.00           C
ATOM   2215  CG  HIS   276      45.380  49.122  66.300  1.00  0.00           C
ATOM   2216  ND1 HIS   276      44.572  47.991  66.370  1.00  0.00           N
ATOM   2217  CE1 HIS   276      45.434  47.062  65.981  1.00  0.00           C
ATOM   2218  NE2 HIS   276      46.633  47.513  65.591  1.00  0.00           N
ATOM   2219  CD2 HIS   276      46.611  48.843  65.811  1.00  0.00           C
ATOM   2220  C   HIS   276      43.159  50.697  64.588  1.00  0.00           C
ATOM   2221  O   HIS   276      43.299  50.497  63.388  1.00  0.00           O
ATOM   2222  N   MET   277      41.979  50.416  65.218  1.00  0.00           N
ATOM   2223  CA  MET   277      40.840  49.994  64.518  1.00  0.00           C
ATOM   2224  CB  MET   277      39.669  49.983  65.467  1.00  0.00           C
ATOM   2225  CG  MET   277      38.431  49.201  64.917  1.00  0.00           C
ATOM   2226  SD  MET   277      37.131  49.009  66.137  1.00  0.00           S
ATOM   2227  CE  MET   277      37.742  47.611  67.098  1.00  0.00           C
ATOM   2228  C   MET   277      40.449  50.783  63.247  1.00  0.00           C
ATOM   2229  O   MET   277      40.030  50.241  62.247  1.00  0.00           O
ATOM   2230  N   PHE   278      40.647  52.113  63.296  1.00  0.00           N
ATOM   2231  CA  PHE   278      40.216  53.002  62.236  1.00  0.00           C
ATOM   2232  CB  PHE   278      40.304  54.452  62.685  1.00  0.00           C
ATOM   2233  CG  PHE   278      39.743  55.421  61.664  1.00  0.00           C
ATOM   2234  CD1 PHE   278      40.353  55.581  60.394  1.00  0.00           C
ATOM   2235  CE1 PHE   278      39.792  56.400  59.454  1.00  0.00           C
ATOM   2236  CZ  PHE   278      38.601  57.058  59.723  1.00  0.00           C
ATOM   2237  CE2 PHE   278      37.911  56.828  60.983  1.00  0.00           C
ATOM   2238  CD2 PHE   278      38.502  55.979  61.893  1.00  0.00           C
ATOM   2239  C   PHE   278      41.067  52.782  61.056  1.00  0.00           C
ATOM   2240  O   PHE   278      40.578  52.681  59.946  1.00  0.00           O
ATOM   2241  N   THR   279      42.447  52.845  61.277  1.00  0.00           N
ATOM   2242  CA  THR   279      43.497  52.826  60.207  1.00  0.00           C
ATOM   2243  CB  THR   279      44.886  53.348  60.627  1.00  0.00           C
ATOM   2244  CG2 THR   279      44.724  54.828  60.917  1.00  0.00           C
ATOM   2245  OG1 THR   279      45.507  52.689  61.688  1.00  0.00           O
ATOM   2246  C   THR   279      43.679  51.456  59.648  1.00  0.00           C
ATOM   2247  O   THR   279      43.790  51.355  58.428  1.00  0.00           O
ATOM   2248  N   ILE   280      43.591  50.316  60.439  1.00  0.00           N
ATOM   2249  CA  ILE   280      43.543  48.965  59.889  1.00  0.00           C
ATOM   2250  CB  ILE   280      43.775  47.796  60.760  1.00  0.00           C
ATOM   2251  CG2 ILE   280      45.144  47.869  61.431  1.00  0.00           C
ATOM   2252  CG1 ILE   280      42.575  47.535  61.740  1.00  0.00           C
ATOM   2253  CD1 ILE   280      42.576  46.225  62.340  1.00  0.00           C
ATOM   2254  C   ILE   280      42.264  48.843  59.039  1.00  0.00           C
ATOM   2255  O   ILE   280      42.385  48.303  57.929  1.00  0.00           O
ATOM   2256  N   TRP   281      41.103  49.382  59.428  1.00  0.00           N
ATOM   2257  CA  TRP   281      39.893  49.289  58.628  1.00  0.00           C
ATOM   2258  CB  TRP   281      38.573  49.448  59.407  1.00  0.00           C
ATOM   2259  CG  TRP   281      38.004  48.227  60.028  1.00  0.00           C
ATOM   2260  CD1 TRP   281      38.405  47.678  61.198  1.00  0.00           C
ATOM   2261  NE1 TRP   281      37.656  46.557  61.498  1.00  0.00           N
ATOM   2262  CE2 TRP   281      36.677  46.345  60.528  1.00  0.00           C
ATOM   2263  CZ2 TRP   281      35.678  45.354  60.338  1.00  0.00           C
ATOM   2264  CH2 TRP   281      34.869  45.452  59.238  1.00  0.00           C
ATOM   2265  CZ3 TRP   281      34.937  46.502  58.337  1.00  0.00           C
ATOM   2266  CE3 TRP   281      35.936  47.503  58.467  1.00  0.00           C
ATOM   2267  CD2 TRP   281      36.846  47.405  59.548  1.00  0.00           C
ATOM   2268  C   TRP   281      39.952  50.319  57.417  1.00  0.00           C
ATOM   2269  O   TRP   281      39.273  49.967  56.467  1.00  0.00           O
ATOM   2270  N   LEU   282      40.811  51.340  57.417  1.00  0.00           N
ATOM   2271  CA  LEU   282      41.010  52.110  56.247  1.00  0.00           C
ATOM   2272  CB  LEU   282      41.718  53.431  56.586  1.00  0.00           C
ATOM   2273  CG  LEU   282      41.797  54.410  55.446  1.00  0.00           C
ATOM   2274  CD1 LEU   282      42.365  55.672  56.105  1.00  0.00           C
ATOM   2275  CD2 LEU   282      42.618  53.881  54.226  1.00  0.00           C
ATOM   2276  C   LEU   282      41.762  51.240  55.197  1.00  0.00           C
ATOM   2277  O   LEU   282      41.412  51.129  54.047  1.00  0.00           O
ATOM   2278  N   GLY   283      42.663  50.392  55.628  1.00  0.00           N
ATOM   2279  CA  GLY   283      43.395  49.392  54.789  1.00  0.00           C
ATOM   2280  C   GLY   283      42.426  48.241  54.349  1.00  0.00           C
ATOM   2281  O   GLY   283      42.388  47.760  53.220  1.00  0.00           O
ATOM   2282  N   TYR   284      41.707  47.640  55.309  1.00  0.00           N
ATOM   2283  CA  TYR   284      40.789  46.499  55.090  1.00  0.00           C
ATOM   2284  CB  TYR   284      39.899  46.138  56.269  1.00  0.00           C
ATOM   2285  CG  TYR   284      40.529  45.540  57.520  1.00  0.00           C
ATOM   2286  CD1 TYR   284      41.760  44.851  57.371  1.00  0.00           C
ATOM   2287  CE1 TYR   284      42.241  44.063  58.422  1.00  0.00           C
ATOM   2288  CZ  TYR   284      41.421  43.902  59.541  1.00  0.00           C
ATOM   2289  OH  TYR   284      41.762  43.103  60.592  1.00  0.00           O
ATOM   2290  CE2 TYR   284      40.160  44.540  59.660  1.00  0.00           C
ATOM   2291  CD2 TYR   284      39.709  45.389  58.640  1.00  0.00           C
ATOM   2292  C   TYR   284      39.749  46.886  53.939  1.00  0.00           C
ATOM   2293  O   TYR   284      39.320  45.995  53.189  1.00  0.00           O
ATOM   2294  N   ILE   285      39.557  48.166  53.648  1.00  0.00           N
ATOM   2295  CA  ILE   285      38.637  48.544  52.528  1.00  0.00           C
ATOM   2296  CB  ILE   285      37.575  49.613  52.977  1.00  0.00           C
ATOM   2297  CG2 ILE   285      36.865  49.022  54.217  1.00  0.00           C
ATOM   2298  CG1 ILE   285      38.173  51.004  53.236  1.00  0.00           C
ATOM   2299  CD1 ILE   285      37.101  52.082  53.215  1.00  0.00           C
ATOM   2300  C   ILE   285      39.287  48.844  51.188  1.00  0.00           C
ATOM   2301  O   ILE   285      38.666  49.403  50.217  1.00  0.00           O
ATOM   2302  N   ASN   286      40.617  48.746  51.108  1.00  0.00           N
ATOM   2303  CA  ASN   286      41.367  49.317  49.998  1.00  0.00           C
ATOM   2304  CB  ASN   286      42.887  48.899  50.129  1.00  0.00           C
ATOM   2305  CG  ASN   286      43.189  47.489  49.610  1.00  0.00           C
ATOM   2306  OD1 ASN   286      43.540  47.419  48.450  1.00  0.00           O
ATOM   2307  ND2 ASN   286      42.961  46.499  50.440  1.00  0.00           N
ATOM   2308  C   ASN   286      40.868  49.035  48.578  1.00  0.00           C
ATOM   2309  O   ASN   286      41.037  49.835  47.688  1.00  0.00           O
ATOM   2310  N   SER   287      40.349  47.874  48.319  1.00  0.00           N
ATOM   2311  CA  SER   287      39.690  47.463  47.099  1.00  0.00           C
ATOM   2312  CB  SER   287      38.922  46.142  47.379  1.00  0.00           C
ATOM   2313  OG  SER   287      38.022  46.221  48.459  1.00  0.00           O
ATOM   2314  C   SER   287      38.719  48.541  46.468  1.00  0.00           C
ATOM   2315  O   SER   287      38.549  48.600  45.278  1.00  0.00           O
ATOM   2316  N   THR   288      38.087  49.420  47.267  1.00  0.00           N
ATOM   2317  CA  THR   288      37.036  50.398  46.856  1.00  0.00           C
ATOM   2318  CB  THR   288      36.285  50.818  48.115  1.00  0.00           C
ATOM   2319  CG2 THR   288      35.606  49.707  48.946  1.00  0.00           C
ATOM   2320  OG1 THR   288      37.114  51.360  49.045  1.00  0.00           O
ATOM   2321  C   THR   288      37.625  51.619  46.156  1.00  0.00           C
ATOM   2322  O   THR   288      36.914  52.207  45.325  1.00  0.00           O
ATOM   2323  N   LEU   289      38.944  51.971  46.536  1.00  0.00           N
ATOM   2324  CA  LEU   289      39.703  53.092  45.846  1.00  0.00           C
ATOM   2325  CB  LEU   289      40.751  53.644  46.796  1.00  0.00           C
ATOM   2326  CG  LEU   289      41.429  54.995  46.435  1.00  0.00           C
ATOM   2327  CD1 LEU   289      40.518  56.153  46.254  1.00  0.00           C
ATOM   2328  CD2 LEU   289      42.499  55.247  47.485  1.00  0.00           C
ATOM   2329  C   LEU   289      40.164  52.612  44.426  1.00  0.00           C
ATOM   2330  O   LEU   289      40.133  53.361  43.476  1.00  0.00           O
ATOM   2331  N   ASN   290      40.356  51.312  44.207  1.00  0.00           N
ATOM   2332  CA  ASN   290      40.787  50.652  42.887  1.00  0.00           C
ATOM   2333  CB  ASN   290      40.840  49.112  43.038  1.00  0.00           C
ATOM   2334  CG  ASN   290      41.431  48.572  41.769  1.00  0.00           C
ATOM   2335  OD1 ASN   290      40.702  48.111  40.939  1.00  0.00           O
ATOM   2336  ND2 ASN   290      42.731  48.724  41.659  1.00  0.00           N
ATOM   2337  C   ASN   290      39.837  51.100  41.797  1.00  0.00           C
ATOM   2338  O   ASN   290      40.406  51.800  40.927  1.00  0.00           O
ATOM   2339  N   PRO   291      38.538  50.848  41.736  1.00  0.00           N
ATOM   2340  CD  PRO   291      37.678  50.207  42.686  1.00  0.00           C
ATOM   2341  CG  PRO   291      36.258  50.575  42.306  1.00  0.00           C
ATOM   2342  CB  PRO   291      36.358  50.704  40.836  1.00  0.00           C
ATOM   2343  CA  PRO   291      37.717  51.396  40.656  1.00  0.00           C
ATOM   2344  C   PRO   291      37.485  52.916  40.615  1.00  0.00           C
ATOM   2345  O   PRO   291      36.995  53.374  39.584  1.00  0.00           O
ATOM   2346  N   LEU   292      37.713  53.737  41.674  1.00  0.00           N
ATOM   2347  CA  LEU   292      37.751  55.207  41.594  1.00  0.00           C
ATOM   2348  CB  LEU   292      37.620  55.797  43.053  1.00  0.00           C
ATOM   2349  CG  LEU   292      37.507  57.357  43.232  1.00  0.00           C
ATOM   2350  CD1 LEU   292      36.286  57.975  42.571  1.00  0.00           C
ATOM   2351  CD2 LEU   292      37.546  57.858  44.662  1.00  0.00           C
ATOM   2352  C   LEU   292      38.990  55.758  40.894  1.00  0.00           C
ATOM   2353  O   LEU   292      38.869  56.828  40.373  1.00  0.00           O
ATOM   2354  N   ILE   293      40.171  55.140  41.125  1.00  0.00           N
ATOM   2355  CA  ILE   293      41.431  55.702  40.535  1.00  0.00           C
ATOM   2356  CB  ILE   293      42.540  55.594  41.675  1.00  0.00           C
ATOM   2357  CG2 ILE   293      43.880  56.176  41.215  1.00  0.00           C
ATOM   2358  CG1 ILE   293      42.139  56.304  43.015  1.00  0.00           C
ATOM   2359  CD1 ILE   293      42.287  57.844  43.044  1.00  0.00           C
ATOM   2360  C   ILE   293      41.812  55.081  39.205  1.00  0.00           C
ATOM   2361  O   ILE   293      42.231  55.842  38.335  1.00  0.00           O
ATOM   2362  N   TYR   294      41.564  53.801  38.936  1.00  0.00           N
ATOM   2363  CA  TYR   294      41.906  53.161  37.656  1.00  0.00           C
ATOM   2364  CB  TYR   294      41.448  51.700  37.737  1.00  0.00           C
ATOM   2365  CG  TYR   294      42.230  50.601  36.988  1.00  0.00           C
ATOM   2366  CD1 TYR   294      43.140  50.962  35.958  1.00  0.00           C
ATOM   2367  CE1 TYR   294      43.731  50.062  35.109  1.00  0.00           C
ATOM   2368  CZ  TYR   294      43.473  48.712  35.309  1.00  0.00           C
ATOM   2369  OH  TYR   294      43.835  47.812  34.340  1.00  0.00           O
ATOM   2370  CE2 TYR   294      42.604  48.281  36.319  1.00  0.00           C
ATOM   2371  CD2 TYR   294      41.902  49.220  37.109  1.00  0.00           C
ATOM   2372  C   TYR   294      41.325  53.959  36.466  1.00  0.00           C
ATOM   2373  O   TYR   294      42.165  54.210  35.526  1.00  0.00           O
ATOM   2374  N   PRO   295      40.124  54.537  36.555  1.00  0.00           N
ATOM   2375  CD  PRO   295      39.024  54.046  37.395  1.00  0.00           C
ATOM   2376  CG  PRO   295      37.833  54.994  37.054  1.00  0.00           C
ATOM   2377  CB  PRO   295      38.023  55.224  35.534  1.00  0.00           C
ATOM   2378  CA  PRO   295      39.584  55.156  35.354  1.00  0.00           C
ATOM   2379  C   PRO   295      40.282  56.517  35.054  1.00  0.00           C
ATOM   2380  O   PRO   295      40.081  57.046  33.923  1.00  0.00           O
ATOM   2381  N   LEU   296      40.980  57.148  36.044  1.00  0.00           N
ATOM   2382  CA  LEU   296      41.698  58.439  35.943  1.00  0.00           C
ATOM   2383  CB  LEU   296      41.907  59.141  37.323  1.00  0.00           C
ATOM   2384  CG  LEU   296      40.656  59.279  38.212  1.00  0.00           C
ATOM   2385  CD1 LEU   296      41.195  59.891  39.482  1.00  0.00           C
ATOM   2386  CD2 LEU   296      39.595  60.087  37.562  1.00  0.00           C
ATOM   2387  C   LEU   296      42.949  58.241  35.144  1.00  0.00           C
ATOM   2388  O   LEU   296      43.628  59.192  34.784  1.00  0.00           O
ATOM   2389  N   CYS   297      43.271  56.941  34.835  1.00  0.00           N
ATOM   2390  CA  CYS   297      44.442  56.513  34.056  1.00  0.00           C
ATOM   2391  CB  CYS   297      45.502  56.085  34.996  1.00  0.00           C
ATOM   2392  SG  CYS   297      45.045  54.454  35.677  1.00  0.00           S
ATOM   2393  C   CYS   297      44.064  55.491  32.996  1.00  0.00           C
ATOM   2394  O   CYS   297      44.955  55.132  32.206  1.00  0.00           O
ATOM   2395  N   ASN   298      42.825  55.019  32.886  1.00  0.00           N
ATOM   2396  CA  ASN   298      42.417  53.938  31.996  1.00  0.00           C
ATOM   2397  CB  ASN   298      42.568  52.619  32.807  1.00  0.00           C
ATOM   2398  CG  ASN   298      42.521  51.388  31.888  1.00  0.00           C
ATOM   2399  OD1 ASN   298      42.641  51.408  30.678  1.00  0.00           O
ATOM   2400  ND2 ASN   298      42.122  50.308  32.398  1.00  0.00           N
ATOM   2401  C   ASN   298      41.007  54.106  31.355  1.00  0.00           C
ATOM   2402  O   ASN   298      40.007  53.715  31.975  1.00  0.00           O
ATOM   2403  N   GLU   299      40.967  54.595  30.105  1.00  0.00           N
ATOM   2404  CA  GLU   299      39.746  54.843  29.345  1.00  0.00           C
ATOM   2405  CB  GLU   299      40.106  55.363  27.944  1.00  0.00           C
ATOM   2406  CG  GLU   299      38.996  55.810  27.034  1.00  0.00           C
ATOM   2407  CD  GLU   299      38.784  57.300  27.443  1.00  0.00           C
ATOM   2408  OE1 GLU   299      39.352  58.271  26.853  1.00  0.00           O
ATOM   2409  OE2 GLU   299      37.893  57.529  28.262  1.00  0.00           O
ATOM   2410  C   GLU   299      38.818  53.631  29.265  1.00  0.00           C
ATOM   2411  O   GLU   299      37.638  53.670  29.634  1.00  0.00           O
ATOM   2412  N   ASN   300      39.460  52.532  28.906  1.00  0.00           N
ATOM   2413  CA  ASN   300      38.822  51.241  28.646  1.00  0.00           C
ATOM   2414  CB  ASN   300      39.904  50.232  28.207  1.00  0.00           C
ATOM   2415  CG  ASN   300      39.326  49.021  27.508  1.00  0.00           C
ATOM   2416  OD1 ASN   300      38.116  48.889  27.377  1.00  0.00           O
ATOM   2417  ND2 ASN   300      40.118  48.002  27.158  1.00  0.00           N
ATOM   2418  C   ASN   300      38.072  50.771  29.906  1.00  0.00           C
ATOM   2419  O   ASN   300      37.023  50.169  29.816  1.00  0.00           O
ATOM   2420  N   PHE   301      38.602  51.012  31.126  1.00  0.00           N
ATOM   2421  CA  PHE   301      37.892  50.652  32.406  1.00  0.00           C
ATOM   2422  CB  PHE   301      38.811  50.764  33.636  1.00  0.00           C
ATOM   2423  CG  PHE   301      38.301  50.284  34.967  1.00  0.00           C
ATOM   2424  CD1 PHE   301      37.500  51.043  35.816  1.00  0.00           C
ATOM   2425  CE1 PHE   301      37.010  50.483  37.026  1.00  0.00           C
ATOM   2426  CZ  PHE   301      37.212  49.153  37.347  1.00  0.00           C
ATOM   2427  CE2 PHE   301      38.003  48.374  36.517  1.00  0.00           C
ATOM   2428  CD2 PHE   301      38.533  48.934  35.327  1.00  0.00           C
ATOM   2429  C   PHE   301      36.670  51.580  32.565  1.00  0.00           C
ATOM   2430  O   PHE   301      35.611  51.139  32.935  1.00  0.00           O
ATOM   2431  N   LYS   302      36.838  52.890  32.474  1.00  0.00           N
ATOM   2432  CA  LYS   302      35.857  53.949  32.534  1.00  0.00           C
ATOM   2433  CB  LYS   302      36.515  55.260  32.243  1.00  0.00           C
ATOM   2434  CG  LYS   302      35.673  56.449  32.872  1.00  0.00           C
ATOM   2435  CD  LYS   302      36.091  57.839  32.371  1.00  0.00           C
ATOM   2436  CE  LYS   302      37.610  58.072  32.772  1.00  0.00           C
ATOM   2437  NZ  LYS   302      37.918  59.562  32.601  1.00  0.00           N
ATOM   2438  C   LYS   302      34.657  53.736  31.633  1.00  0.00           C
ATOM   2439  O   LYS   302      33.487  53.785  32.053  1.00  0.00           O
ATOM   2440  N   LYS   303      34.928  53.306  30.403  1.00  0.00           N
ATOM   2441  CA  LYS   303      34.039  52.894  29.353  1.00  0.00           C
ATOM   2442  CB  LYS   303      34.890  52.985  28.114  1.00  0.00           C
ATOM   2443  CG  LYS   303      34.060  52.873  26.803  1.00  0.00           C
ATOM   2444  CD  LYS   303      34.840  53.283  25.553  1.00  0.00           C
ATOM   2445  CE  LYS   303      35.148  54.754  25.343  1.00  0.00           C
ATOM   2446  NZ  LYS   303      34.037  55.472  24.782  1.00  0.00           N
ATOM   2447  C   LYS   303      33.261  51.643  29.604  1.00  0.00           C
ATOM   2448  O   LYS   303      32.041  51.471  29.553  1.00  0.00           O
ATOM   2449  N   THR   304      34.052  50.645  30.035  1.00  0.00           N
ATOM   2450  CA  THR   304      33.534  49.294  30.465  1.00  0.00           C
ATOM   2451  CB  THR   304      34.676  48.306  30.666  1.00  0.00           C
ATOM   2452  CG2 THR   304      34.217  47.006  31.217  1.00  0.00           C
ATOM   2453  OG1 THR   304      35.306  48.176  29.426  1.00  0.00           O
ATOM   2454  C   THR   304      32.554  49.303  31.615  1.00  0.00           C
ATOM   2455  O   THR   304      31.525  48.622  31.545  1.00  0.00           O
ATOM   2456  N   PHE   305      32.802  50.114  32.644  1.00  0.00           N
ATOM   2457  CA  PHE   305      31.962  50.224  33.864  1.00  0.00           C
ATOM   2458  CB  PHE   305      32.890  50.796  34.974  1.00  0.00           C
ATOM   2459  CG  PHE   305      33.181  49.797  36.015  1.00  0.00           C
ATOM   2460  CD1 PHE   305      32.730  50.107  37.314  1.00  0.00           C
ATOM   2461  CE1 PHE   305      32.961  49.268  38.445  1.00  0.00           C
ATOM   2462  CZ  PHE   305      33.683  48.109  38.156  1.00  0.00           C
ATOM   2463  CE2 PHE   305      34.064  47.768  36.836  1.00  0.00           C
ATOM   2464  CD2 PHE   305      33.853  48.578  35.736  1.00  0.00           C
ATOM   2465  C   PHE   305      30.740  51.082  33.533  1.00  0.00           C
ATOM   2466  O   PHE   305      29.611  50.700  33.893  1.00  0.00           O
ATOM   2467  N   LYS   306      30.849  52.161  32.752  1.00  0.00           N
ATOM   2468  CA  LYS   306      29.698  52.849  32.182  1.00  0.00           C
ATOM   2469  CB  LYS   306      30.267  53.910  31.181  1.00  0.00           C
ATOM   2470  CG  LYS   306      29.275  55.078  30.900  1.00  0.00           C
ATOM   2471  CD  LYS   306      29.815  55.918  29.760  1.00  0.00           C
ATOM   2472  CE  LYS   306      28.853  56.886  29.119  1.00  0.00           C
ATOM   2473  NZ  LYS   306      28.611  58.056  29.948  1.00  0.00           N
ATOM   2474  C   LYS   306      28.670  51.937  31.462  1.00  0.00           C
ATOM   2475  O   LYS   306      27.539  52.176  31.791  1.00  0.00           O
ATOM   2476  N   ARG   307      29.092  50.918  30.602  1.00  0.00           N
ATOM   2477  CA  ARG   307      28.124  49.976  29.953  1.00  0.00           C
ATOM   2478  CB  ARG   307      28.495  49.526  28.553  1.00  0.00           C
ATOM   2479  CG  ARG   307      29.866  48.858  28.414  1.00  0.00           C
ATOM   2480  CD  ARG   307      30.137  48.667  26.904  1.00  0.00           C
ATOM   2481  NE  ARG   307      31.228  47.749  26.605  1.00  0.00           N
ATOM   2482  CZ  ARG   307      32.488  48.060  26.655  1.00  0.00           C
ATOM   2483  NH1 ARG   307      32.906  49.291  26.875  1.00  0.00           N
ATOM   2484  NH2 ARG   307      33.419  47.222  26.326  1.00  0.00           N
ATOM   2485  C   ARG   307      27.625  48.775  30.803  1.00  0.00           C
ATOM   2486  O   ARG   307      26.917  47.854  30.313  1.00  0.00           O
ATOM   2487  N   ILE   308      28.025  48.707  32.113  1.00  0.00           N
ATOM   2488  CA  ILE   308      27.746  47.587  33.034  1.00  0.00           C
ATOM   2489  CB  ILE   308      29.127  46.899  33.445  1.00  0.00           C
ATOM   2490  CG2 ILE   308      29.078  45.920  34.665  1.00  0.00           C
ATOM   2491  CG1 ILE   308      29.518  46.079  32.225  1.00  0.00           C
ATOM   2492  CD1 ILE   308      30.720  45.191  32.326  1.00  0.00           C
ATOM   2493  C   ILE   308      26.955  47.996  34.273  1.00  0.00           C
ATOM   2494  O   ILE   308      26.336  47.176  34.913  1.00  0.00           O
ATOM   2495  N   LEU   309      27.013  49.307  34.683  1.00  0.00           N
ATOM   2496  CA  LEU   309      26.361  49.856  35.912  1.00  0.00           C
ATOM   2497  CB  LEU   309      27.159  51.038  36.512  1.00  0.00           C
ATOM   2498  CG  LEU   309      28.149  50.630  37.682  1.00  0.00           C
ATOM   2499  CD1 LEU   309      29.261  49.671  37.203  1.00  0.00           C
ATOM   2500  CD2 LEU   309      28.607  51.991  38.312  1.00  0.00           C
ATOM   2501  C   LEU   309      24.931  50.274  35.531  1.00  0.00           C
ATOM   2502  O   LEU   309      24.720  51.113  34.671  1.00  0.00           O
ATOM   2503  N   HIS   310      23.961  49.753  36.301  1.00  0.00           N
ATOM   2504  CA  HIS   310      22.591  50.261  36.150  1.00  0.00           C
ATOM   2505  CB  HIS   310      21.582  49.340  36.850  1.00  0.00           C
ATOM   2506  CG  HIS   310      21.294  48.029  36.171  1.00  0.00           C
ATOM   2507  ND1 HIS   310      21.846  46.770  36.542  1.00  0.00           N
ATOM   2508  CE1 HIS   310      21.307  46.029  35.572  1.00  0.00           C
ATOM   2509  NE2 HIS   310      20.446  46.727  34.751  1.00  0.00           N
ATOM   2510  CD2 HIS   310      20.404  47.977  35.191  1.00  0.00           C
ATOM   2511  C   HIS   310      22.418  51.681  36.709  1.00  0.00           C
ATOM   2512  O   HIS   310      21.337  52.169  36.789  1.00  0.00           O
ATOM   2513  N   ILE   311      23.487  52.373  37.129  1.00  0.00           N
ATOM   2514  CA  ILE   311      23.415  53.543  37.999  1.00  0.00           C
ATOM   2515  CB  ILE   311      23.605  53.074  39.509  1.00  0.00           C
ATOM   2516  CG2 ILE   311      22.386  52.253  39.929  1.00  0.00           C
ATOM   2517  CG1 ILE   311      24.966  52.336  39.660  1.00  0.00           C
ATOM   2518  CD1 ILE   311      25.206  51.757  41.060  1.00  0.00           C
ATOM   2519  C   ILE   311      24.454  54.575  37.699  1.00  0.00           C
ATOM   2520  O   ILE   311      25.604  54.286  37.279  1.00  0.00           O
HETATM 2521  N   NME   312      24.152  55.784  38.028  1.00  0.00           N
HETATM 2522  CH3 NME   312      24.950  56.985  37.857  1.00  0.00           C
TER
ENDMDL
MODEL        2
HETATM    1  N1  HSM     1      48.154  43.176  61.821  1.00  0.00           N
HETATM    2  C1  HSM     1      48.463  43.548  63.281  1.00  0.00           C
HETATM    3  C2  HSM     1      48.369  42.458  64.311  1.00  0.00           C
HETATM    4  C3  HSM     1      48.517  43.039  65.691  1.00  0.00           C
HETATM    5  N2  HSM     1      47.486  43.294  66.572  1.00  0.00           N
HETATM    6  C5  HSM     1      48.114  43.687  67.641  1.00  0.00           C
HETATM    7  N3  HSM     1      49.434  43.714  67.460  1.00  0.00           N
HETATM    8  C4  HSM     1      49.695  43.446  66.140  1.00  0.00           C
TER       9      HSM     1
ATOM     10  N   MET     2      46.912  39.496  95.083  1.00  0.00           N
ATOM     11  CA  MET     2      48.158  40.233  94.772  1.00  0.00           C
ATOM     12  CB  MET     2      48.547  40.315  93.332  1.00  0.00           C
ATOM     13  CG  MET     2      49.914  40.892  93.071  1.00  0.00           C
ATOM     14  SD  MET     2      51.178  40.179  94.060  1.00  0.00           S
ATOM     15  CE  MET     2      52.546  40.416  92.769  1.00  0.00           C
ATOM     16  C   MET     2      47.981  41.622  95.352  1.00  0.00           C
ATOM     17  O   MET     2      47.207  42.388  94.822  1.00  0.00           O
ATOM     18  N   SER     3      48.709  42.096  96.341  1.00  0.00           N
ATOM     19  CA  SER     3      48.663  43.376  97.101  1.00  0.00           C
ATOM     20  CB  SER     3      49.115  43.069  98.531  1.00  0.00           C
ATOM     21  OG  SER     3      48.069  42.363  99.181  1.00  0.00           O
ATOM     22  C   SER     3      49.646  44.511  96.560  1.00  0.00           C
ATOM     23  O   SER     3      49.380  45.730  96.700  1.00  0.00           O
ATOM     24  N   LEU     4      50.738  44.057  95.930  1.00  0.00           N
ATOM     25  CA  LEU     4      51.733  44.882  95.189  1.00  0.00           C
ATOM     26  CB  LEU     4      53.037  44.109  94.808  1.00  0.00           C
ATOM     27  CG  LEU     4      54.252  45.096  94.477  1.00  0.00           C
ATOM     28  CD1 LEU     4      54.750  45.559  95.877  1.00  0.00           C
ATOM     29  CD2 LEU     4      55.336  44.262  93.777  1.00  0.00           C
ATOM     30  C   LEU     4      51.040  45.418  93.859  1.00  0.00           C
ATOM     31  O   LEU     4      50.213  44.714  93.330  1.00  0.00           O
ATOM     32  N   PRO     5      51.203  46.689  93.339  1.00  0.00           N
ATOM     33  CD  PRO     5      51.727  47.782  94.158  1.00  0.00           C
ATOM     34  CG  PRO     5      51.680  49.072  93.338  1.00  0.00           C
ATOM     35  CB  PRO     5      50.641  48.786  92.259  1.00  0.00           C
ATOM     36  CA  PRO     5      50.379  47.264  92.269  1.00  0.00           C
ATOM     37  C   PRO     5      50.621  46.676  90.859  1.00  0.00           C
ATOM     38  O   PRO     5      51.754  46.182  90.609  1.00  0.00           O
ATOM     39  N   ASN     6      49.660  46.810  89.960  1.00  0.00           N
ATOM     40  CA  ASN     6      49.632  46.310  88.570  1.00  0.00           C
ATOM     41  CB  ASN     6      49.995  47.431  87.549  1.00  0.00           C
ATOM     42  CG  ASN     6      49.695  47.250  86.029  1.00  0.00           C
ATOM     43  OD1 ASN     6      48.940  46.415  85.600  1.00  0.00           O
ATOM     44  ND2 ASN     6      50.512  47.844  85.179  1.00  0.00           N
ATOM     45  C   ASN     6      50.259  44.933  88.350  1.00  0.00           C
ATOM     46  O   ASN     6      50.999  44.817  87.369  1.00  0.00           O
ATOM     47  N   SER     7      49.975  43.972  89.260  1.00  0.00           N
ATOM     48  CA  SER     7      50.662  42.695  89.190  1.00  0.00           C
ATOM     49  CB  SER     7      51.583  42.551  90.339  1.00  0.00           C
ATOM     50  OG  SER     7      52.709  43.417  90.209  1.00  0.00           O
ATOM     51  C   SER     7      49.799  41.421  89.171  1.00  0.00           C
ATOM     52  O   SER     7      48.900  41.316  90.021  1.00  0.00           O
ATOM     53  N   SER     8      50.124  40.412  88.311  1.00  0.00           N
ATOM     54  CA  SER     8      49.480  39.169  88.111  1.00  0.00           C
ATOM     55  CB  SER     8      49.936  38.161  89.091  1.00  0.00           C
ATOM     56  OG  SER     8      51.347  38.039  89.120  1.00  0.00           O
ATOM     57  C   SER     8      47.960  39.260  87.872  1.00  0.00           C
ATOM     58  O   SER     8      47.175  38.336  88.183  1.00  0.00           O
ATOM     59  N   CYS     9      47.433  40.377  87.432  1.00  0.00           N
ATOM     60  CA  CYS     9      45.981  40.720  87.413  1.00  0.00           C
ATOM     61  CB  CYS     9      45.903  42.149  86.823  1.00  0.00           C
ATOM     62  SG  CYS     9      46.637  43.473  87.872  1.00  0.00           S
ATOM     63  C   CYS     9      45.117  39.675  86.634  1.00  0.00           C
ATOM     64  O   CYS     9      43.938  39.548  86.894  1.00  0.00           O
ATOM     65  N   LEU    10      45.740  39.008  85.653  1.00  0.00           N
ATOM     66  CA  LEU    10      45.035  37.944  84.994  1.00  0.00           C
ATOM     67  CB  LEU    10      45.957  37.549  83.844  1.00  0.00           C
ATOM     68  CG  LEU    10      46.391  38.571  82.813  1.00  0.00           C
ATOM     69  CD1 LEU    10      47.333  37.976  81.763  1.00  0.00           C
ATOM     70  CD2 LEU    10      45.237  39.154  81.984  1.00  0.00           C
ATOM     71  C   LEU    10      44.752  36.683  85.844  1.00  0.00           C
ATOM     72  O   LEU    10      43.877  35.878  85.485  1.00  0.00           O
ATOM     73  N   LEU    11      45.484  36.527  86.954  1.00  0.00           N
ATOM     74  CA  LEU    11      45.160  35.475  87.984  1.00  0.00           C
ATOM     75  CB  LEU    11      46.362  35.332  88.914  1.00  0.00           C
ATOM     76  CG  LEU    11      46.428  34.192  89.914  1.00  0.00           C
ATOM     77  CD1 LEU    11      46.624  32.963  89.084  1.00  0.00           C
ATOM     78  CD2 LEU    11      47.569  34.249  90.933  1.00  0.00           C
ATOM     79  C   LEU    11      43.789  35.678  88.625  1.00  0.00           C
ATOM     80  O   LEU    11      43.014  34.784  88.566  1.00  0.00           O
ATOM     81  N   GLU    12      43.544  36.827  89.275  1.00  0.00           N
ATOM     82  CA  GLU    12      42.352  37.210  89.986  1.00  0.00           C
ATOM     83  CB  GLU    12      42.738  38.003  91.235  1.00  0.00           C
ATOM     84  CG  GLU    12      43.304  37.116  92.365  1.00  0.00           C
ATOM     85  CD  GLU    12      43.810  37.859  93.595  1.00  0.00           C
ATOM     86  OE1 GLU    12      43.265  38.926  94.025  1.00  0.00           O
ATOM     87  OE2 GLU    12      44.723  37.414  94.274  1.00  0.00           O
ATOM     88  C   GLU    12      41.347  37.985  89.196  1.00  0.00           C
ATOM     89  O   GLU    12      40.220  37.469  89.057  1.00  0.00           O
ATOM     90  N   ASP    13      41.711  39.157  88.626  1.00  0.00           N
ATOM     91  CA  ASP    13      40.745  40.051  87.896  1.00  0.00           C
ATOM     92  CB  ASP    13      41.128  41.503  88.085  1.00  0.00           C
ATOM     93  CG  ASP    13      40.082  42.538  87.756  1.00  0.00           C
ATOM     94  OD1 ASP    13      38.883  42.421  88.146  1.00  0.00           O
ATOM     95  OD2 ASP    13      40.396  43.539  87.115  1.00  0.00           O
ATOM     96  C   ASP    13      40.526  39.730  86.376  1.00  0.00           C
ATOM     97  O   ASP    13      39.802  40.366  85.646  1.00  0.00           O
ATOM     98  N   LYS    14      41.192  38.643  85.926  1.00  0.00           N
ATOM     99  CA  LYS    14      41.075  37.912  84.696  1.00  0.00           C
ATOM    100  CB  LYS    14      39.699  37.165  84.687  1.00  0.00           C
ATOM    101  CG  LYS    14      39.355  36.283  85.927  1.00  0.00           C
ATOM    102  CD  LYS    14      40.550  35.410  86.447  1.00  0.00           C
ATOM    103  CE  LYS    14      41.025  34.372  85.357  1.00  0.00           C
ATOM    104  NZ  LYS    14      42.249  33.619  85.886  1.00  0.00           N
ATOM    105  C   LYS    14      41.320  38.704  83.416  1.00  0.00           C
ATOM    106  O   LYS    14      41.232  38.173  82.306  1.00  0.00           O
ATOM    107  N   MET    15      41.663  39.985  83.615  1.00  0.00           N
ATOM    108  CA  MET    15      41.987  40.947  82.585  1.00  0.00           C
ATOM    109  CB  MET    15      40.662  41.840  82.256  1.00  0.00           C
ATOM    110  CG  MET    15      39.476  41.123  81.686  1.00  0.00           C
ATOM    111  SD  MET    15      39.769  40.334  80.116  1.00  0.00           S
ATOM    112  CE  MET    15      38.150  40.216  79.487  1.00  0.00           C
ATOM    113  C   MET    15      43.123  41.863  83.014  1.00  0.00           C
ATOM    114  O   MET    15      43.392  42.115  84.184  1.00  0.00           O
ATOM    115  N   CYS    16      43.859  42.437  82.054  1.00  0.00           N
ATOM    116  CA  CYS    16      45.045  43.254  82.223  1.00  0.00           C
ATOM    117  CB  CYS    16      46.137  42.759  81.312  1.00  0.00           C
ATOM    118  SG  CYS    16      45.765  42.957  79.523  1.00  0.00           S
ATOM    119  C   CYS    16      44.787  44.742  82.023  1.00  0.00           C
ATOM    120  O   CYS    16      43.684  45.226  81.713  1.00  0.00           O
ATOM    121  N   GLU    17      45.873  45.508  82.222  1.00  0.00           N
ATOM    122  CA  GLU    17      45.804  47.018  82.112  1.00  0.00           C
ATOM    123  CB  GLU    17      47.231  47.665  82.281  1.00  0.00           C
ATOM    124  CG  GLU    17      48.315  46.891  81.610  1.00  0.00           C
ATOM    125  CD  GLU    17      49.742  47.509  81.879  1.00  0.00           C
ATOM    126  OE1 GLU    17      49.945  48.710  81.579  1.00  0.00           O
ATOM    127  OE2 GLU    17      50.736  46.794  82.259  1.00  0.00           O
ATOM    128  C   GLU    17      45.151  47.504  80.762  1.00  0.00           C
ATOM    129  O   GLU    17      44.565  48.581  80.662  1.00  0.00           O
ATOM    130  N   GLY    18      45.295  46.674  79.712  1.00  0.00           N
ATOM    131  CA  GLY    18      44.693  46.971  78.412  1.00  0.00           C
ATOM    132  C   GLY    18      43.174  46.733  78.173  1.00  0.00           C
ATOM    133  O   GLY    18      42.755  46.410  77.064  1.00  0.00           O
ATOM    134  N   ASN    19      42.314  46.868  79.224  1.00  0.00           N
ATOM    135  CA  ASN    19      40.894  46.680  79.105  1.00  0.00           C
ATOM    136  CB  ASN    19      40.332  45.368  79.785  1.00  0.00           C
ATOM    137  CG  ASN    19      39.175  44.661  79.176  1.00  0.00           C
ATOM    138  OD1 ASN    19      39.175  44.601  77.966  1.00  0.00           O
ATOM    139  ND2 ASN    19      38.219  44.146  79.967  1.00  0.00           N
ATOM    140  C   ASN    19      40.178  47.917  79.675  1.00  0.00           C
ATOM    141  O   ASN    19      40.327  48.248  80.845  1.00  0.00           O
ATOM    142  N   LYS    20      39.234  48.521  79.015  1.00  0.00           N
ATOM    143  CA  LYS    20      38.409  49.627  79.515  1.00  0.00           C
ATOM    144  CB  LYS    20      38.471  50.917  78.725  1.00  0.00           C
ATOM    145  CG  LYS    20      37.676  52.023  79.385  1.00  0.00           C
ATOM    146  CD  LYS    20      37.968  53.405  78.715  1.00  0.00           C
ATOM    147  CE  LYS    20      37.837  53.354  77.185  1.00  0.00           C
ATOM    148  NZ  LYS    20      37.220  54.610  76.635  1.00  0.00           N
ATOM    149  C   LYS    20      36.981  49.129  79.636  1.00  0.00           C
ATOM    150  O   LYS    20      36.403  48.806  78.567  1.00  0.00           O
ATOM    151  N   THR    21      36.412  49.147  80.817  1.00  0.00           N
ATOM    152  CA  THR    21      35.106  48.460  81.087  1.00  0.00           C
ATOM    153  CB  THR    21      35.214  47.050  81.638  1.00  0.00           C
ATOM    154  CG2 THR    21      35.489  46.011  80.568  1.00  0.00           C
ATOM    155  OG1 THR    21      36.286  46.826  82.557  1.00  0.00           O
ATOM    156  C   THR    21      34.312  49.335  82.048  1.00  0.00           C
ATOM    157  O   THR    21      33.139  49.729  81.798  1.00  0.00           O
ATOM    158  N   THR    22      35.010  49.779  83.097  1.00  0.00           N
ATOM    159  CA  THR    22      34.485  50.687  84.127  1.00  0.00           C
ATOM    160  CB  THR    22      35.166  50.631  85.387  1.00  0.00           C
ATOM    161  CG2 THR    22      34.954  49.330  86.147  1.00  0.00           C
ATOM    162  OG1 THR    22      36.616  50.779  85.326  1.00  0.00           O
ATOM    163  C   THR    22      34.338  52.006  83.557  1.00  0.00           C
ATOM    164  O   THR    22      35.075  52.500  82.707  1.00  0.00           O
ATOM    165  N   MET    23      33.295  52.680  84.038  1.00  0.00           N
ATOM    166  CA  MET    23      32.757  53.947  83.478  1.00  0.00           C
ATOM    167  CB  MET    23      33.381  55.191  84.177  1.00  0.00           C
ATOM    168  CG  MET    23      33.392  55.151  85.657  1.00  0.00           C
ATOM    169  SD  MET    23      31.803  55.083  86.488  1.00  0.00           S
ATOM    170  CE  MET    23      31.313  56.860  86.328  1.00  0.00           C
ATOM    171  C   MET    23      32.456  54.115  81.958  1.00  0.00           C
ATOM    172  O   MET    23      32.229  55.224  81.468  1.00  0.00           O
ATOM    173  N   ALA    24      32.351  53.025  81.188  1.00  0.00           N
ATOM    174  CA  ALA    24      31.840  53.042  79.788  1.00  0.00           C
ATOM    175  CB  ALA    24      32.376  51.814  79.078  1.00  0.00           C
ATOM    176  C   ALA    24      30.299  53.183  79.809  1.00  0.00           C
ATOM    177  O   ALA    24      29.621  52.950  80.820  1.00  0.00           O
ATOM    178  N   SER    25      29.717  53.590  78.649  1.00  0.00           N
ATOM    179  CA  SER    25      28.246  53.662  78.490  1.00  0.00           C
ATOM    180  CB  SER    25      27.909  54.980  79.110  1.00  0.00           C
ATOM    181  OG  SER    25      28.353  55.962  78.250  1.00  0.00           O
ATOM    182  C   SER    25      27.886  53.500  77.050  1.00  0.00           C
ATOM    183  O   SER    25      28.704  53.864  76.210  1.00  0.00           O
ATOM    184  N   PRO    26      26.699  52.973  76.771  1.00  0.00           N
ATOM    185  CD  PRO    26      25.571  52.597  77.652  1.00  0.00           C
ATOM    186  CG  PRO    26      24.452  52.321  76.613  1.00  0.00           C
ATOM    187  CB  PRO    26      25.105  51.644  75.442  1.00  0.00           C
ATOM    188  CA  PRO    26      26.410  52.521  75.371  1.00  0.00           C
ATOM    189  C   PRO    26      26.273  53.760  74.391  1.00  0.00           C
ATOM    190  O   PRO    26      25.807  54.868  74.681  1.00  0.00           O
ATOM    191  N   GLN    27      26.465  53.351  73.141  1.00  0.00           N
ATOM    192  CA  GLN    27      26.339  54.200  71.971  1.00  0.00           C
ATOM    193  CB  GLN    27      27.610  54.077  71.040  1.00  0.00           C
ATOM    194  CG  GLN    27      28.868  54.544  71.880  1.00  0.00           C
ATOM    195  CD  GLN    27      29.654  53.418  72.569  1.00  0.00           C
ATOM    196  OE1 GLN    27      29.220  52.246  72.640  1.00  0.00           O
ATOM    197  NE2 GLN    27      30.853  53.665  72.979  1.00  0.00           N
ATOM    198  C   GLN    27      24.960  53.993  71.262  1.00  0.00           C
ATOM    199  O   GLN    27      24.024  53.288  71.743  1.00  0.00           O
ATOM    200  N   LEU    28      24.876  54.622  70.162  1.00  0.00           N
ATOM    201  CA  LEU    28      23.706  54.585  69.183  1.00  0.00           C
ATOM    202  CB  LEU    28      24.111  55.407  67.942  1.00  0.00           C
ATOM    203  CG  LEU    28      22.979  55.601  66.943  1.00  0.00           C
ATOM    204  CD1 LEU    28      21.894  56.555  67.393  1.00  0.00           C
ATOM    205  CD2 LEU    28      23.376  56.083  65.542  1.00  0.00           C
ATOM    206  C   LEU    28      23.363  53.153  68.763  1.00  0.00           C
ATOM    207  O   LEU    28      22.165  52.807  68.874  1.00  0.00           O
ATOM    208  N   MET    29      24.337  52.369  68.333  1.00  0.00           N
ATOM    209  CA  MET    29      24.135  50.927  68.023  1.00  0.00           C
ATOM    210  CB  MET    29      23.784  50.905  66.483  1.00  0.00           C
ATOM    211  CG  MET    29      24.992  51.232  65.592  1.00  0.00           C
ATOM    212  SD  MET    29      24.412  51.138  63.873  1.00  0.00           S
ATOM    213  CE  MET    29      23.254  52.492  63.663  1.00  0.00           C
ATOM    214  C   MET    29      25.409  50.144  68.372  1.00  0.00           C
ATOM    215  O   MET    29      26.477  50.700  68.672  1.00  0.00           O
ATOM    216  N   PRO    30      25.357  48.804  68.243  1.00  0.00           N
ATOM    217  CD  PRO    30      24.242  47.858  68.454  1.00  0.00           C
ATOM    218  CG  PRO    30      24.869  46.592  69.044  1.00  0.00           C
ATOM    219  CB  PRO    30      26.279  46.619  68.393  1.00  0.00           C
ATOM    220  CA  PRO    30      26.671  48.081  68.302  1.00  0.00           C
ATOM    221  C   PRO    30      27.609  48.246  67.132  1.00  0.00           C
ATOM    222  O   PRO    30      27.128  48.393  66.022  1.00  0.00           O
ATOM    223  N   LEU    31      28.929  48.263  67.391  1.00  0.00           N
ATOM    224  CA  LEU    31      29.927  48.649  66.460  1.00  0.00           C
ATOM    225  CB  LEU    31      31.306  48.806  67.189  1.00  0.00           C
ATOM    226  CG  LEU    31      32.544  49.153  66.369  1.00  0.00           C
ATOM    227  CD1 LEU    31      32.376  50.462  65.479  1.00  0.00           C
ATOM    228  CD2 LEU    31      33.742  49.509  67.278  1.00  0.00           C
ATOM    229  C   LEU    31      29.942  47.618  65.390  1.00  0.00           C
ATOM    230  O   LEU    31      30.169  47.889  64.220  1.00  0.00           O
ATOM    231  N   VAL    32      29.799  46.308  65.671  1.00  0.00           N
ATOM    232  CA  VAL    32      29.824  45.188  64.711  1.00  0.00           C
ATOM    233  CB  VAL    32      29.472  43.836  65.341  1.00  0.00           C
ATOM    234  CG1 VAL    32      30.675  43.392  66.221  1.00  0.00           C
ATOM    235  CG2 VAL    32      28.283  43.820  66.362  1.00  0.00           C
ATOM    236  C   VAL    32      28.953  45.363  63.541  1.00  0.00           C
ATOM    237  O   VAL    32      29.283  45.114  62.341  1.00  0.00           O
ATOM    238  N   VAL    33      27.721  45.776  63.772  1.00  0.00           N
ATOM    239  CA  VAL    33      26.708  46.130  62.743  1.00  0.00           C
ATOM    240  CB  VAL    33      25.386  46.563  63.413  1.00  0.00           C
ATOM    241  CG1 VAL    33      24.405  46.678  62.284  1.00  0.00           C
ATOM    242  CG2 VAL    33      24.912  45.551  64.424  1.00  0.00           C
ATOM    243  C   VAL    33      27.151  47.253  61.762  1.00  0.00           C
ATOM    244  O   VAL    33      26.932  47.071  60.542  1.00  0.00           O
ATOM    245  N   VAL    34      27.836  48.316  62.191  1.00  0.00           N
ATOM    246  CA  VAL    34      28.460  49.390  61.291  1.00  0.00           C
ATOM    247  CB  VAL    34      29.104  50.483  62.150  1.00  0.00           C
ATOM    248  CG1 VAL    34      29.888  51.527  61.400  1.00  0.00           C
ATOM    249  CG2 VAL    34      28.040  51.278  62.921  1.00  0.00           C
ATOM    250  C   VAL    34      29.562  48.805  60.460  1.00  0.00           C
ATOM    251  O   VAL    34      29.531  48.845  59.230  1.00  0.00           O
ATOM    252  N   LEU    35      30.467  48.020  61.070  1.00  0.00           N
ATOM    253  CA  LEU    35      31.660  47.407  60.440  1.00  0.00           C
ATOM    254  CB  LEU    35      32.643  46.862  61.489  1.00  0.00           C
ATOM    255  CG  LEU    35      33.218  47.956  62.419  1.00  0.00           C
ATOM    256  CD1 LEU    35      34.212  47.321  63.408  1.00  0.00           C
ATOM    257  CD2 LEU    35      33.922  49.059  61.678  1.00  0.00           C
ATOM    258  C   LEU    35      31.195  46.374  59.450  1.00  0.00           C
ATOM    259  O   LEU    35      31.835  46.237  58.380  1.00  0.00           O
ATOM    260  N   SER    36      30.169  45.628  59.791  1.00  0.00           N
ATOM    261  CA  SER    36      29.454  44.714  58.871  1.00  0.00           C
ATOM    262  CB  SER    36      28.258  43.938  59.492  1.00  0.00           C
ATOM    263  OG  SER    36      28.803  43.081  60.442  1.00  0.00           O
ATOM    264  C   SER    36      28.869  45.401  57.661  1.00  0.00           C
ATOM    265  O   SER    36      28.951  44.871  56.572  1.00  0.00           O
ATOM    266  N   THR    37      28.353  46.568  57.852  1.00  0.00           N
ATOM    267  CA  THR    37      27.689  47.264  56.722  1.00  0.00           C
ATOM    268  CB  THR    37      26.743  48.339  57.222  1.00  0.00           C
ATOM    269  CG2 THR    37      25.770  48.774  56.093  1.00  0.00           C
ATOM    270  OG1 THR    37      25.948  47.545  58.023  1.00  0.00           O
ATOM    271  C   THR    37      28.755  47.840  55.791  1.00  0.00           C
ATOM    272  O   THR    37      28.695  47.770  54.581  1.00  0.00           O
ATOM    273  N   ILE    38      29.802  48.516  56.390  1.00  0.00           N
ATOM    274  CA  ILE    38      31.039  48.892  55.640  1.00  0.00           C
ATOM    275  CB  ILE    38      32.107  49.488  56.629  1.00  0.00           C
ATOM    276  CG2 ILE    38      33.595  49.636  56.148  1.00  0.00           C
ATOM    277  CG1 ILE    38      31.699  50.906  57.049  1.00  0.00           C
ATOM    278  CD1 ILE    38      32.716  51.582  58.158  1.00  0.00           C
ATOM    279  C   ILE    38      31.686  47.646  54.939  1.00  0.00           C
ATOM    280  O   ILE    38      32.084  47.758  53.769  1.00  0.00           O
ATOM    281  N   CYS    39      31.802  46.527  55.620  1.00  0.00           N
ATOM    282  CA  CYS    39      32.278  45.319  54.900  1.00  0.00           C
ATOM    283  CB  CYS    39      32.584  44.311  56.070  1.00  0.00           C
ATOM    284  SG  CYS    39      33.303  42.715  55.450  1.00  0.00           S
ATOM    285  C   CYS    39      31.400  44.824  53.780  1.00  0.00           C
ATOM    286  O   CYS    39      31.851  44.636  52.690  1.00  0.00           O
ATOM    287  N   LEU    40      30.131  44.617  54.061  1.00  0.00           N
ATOM    288  CA  LEU    40      29.112  44.391  53.022  1.00  0.00           C
ATOM    289  CB  LEU    40      27.702  44.434  53.662  1.00  0.00           C
ATOM    290  CG  LEU    40      26.564  43.968  52.793  1.00  0.00           C
ATOM    291  CD1 LEU    40      26.712  42.528  52.353  1.00  0.00           C
ATOM    292  CD2 LEU    40      25.204  44.110  53.374  1.00  0.00           C
ATOM    293  C   LEU    40      29.227  45.272  51.721  1.00  0.00           C
ATOM    294  O   LEU    40      29.199  44.651  50.701  1.00  0.00           O
ATOM    295  N   VAL    41      29.329  46.602  51.811  1.00  0.00           N
ATOM    296  CA  VAL    41      29.464  47.443  50.611  1.00  0.00           C
ATOM    297  CB  VAL    41      29.106  48.901  50.851  1.00  0.00           C
ATOM    298  CG1 VAL    41      27.645  49.163  51.221  1.00  0.00           C
ATOM    299  CG2 VAL    41      29.924  49.556  52.000  1.00  0.00           C
ATOM    300  C   VAL    41      30.825  47.220  49.930  1.00  0.00           C
ATOM    301  O   VAL    41      30.985  47.151  48.720  1.00  0.00           O
ATOM    302  N   THR    42      31.877  46.996  50.769  1.00  0.00           N
ATOM    303  CA  THR    42      33.258  46.633  50.309  1.00  0.00           C
ATOM    304  CB  THR    42      34.240  46.509  51.568  1.00  0.00           C
ATOM    305  CG2 THR    42      35.661  46.257  51.168  1.00  0.00           C
ATOM    306  OG1 THR    42      34.283  47.789  52.118  1.00  0.00           O
ATOM    307  C   THR    42      33.195  45.393  49.379  1.00  0.00           C
ATOM    308  O   THR    42      33.424  45.374  48.169  1.00  0.00           O
ATOM    309  N   VAL    43      32.671  44.260  49.820  1.00  0.00           N
ATOM    310  CA  VAL    43      32.608  42.980  49.030  1.00  0.00           C
ATOM    311  CB  VAL    43      32.535  41.739  49.890  1.00  0.00           C
ATOM    312  CG1 VAL    43      33.746  41.566  50.840  1.00  0.00           C
ATOM    313  CG2 VAL    43      31.215  41.722  50.691  1.00  0.00           C
ATOM    314  C   VAL    43      31.476  43.063  48.011  1.00  0.00           C
ATOM    315  O   VAL    43      31.619  42.424  46.941  1.00  0.00           O
ATOM    316  N   GLY    44      30.482  43.898  48.271  1.00  0.00           N
ATOM    317  CA  GLY    44      29.430  44.192  47.271  1.00  0.00           C
ATOM    318  C   GLY    44      30.026  44.805  46.041  1.00  0.00           C
ATOM    319  O   GLY    44      29.858  44.294  44.921  1.00  0.00           O
ATOM    320  N   LEU    45      30.740  45.869  46.270  1.00  0.00           N
ATOM    321  CA  LEU    45      31.376  46.502  45.150  1.00  0.00           C
ATOM    322  CB  LEU    45      31.889  47.885  45.549  1.00  0.00           C
ATOM    323  CG  LEU    45      32.684  48.619  44.399  1.00  0.00           C
ATOM    324  CD1 LEU    45      31.792  48.974  43.139  1.00  0.00           C
ATOM    325  CD2 LEU    45      33.258  49.882  45.078  1.00  0.00           C
ATOM    326  C   LEU    45      32.531  45.648  44.519  1.00  0.00           C
ATOM    327  O   LEU    45      32.680  45.659  43.279  1.00  0.00           O
ATOM    328  N   ASN    46      33.415  44.953  45.259  1.00  0.00           N
ATOM    329  CA  ASN    46      34.568  44.279  44.609  1.00  0.00           C
ATOM    330  CB  ASN    46      35.551  43.815  45.648  1.00  0.00           C
ATOM    331  CG  ASN    46      36.874  43.282  45.097  1.00  0.00           C
ATOM    332  OD1 ASN    46      37.372  43.584  44.027  1.00  0.00           O
ATOM    333  ND2 ASN    46      37.588  42.536  45.877  1.00  0.00           N
ATOM    334  C   ASN    46      34.024  43.116  43.679  1.00  0.00           C
ATOM    335  O   ASN    46      34.555  42.769  42.669  1.00  0.00           O
ATOM    336  N   LEU    47      33.028  42.441  44.150  1.00  0.00           N
ATOM    337  CA  LEU    47      32.272  41.487  43.240  1.00  0.00           C
ATOM    338  CB  LEU    47      31.207  40.691  44.011  1.00  0.00           C
ATOM    339  CG  LEU    47      31.704  39.614  45.101  1.00  0.00           C
ATOM    340  CD1 LEU    47      30.478  38.887  45.622  1.00  0.00           C
ATOM    341  CD2 LEU    47      32.758  38.649  44.521  1.00  0.00           C
ATOM    342  C   LEU    47      31.618  42.173  42.051  1.00  0.00           C
ATOM    343  O   LEU    47      31.441  41.502  41.041  1.00  0.00           O
ATOM    344  N   LEU    48      31.311  43.481  42.021  1.00  0.00           N
ATOM    345  CA  LEU    48      31.046  44.169  40.821  1.00  0.00           C
ATOM    346  CB  LEU    48      30.130  45.385  41.091  1.00  0.00           C
ATOM    347  CG  LEU    48      29.894  46.413  39.931  1.00  0.00           C
ATOM    348  CD1 LEU    48      28.997  45.778  38.841  1.00  0.00           C
ATOM    349  CD2 LEU    48      29.108  47.549  40.521  1.00  0.00           C
ATOM    350  C   LEU    48      32.355  44.436  39.970  1.00  0.00           C
ATOM    351  O   LEU    48      32.313  44.556  38.740  1.00  0.00           O
ATOM    352  N   VAL    49      33.464  44.653  40.589  1.00  0.00           N
ATOM    353  CA  VAL    49      34.753  44.659  39.888  1.00  0.00           C
ATOM    354  CB  VAL    49      35.871  45.176  40.708  1.00  0.00           C
ATOM    355  CG1 VAL    49      37.060  45.272  39.697  1.00  0.00           C
ATOM    356  CG2 VAL    49      35.644  46.615  41.327  1.00  0.00           C
ATOM    357  C   VAL    49      35.111  43.271  39.318  1.00  0.00           C
ATOM    358  O   VAL    49      35.500  43.183  38.108  1.00  0.00           O
ATOM    359  N   LEU    50      34.887  42.160  40.019  1.00  0.00           N
ATOM    360  CA  LEU    50      35.074  40.731  39.529  1.00  0.00           C
ATOM    361  CB  LEU    50      34.910  39.790  40.739  1.00  0.00           C
ATOM    362  CG  LEU    50      35.568  38.414  40.469  1.00  0.00           C
ATOM    363  CD1 LEU    50      37.128  38.392  40.368  1.00  0.00           C
ATOM    364  CD2 LEU    50      35.203  37.492  41.650  1.00  0.00           C
ATOM    365  C   LEU    50      34.066  40.315  38.370  1.00  0.00           C
ATOM    366  O   LEU    50      34.459  39.617  37.400  1.00  0.00           O
ATOM    367  N   TYR    51      32.823  40.829  38.360  1.00  0.00           N
ATOM    368  CA  TYR    51      31.852  40.873  37.251  1.00  0.00           C
ATOM    369  CB  TYR    51      30.461  41.256  37.871  1.00  0.00           C
ATOM    370  CG  TYR    51      29.342  40.919  36.912  1.00  0.00           C
ATOM    371  CD1 TYR    51      28.809  39.626  36.773  1.00  0.00           C
ATOM    372  CE1 TYR    51      27.800  39.341  35.843  1.00  0.00           C
ATOM    373  CZ  TYR    51      27.313  40.448  35.033  1.00  0.00           C
ATOM    374  OH  TYR    51      26.213  40.362  34.194  1.00  0.00           O
ATOM    375  CE2 TYR    51      27.897  41.721  35.173  1.00  0.00           C
ATOM    376  CD2 TYR    51      28.836  42.007  36.112  1.00  0.00           C
ATOM    377  C   TYR    51      32.368  41.626  36.080  1.00  0.00           C
ATOM    378  O   TYR    51      32.099  41.174  34.981  1.00  0.00           O
ATOM    379  N   ALA    52      32.971  42.799  36.210  1.00  0.00           N
ATOM    380  CA  ALA    52      33.477  43.451  35.019  1.00  0.00           C
ATOM    381  CB  ALA    52      34.080  44.825  35.359  1.00  0.00           C
ATOM    382  C   ALA    52      34.421  42.616  34.129  1.00  0.00           C
ATOM    383  O   ALA    52      34.162  42.395  32.959  1.00  0.00           O
ATOM    384  N   VAL    53      35.485  42.032  34.778  1.00  0.00           N
ATOM    385  CA  VAL    53      36.568  41.308  34.038  1.00  0.00           C
ATOM    386  CB  VAL    53      37.900  41.065  34.787  1.00  0.00           C
ATOM    387  CG1 VAL    53      38.443  42.428  35.367  1.00  0.00           C
ATOM    388  CG2 VAL    53      37.725  40.235  36.118  1.00  0.00           C
ATOM    389  C   VAL    53      35.925  39.974  33.489  1.00  0.00           C
ATOM    390  O   VAL    53      36.297  39.526  32.369  1.00  0.00           O
ATOM    391  N   ARG    54      34.959  39.419  34.169  1.00  0.00           N
ATOM    392  CA  ARG    54      34.165  38.235  33.670  1.00  0.00           C
ATOM    393  CB  ARG    54      33.368  37.751  34.891  1.00  0.00           C
ATOM    394  CG  ARG    54      32.324  36.615  34.631  1.00  0.00           C
ATOM    395  CD  ARG    54      32.850  35.348  34.001  1.00  0.00           C
ATOM    396  NE  ARG    54      31.796  34.242  33.952  1.00  0.00           N
ATOM    397  CZ  ARG    54      32.013  32.943  33.602  1.00  0.00           C
ATOM    398  NH1 ARG    54      33.206  32.430  33.322  1.00  0.00           N
ATOM    399  NH2 ARG    54      30.967  32.177  33.563  1.00  0.00           N
ATOM    400  C   ARG    54      33.232  38.570  32.450  1.00  0.00           C
ATOM    401  O   ARG    54      32.717  37.657  31.781  1.00  0.00           O
ATOM    402  N   SER    55      32.825  39.807  32.360  1.00  0.00           N
ATOM    403  CA  SER    55      31.792  40.322  31.451  1.00  0.00           C
ATOM    404  CB  SER    55      30.797  41.346  32.101  1.00  0.00           C
ATOM    405  OG  SER    55      30.171  40.653  33.142  1.00  0.00           O
ATOM    406  C   SER    55      32.378  40.975  30.160  1.00  0.00           C
ATOM    407  O   SER    55      31.647  40.980  29.141  1.00  0.00           O
ATOM    408  N   GLU    56      33.666  41.392  30.170  1.00  0.00           N
ATOM    409  CA  GLU    56      34.231  42.094  29.029  1.00  0.00           C
ATOM    410  CB  GLU    56      34.503  43.616  29.309  1.00  0.00           C
ATOM    411  CG  GLU    56      34.948  44.348  28.068  1.00  0.00           C
ATOM    412  CD  GLU    56      34.190  44.004  26.759  1.00  0.00           C
ATOM    413  OE1 GLU    56      34.644  43.046  26.079  1.00  0.00           O
ATOM    414  OE2 GLU    56      33.126  44.558  26.499  1.00  0.00           O
ATOM    415  C   GLU    56      35.595  41.372  28.659  1.00  0.00           C
ATOM    416  O   GLU    56      36.625  41.507  29.348  1.00  0.00           O
ATOM    417  N   ARG    57      35.568  40.641  27.539  1.00  0.00           N
ATOM    418  CA  ARG    57      36.771  40.058  26.938  1.00  0.00           C
ATOM    419  CB  ARG    57      36.338  38.775  26.219  1.00  0.00           C
ATOM    420  CG  ARG    57      35.313  37.880  27.049  1.00  0.00           C
ATOM    421  CD  ARG    57      35.775  37.663  28.579  1.00  0.00           C
ATOM    422  NE  ARG    57      35.021  36.539  29.300  1.00  0.00           N
ATOM    423  CZ  ARG    57      35.465  35.921  30.410  1.00  0.00           C
ATOM    424  NH1 ARG    57      36.544  36.317  31.059  1.00  0.00           N
ATOM    425  NH2 ARG    57      35.012  34.789  30.910  1.00  0.00           N
ATOM    426  C   ARG    57      37.565  41.032  26.158  1.00  0.00           C
ATOM    427  O   ARG    57      38.537  40.617  25.537  1.00  0.00           O
ATOM    428  N   LYS    58      37.228  42.310  26.107  1.00  0.00           N
ATOM    429  CA  LYS    58      38.073  43.314  25.467  1.00  0.00           C
ATOM    430  CB  LYS    58      37.228  44.130  24.457  1.00  0.00           C
ATOM    431  CG  LYS    58      36.591  43.356  23.318  1.00  0.00           C
ATOM    432  CD  LYS    58      37.555  42.541  22.417  1.00  0.00           C
ATOM    433  CE  LYS    58      36.789  41.777  21.348  1.00  0.00           C
ATOM    434  NZ  LYS    58      37.584  40.701  20.628  1.00  0.00           N
ATOM    435  C   LYS    58      38.838  44.219  26.396  1.00  0.00           C
ATOM    436  O   LYS    58      39.463  45.212  25.856  1.00  0.00           O
ATOM    437  N   LEU    59      38.690  44.068  27.726  1.00  0.00           N
ATOM    438  CA  LEU    59      39.125  45.001  28.776  1.00  0.00           C
ATOM    439  CB  LEU    59      38.106  44.956  30.006  1.00  0.00           C
ATOM    440  CG  LEU    59      38.553  45.698  31.256  1.00  0.00           C
ATOM    441  CD1 LEU    59      38.675  47.219  30.976  1.00  0.00           C
ATOM    442  CD2 LEU    59      37.615  45.363  32.437  1.00  0.00           C
ATOM    443  C   LEU    59      40.607  44.749  29.165  1.00  0.00           C
ATOM    444  O   LEU    59      41.301  45.773  29.214  1.00  0.00           O
ATOM    445  N   HIS    60      41.143  43.572  29.365  1.00  0.00           N
ATOM    446  CA  HIS    60      42.526  43.149  29.664  1.00  0.00           C
ATOM    447  CB  HIS    60      42.541  42.440  31.034  1.00  0.00           C
ATOM    448  CG  HIS    60      42.167  43.208  32.215  1.00  0.00           C
ATOM    449  ND1 HIS    60      42.540  44.570  32.454  1.00  0.00           N
ATOM    450  CE1 HIS    60      41.988  44.957  33.574  1.00  0.00           C
ATOM    451  NE2 HIS    60      41.334  43.934  34.155  1.00  0.00           N
ATOM    452  CD2 HIS    60      41.359  42.904  33.235  1.00  0.00           C
ATOM    453  C   HIS    60      42.930  42.221  28.524  1.00  0.00           C
ATOM    454  O   HIS    60      42.064  41.467  27.995  1.00  0.00           O
ATOM    455  N   THR    61      44.170  42.228  28.094  1.00  0.00           N
ATOM    456  CA  THR    61      44.555  41.150  27.164  1.00  0.00           C
ATOM    457  CB  THR    61      45.963  41.497  26.653  1.00  0.00           C
ATOM    458  CG2 THR    61      46.026  42.778  25.782  1.00  0.00           C
ATOM    459  OG1 THR    61      46.813  41.702  27.772  1.00  0.00           O
ATOM    460  C   THR    61      44.464  39.669  27.544  1.00  0.00           C
ATOM    461  O   THR    61      44.386  39.389  28.734  1.00  0.00           O
ATOM    462  N   VAL    62      44.548  38.770  26.564  1.00  0.00           N
ATOM    463  CA  VAL    62      44.596  37.260  26.884  1.00  0.00           C
ATOM    464  CB  VAL    62      44.180  36.498  25.575  1.00  0.00           C
ATOM    465  CG1 VAL    62      44.058  35.027  25.935  1.00  0.00           C
ATOM    466  CG2 VAL    62      42.827  36.920  24.985  1.00  0.00           C
ATOM    467  C   VAL    62      45.919  36.787  27.454  1.00  0.00           C
ATOM    468  O   VAL    62      45.895  35.857  28.264  1.00  0.00           O
ATOM    469  N   GLY    63      47.096  37.324  27.013  1.00  0.00           N
ATOM    470  CA  GLY    63      48.368  36.971  27.662  1.00  0.00           C
ATOM    471  C   GLY    63      48.576  37.502  29.042  1.00  0.00           C
ATOM    472  O   GLY    63      49.694  37.938  29.321  1.00  0.00           O
ATOM    473  N   ASN    64      47.606  37.587  29.973  1.00  0.00           N
ATOM    474  CA  ASN    64      47.863  38.279  31.202  1.00  0.00           C
ATOM    475  CB  ASN    64      47.685  39.778  31.062  1.00  0.00           C
ATOM    476  CG  ASN    64      48.281  40.581  32.212  1.00  0.00           C
ATOM    477  OD1 ASN    64      48.564  40.123  33.302  1.00  0.00           O
ATOM    478  ND2 ASN    64      48.264  41.891  31.991  1.00  0.00           N
ATOM    479  C   ASN    64      46.977  37.744  32.353  1.00  0.00           C
ATOM    480  O   ASN    64      45.894  38.288  32.613  1.00  0.00           O
ATOM    481  N   LEU    65      47.373  36.626  32.983  1.00  0.00           N
ATOM    482  CA  LEU    65      46.637  36.063  34.223  1.00  0.00           C
ATOM    483  CB  LEU    65      47.095  34.595  34.413  1.00  0.00           C
ATOM    484  CG  LEU    65      46.400  33.841  35.554  1.00  0.00           C
ATOM    485  CD1 LEU    65      44.830  33.673  35.255  1.00  0.00           C
ATOM    486  CD2 LEU    65      47.127  32.455  35.864  1.00  0.00           C
ATOM    487  C   LEU    65      46.933  37.004  35.473  1.00  0.00           C
ATOM    488  O   LEU    65      46.073  37.060  36.334  1.00  0.00           O
ATOM    489  N   TYR    66      48.028  37.800  35.532  1.00  0.00           N
ATOM    490  CA  TYR    66      48.385  38.513  36.752  1.00  0.00           C
ATOM    491  CB  TYR    66      49.833  38.970  36.631  1.00  0.00           C
ATOM    492  CG  TYR    66      50.868  37.926  36.251  1.00  0.00           C
ATOM    493  CD1 TYR    66      51.304  36.848  37.131  1.00  0.00           C
ATOM    494  CE1 TYR    66      52.140  35.833  36.750  1.00  0.00           C
ATOM    495  CZ  TYR    66      52.689  35.866  35.480  1.00  0.00           C
ATOM    496  OH  TYR    66      53.564  34.920  35.030  1.00  0.00           O
ATOM    497  CE2 TYR    66      52.303  36.883  34.600  1.00  0.00           C
ATOM    498  CD2 TYR    66      51.407  37.939  34.970  1.00  0.00           C
ATOM    499  C   TYR    66      47.598  39.808  37.132  1.00  0.00           C
ATOM    500  O   TYR    66      47.308  40.057  38.312  1.00  0.00           O
ATOM    501  N   ILE    67      46.994  40.485  36.102  1.00  0.00           N
ATOM    502  CA  ILE    67      46.128  41.650  36.323  1.00  0.00           C
ATOM    503  CB  ILE    67      46.112  42.640  35.182  1.00  0.00           C
ATOM    504  CG2 ILE    67      45.514  42.106  33.913  1.00  0.00           C
ATOM    505  CG1 ILE    67      45.345  44.006  35.553  1.00  0.00           C
ATOM    506  CD1 ILE    67      46.160  44.931  36.462  1.00  0.00           C
ATOM    507  C   ILE    67      44.821  41.203  36.903  1.00  0.00           C
ATOM    508  O   ILE    67      44.298  41.821  37.834  1.00  0.00           O
ATOM    509  N   VAL    68      44.246  40.160  36.334  1.00  0.00           N
ATOM    510  CA  VAL    68      43.019  39.624  36.835  1.00  0.00           C
ATOM    511  CB  VAL    68      42.172  38.969  35.705  1.00  0.00           C
ATOM    512  CG1 VAL    68      41.836  39.987  34.635  1.00  0.00           C
ATOM    513  CG2 VAL    68      42.838  37.762  35.065  1.00  0.00           C
ATOM    514  C   VAL    68      43.145  38.734  38.085  1.00  0.00           C
ATOM    515  O   VAL    68      42.235  38.680  38.825  1.00  0.00           O
ATOM    516  N   SER    69      44.307  38.231  38.384  1.00  0.00           N
ATOM    517  CA  SER    69      44.702  37.613  39.724  1.00  0.00           C
ATOM    518  CB  SER    69      46.016  36.850  39.594  1.00  0.00           C
ATOM    519  OG  SER    69      45.811  35.829  38.704  1.00  0.00           O
ATOM    520  C   SER    69      44.886  38.684  40.824  1.00  0.00           C
ATOM    521  O   SER    69      44.539  38.413  41.994  1.00  0.00           O
ATOM    522  N   LEU    70      45.380  39.827  40.453  1.00  0.00           N
ATOM    523  CA  LEU    70      45.414  40.967  41.383  1.00  0.00           C
ATOM    524  CB  LEU    70      46.398  42.103  40.832  1.00  0.00           C
ATOM    525  CG  LEU    70      46.381  43.493  41.532  1.00  0.00           C
ATOM    526  CD1 LEU    70      47.101  43.557  42.802  1.00  0.00           C
ATOM    527  CD2 LEU    70      46.864  44.605  40.552  1.00  0.00           C
ATOM    528  C   LEU    70      44.022  41.530  41.804  1.00  0.00           C
ATOM    529  O   LEU    70      43.920  41.900  42.954  1.00  0.00           O
ATOM    530  N   SER    71      43.051  41.595  40.894  1.00  0.00           N
ATOM    531  CA  SER    71      41.690  41.777  41.205  1.00  0.00           C
ATOM    532  CB  SER    71      40.777  42.102  40.035  1.00  0.00           C
ATOM    533  OG  SER    71      41.110  43.344  39.505  1.00  0.00           O
ATOM    534  C   SER    71      40.956  40.733  42.126  1.00  0.00           C
ATOM    535  O   SER    71      39.865  40.948  42.636  1.00  0.00           O
ATOM    536  N   VAL    72      41.692  39.597  42.455  1.00  0.00           N
ATOM    537  CA  VAL    72      41.328  38.666  43.596  1.00  0.00           C
ATOM    538  CB  VAL    72      40.906  37.223  43.156  1.00  0.00           C
ATOM    539  CG1 VAL    72      39.655  37.266  42.337  1.00  0.00           C
ATOM    540  CG2 VAL    72      41.989  36.509  42.326  1.00  0.00           C
ATOM    541  C   VAL    72      42.198  38.751  44.835  1.00  0.00           C
ATOM    542  O   VAL    72      41.922  38.149  45.866  1.00  0.00           O
ATOM    543  N   ALA    73      43.355  39.417  44.725  1.00  0.00           N
ATOM    544  CA  ALA    73      44.416  39.323  45.704  1.00  0.00           C
ATOM    545  CB  ALA    73      45.763  39.850  45.123  1.00  0.00           C
ATOM    546  C   ALA    73      44.032  40.061  47.004  1.00  0.00           C
ATOM    547  O   ALA    73      44.465  39.724  48.074  1.00  0.00           O
ATOM    548  N   ASP    74      43.047  40.976  46.984  1.00  0.00           N
ATOM    549  CA  ASP    74      42.395  41.512  48.235  1.00  0.00           C
ATOM    550  CB  ASP    74      42.147  43.001  48.235  1.00  0.00           C
ATOM    551  CG  ASP    74      42.435  43.563  49.594  1.00  0.00           C
ATOM    552  OD1 ASP    74      41.385  43.637  50.205  1.00  0.00           O
ATOM    553  OD2 ASP    74      43.634  43.700  50.054  1.00  0.00           O
ATOM    554  C   ASP    74      41.230  40.686  48.706  1.00  0.00           C
ATOM    555  O   ASP    74      41.172  40.496  49.916  1.00  0.00           O
ATOM    556  N   LEU    75      40.292  40.261  47.836  1.00  0.00           N
ATOM    557  CA  LEU    75      39.187  39.315  48.237  1.00  0.00           C
ATOM    558  CB  LEU    75      38.457  39.141  46.907  1.00  0.00           C
ATOM    559  CG  LEU    75      37.080  38.573  47.108  1.00  0.00           C
ATOM    560  CD1 LEU    75      36.055  39.658  47.639  1.00  0.00           C
ATOM    561  CD2 LEU    75      36.512  38.090  45.769  1.00  0.00           C
ATOM    562  C   LEU    75      39.595  37.977  48.937  1.00  0.00           C
ATOM    563  O   LEU    75      38.808  37.503  49.778  1.00  0.00           O
ATOM    564  N   ILE    76      40.797  37.454  48.766  1.00  0.00           N
ATOM    565  CA  ILE    76      41.384  36.357  49.586  1.00  0.00           C
ATOM    566  CB  ILE    76      42.667  35.694  48.956  1.00  0.00           C
ATOM    567  CG2 ILE    76      42.450  35.092  47.536  1.00  0.00           C
ATOM    568  CG1 ILE    76      43.782  36.690  48.955  1.00  0.00           C
ATOM    569  CD1 ILE    76      45.215  36.148  48.644  1.00  0.00           C
ATOM    570  C   ILE    76      41.733  36.709  51.046  1.00  0.00           C
ATOM    571  O   ILE    76      41.848  35.870  51.876  1.00  0.00           O
ATOM    572  N   VAL    77      41.926  38.040  51.366  1.00  0.00           N
ATOM    573  CA  VAL    77      41.994  38.591  52.696  1.00  0.00           C
ATOM    574  CB  VAL    77      43.169  39.517  52.845  1.00  0.00           C
ATOM    575  CG1 VAL    77      44.563  38.775  52.884  1.00  0.00           C
ATOM    576  CG2 VAL    77      43.291  40.738  51.894  1.00  0.00           C
ATOM    577  C   VAL    77      40.611  39.144  53.156  1.00  0.00           C
ATOM    578  O   VAL    77      40.163  38.911  54.296  1.00  0.00           O
ATOM    579  N   GLY    78      39.797  39.699  52.267  1.00  0.00           N
ATOM    580  CA  GLY    78      38.415  40.052  52.547  1.00  0.00           C
ATOM    581  C   GLY    78      37.562  38.837  53.048  1.00  0.00           C
ATOM    582  O   GLY    78      36.622  39.012  53.858  1.00  0.00           O
ATOM    583  N   ALA    79      37.879  37.609  52.568  1.00  0.00           N
ATOM    584  CA  ALA    79      37.095  36.435  52.929  1.00  0.00           C
ATOM    585  CB  ALA    79      37.301  35.295  51.869  1.00  0.00           C
ATOM    586  C   ALA    79      37.289  35.936  54.329  1.00  0.00           C
ATOM    587  O   ALA    79      36.644  34.982  54.789  1.00  0.00           O
ATOM    588  N   VAL    80      38.156  36.591  55.028  1.00  0.00           N
ATOM    589  CA  VAL    80      38.678  36.264  56.328  1.00  0.00           C
ATOM    590  CB  VAL    80      39.932  35.441  56.127  1.00  0.00           C
ATOM    591  CG1 VAL    80      40.386  34.903  57.507  1.00  0.00           C
ATOM    592  CG2 VAL    80      39.739  34.129  55.288  1.00  0.00           C
ATOM    593  C   VAL    80      38.852  37.475  57.238  1.00  0.00           C
ATOM    594  O   VAL    80      38.132  37.511  58.258  1.00  0.00           O
ATOM    595  N   VAL    81      39.717  38.420  57.007  1.00  0.00           N
ATOM    596  CA  VAL    81      40.252  39.403  57.976  1.00  0.00           C
ATOM    597  CB  VAL    81      41.297  40.328  57.306  1.00  0.00           C
ATOM    598  CG1 VAL    81      41.752  41.341  58.325  1.00  0.00           C
ATOM    599  CG2 VAL    81      42.471  39.435  56.895  1.00  0.00           C
ATOM    600  C   VAL    81      39.177  40.417  58.447  1.00  0.00           C
ATOM    601  O   VAL    81      39.087  40.547  59.667  1.00  0.00           O
ATOM    602  N   MET    82      38.293  41.012  57.617  1.00  0.00           N
ATOM    603  CA  MET    82      37.178  41.906  57.978  1.00  0.00           C
ATOM    604  CB  MET    82      36.524  42.572  56.788  1.00  0.00           C
ATOM    605  CG  MET    82      37.368  43.707  56.217  1.00  0.00           C
ATOM    606  SD  MET    82      36.452  44.662  54.907  1.00  0.00           S
ATOM    607  CE  MET    82      36.227  43.470  53.488  1.00  0.00           C
ATOM    608  C   MET    82      36.143  41.061  58.768  1.00  0.00           C
ATOM    609  O   MET    82      35.882  41.479  59.858  1.00  0.00           O
ATOM    610  N   PRO    83      35.630  39.838  58.319  1.00  0.00           N
ATOM    611  CD  PRO    83      35.632  39.367  56.899  1.00  0.00           C
ATOM    612  CG  PRO    83      34.668  38.182  56.770  1.00  0.00           C
ATOM    613  CB  PRO    83      34.582  37.672  58.260  1.00  0.00           C
ATOM    614  CA  PRO    83      34.835  38.934  59.109  1.00  0.00           C
ATOM    615  C   PRO    83      35.408  38.487  60.479  1.00  0.00           C
ATOM    616  O   PRO    83      34.728  38.673  61.460  1.00  0.00           O
ATOM    617  N   MET    84      36.661  38.064  60.539  1.00  0.00           N
ATOM    618  CA  MET    84      37.303  37.687  61.868  1.00  0.00           C
ATOM    619  CB  MET    84      38.617  36.974  61.478  1.00  0.00           C
ATOM    620  CG  MET    84      38.265  35.572  61.128  1.00  0.00           C
ATOM    621  SD  MET    84      37.651  34.439  62.409  1.00  0.00           S
ATOM    622  CE  MET    84      38.991  34.647  63.738  1.00  0.00           C
ATOM    623  C   MET    84      37.548  38.879  62.778  1.00  0.00           C
ATOM    624  O   MET    84      37.549  38.709  64.038  1.00  0.00           O
ATOM    625  N   ASN    85      37.741  40.070  62.288  1.00  0.00           N
ATOM    626  CA  ASN    85      37.844  41.351  63.057  1.00  0.00           C
ATOM    627  CB  ASN    85      38.408  42.474  62.157  1.00  0.00           C
ATOM    628  CG  ASN    85      38.721  43.785  62.866  1.00  0.00           C
ATOM    629  OD1 ASN    85      37.837  44.571  63.307  1.00  0.00           O
ATOM    630  ND2 ASN    85      39.970  44.092  63.176  1.00  0.00           N
ATOM    631  C   ASN    85      36.493  41.614  63.798  1.00  0.00           C
ATOM    632  O   ASN    85      36.452  41.954  64.988  1.00  0.00           O
ATOM    633  N   ILE    86      35.393  41.547  63.079  1.00  0.00           N
ATOM    634  CA  ILE    86      34.043  41.700  63.599  1.00  0.00           C
ATOM    635  CB  ILE    86      32.942  41.714  62.530  1.00  0.00           C
ATOM    636  CG2 ILE    86      31.422  41.776  62.961  1.00  0.00           C
ATOM    637  CG1 ILE    86      33.224  43.025  61.740  1.00  0.00           C
ATOM    638  CD1 ILE    86      32.775  42.803  60.270  1.00  0.00           C
ATOM    639  C   ILE    86      33.670  40.528  64.550  1.00  0.00           C
ATOM    640  O   ILE    86      32.898  40.884  65.450  1.00  0.00           O
ATOM    641  N   LEU    87      34.156  39.291  64.380  1.00  0.00           N
ATOM    642  CA  LEU    87      33.873  38.130  65.270  1.00  0.00           C
ATOM    643  CB  LEU    87      34.479  36.873  64.580  1.00  0.00           C
ATOM    644  CG  LEU    87      34.077  35.631  65.381  1.00  0.00           C
ATOM    645  CD1 LEU    87      32.528  35.412  65.351  1.00  0.00           C
ATOM    646  CD2 LEU    87      34.803  34.444  64.780  1.00  0.00           C
ATOM    647  C   LEU    87      34.543  38.343  66.610  1.00  0.00           C
ATOM    648  O   LEU    87      33.864  38.260  67.630  1.00  0.00           O
ATOM    649  N   TYR    88      35.810  38.730  66.559  1.00  0.00           N
ATOM    650  CA  TYR    88      36.540  38.975  67.809  1.00  0.00           C
ATOM    651  CB  TYR    88      37.978  39.282  67.438  1.00  0.00           C
ATOM    652  CG  TYR    88      38.866  39.707  68.607  1.00  0.00           C
ATOM    653  CD1 TYR    88      39.059  41.048  68.957  1.00  0.00           C
ATOM    654  CE1 TYR    88      39.948  41.323  70.046  1.00  0.00           C
ATOM    655  CZ  TYR    88      40.605  40.247  70.806  1.00  0.00           C
ATOM    656  OH  TYR    88      41.463  40.582  71.815  1.00  0.00           O
ATOM    657  CE2 TYR    88      40.332  38.896  70.456  1.00  0.00           C
ATOM    658  CD2 TYR    88      39.442  38.681  69.377  1.00  0.00           C
ATOM    659  C   TYR    88      35.944  40.141  68.589  1.00  0.00           C
ATOM    660  O   TYR    88      35.995  40.102  69.809  1.00  0.00           O
ATOM    661  N   LEU    89      35.298  41.078  67.879  1.00  0.00           N
ATOM    662  CA  LEU    89      34.593  42.174  68.509  1.00  0.00           C
ATOM    663  CB  LEU    89      34.306  43.312  67.429  1.00  0.00           C
ATOM    664  CG  LEU    89      33.719  44.609  67.849  1.00  0.00           C
ATOM    665  CD1 LEU    89      34.537  45.214  69.048  1.00  0.00           C
ATOM    666  CD2 LEU    89      33.524  45.538  66.689  1.00  0.00           C
ATOM    667  C   LEU    89      33.236  41.647  69.160  1.00  0.00           C
ATOM    668  O   LEU    89      32.854  42.135  70.230  1.00  0.00           O
ATOM    669  N   LEU    90      32.450  40.763  68.530  1.00  0.00           N
ATOM    670  CA  LEU    90      31.123  40.265  68.971  1.00  0.00           C
ATOM    671  CB  LEU    90      30.506  39.602  67.792  1.00  0.00           C
ATOM    672  CG  LEU    90      29.120  38.954  68.043  1.00  0.00           C
ATOM    673  CD1 LEU    90      28.005  39.948  68.483  1.00  0.00           C
ATOM    674  CD2 LEU    90      28.603  38.341  66.743  1.00  0.00           C
ATOM    675  C   LEU    90      31.239  39.296  70.131  1.00  0.00           C
ATOM    676  O   LEU    90      30.450  39.232  70.962  1.00  0.00           O
ATOM    677  N   MET    91      32.472  38.833  70.281  1.00  0.00           N
ATOM    678  CA  MET    91      33.037  38.056  71.391  1.00  0.00           C
ATOM    679  CB  MET    91      33.773  36.890  70.800  1.00  0.00           C
ATOM    680  CG  MET    91      32.977  35.966  69.821  1.00  0.00           C
ATOM    681  SD  MET    91      34.054  34.701  69.141  1.00  0.00           S
ATOM    682  CE  MET    91      34.221  33.482  70.501  1.00  0.00           C
ATOM    683  C   MET    91      33.843  38.801  72.490  1.00  0.00           C
ATOM    684  O   MET    91      34.107  38.272  73.550  1.00  0.00           O
ATOM    685  N   SER    92      34.046  40.092  72.330  1.00  0.00           N
ATOM    686  CA  SER    92      34.832  40.996  73.179  1.00  0.00           C
ATOM    687  CB  SER    92      34.181  41.243  74.469  1.00  0.00           C
ATOM    688  OG  SER    92      33.097  42.047  74.280  1.00  0.00           O
ATOM    689  C   SER    92      36.314  40.534  73.358  1.00  0.00           C
ATOM    690  O   SER    92      36.660  39.456  72.988  1.00  0.00           O
ATOM    691  N   LYS    93      37.251  41.310  73.938  1.00  0.00           N
ATOM    692  CA  LYS    93      38.693  40.937  73.937  1.00  0.00           C
ATOM    693  CB  LYS    93      39.597  42.082  74.506  1.00  0.00           C
ATOM    694  CG  LYS    93      39.449  43.382  73.696  1.00  0.00           C
ATOM    695  CD  LYS    93      40.395  44.327  74.435  1.00  0.00           C
ATOM    696  CE  LYS    93      40.517  45.697  73.695  1.00  0.00           C
ATOM    697  NZ  LYS    93      41.392  46.622  74.414  1.00  0.00           N
ATOM    698  C   LYS    93      38.981  39.539  74.517  1.00  0.00           C
ATOM    699  O   LYS    93      38.333  39.096  75.487  1.00  0.00           O
ATOM    700  N   TRP    94      39.964  38.834  73.887  1.00  0.00           N
ATOM    701  CA  TRP    94      40.701  37.558  74.306  1.00  0.00           C
ATOM    702  CB  TRP    94      41.511  37.813  75.566  1.00  0.00           C
ATOM    703  CG  TRP    94      42.434  38.968  75.555  1.00  0.00           C
ATOM    704  CD1 TRP    94      43.553  39.114  74.845  1.00  0.00           C
ATOM    705  NE1 TRP    94      44.066  40.447  74.914  1.00  0.00           N
ATOM    706  CE2 TRP    94      43.303  41.103  75.864  1.00  0.00           C
ATOM    707  CZ2 TRP    94      43.356  42.413  76.334  1.00  0.00           C
ATOM    708  CH2 TRP    94      42.474  42.899  77.324  1.00  0.00           C
ATOM    709  CZ3 TRP    94      41.429  42.043  77.745  1.00  0.00           C
ATOM    710  CE3 TRP    94      41.326  40.712  77.195  1.00  0.00           C
ATOM    711  CD2 TRP    94      42.248  40.227  76.245  1.00  0.00           C
ATOM    712  C   TRP    94      39.798  36.303  74.427  1.00  0.00           C
ATOM    713  O   TRP    94      40.244  35.286  74.917  1.00  0.00           O
ATOM    714  N   SER    95      38.557  36.377  74.038  1.00  0.00           N
ATOM    715  CA  SER    95      37.664  35.212  73.909  1.00  0.00           C
ATOM    716  CB  SER    95      36.241  35.674  73.789  1.00  0.00           C
ATOM    717  OG  SER    95      35.877  36.592  74.839  1.00  0.00           O
ATOM    718  C   SER    95      37.949  34.183  72.779  1.00  0.00           C
ATOM    719  O   SER    95      37.264  33.159  72.619  1.00  0.00           O
ATOM    720  N   LEU    96      38.847  34.398  71.858  1.00  0.00           N
ATOM    721  CA  LEU    96      39.140  33.659  70.588  1.00  0.00           C
ATOM    722  CB  LEU    96      39.244  34.689  69.438  1.00  0.00           C
ATOM    723  CG  LEU    96      39.416  34.120  67.998  1.00  0.00           C
ATOM    724  CD1 LEU    96      38.049  33.603  67.439  1.00  0.00           C
ATOM    725  CD2 LEU    96      39.799  35.302  67.087  1.00  0.00           C
ATOM    726  C   LEU    96      40.375  32.836  70.818  1.00  0.00           C
ATOM    727  O   LEU    96      41.482  33.332  70.917  1.00  0.00           O
ATOM    728  N   GLY    97      40.122  31.524  70.998  1.00  0.00           N
ATOM    729  CA  GLY    97      41.148  30.450  71.198  1.00  0.00           C
ATOM    730  C   GLY    97      42.317  30.456  70.257  1.00  0.00           C
ATOM    731  O   GLY    97      42.204  30.975  69.157  1.00  0.00           O
ATOM    732  N   ARG    98      43.461  29.882  70.576  1.00  0.00           N
ATOM    733  CA  ARG    98      44.750  29.919  69.816  1.00  0.00           C
ATOM    734  CB  ARG    98      45.805  29.155  70.685  1.00  0.00           C
ATOM    735  CG  ARG    98      46.261  29.998  71.845  1.00  0.00           C
ATOM    736  CD  ARG    98      46.816  29.111  72.905  1.00  0.00           C
ATOM    737  NE  ARG    98      45.872  28.166  73.565  1.00  0.00           N
ATOM    738  CZ  ARG    98      45.895  27.756  74.796  1.00  0.00           C
ATOM    739  NH1 ARG    98      46.854  28.042  75.585  1.00  0.00           N
ATOM    740  NH2 ARG    98      44.939  27.021  75.296  1.00  0.00           N
ATOM    741  C   ARG    98      44.672  29.379  68.346  1.00  0.00           C
ATOM    742  O   ARG    98      45.178  30.081  67.465  1.00  0.00           O
ATOM    743  N   PRO    99      43.988  28.275  68.046  1.00  0.00           N
ATOM    744  CD  PRO    99      43.384  27.212  68.927  1.00  0.00           C
ATOM    745  CG  PRO    99      43.651  25.963  68.117  1.00  0.00           C
ATOM    746  CB  PRO    99      43.387  26.421  66.747  1.00  0.00           C
ATOM    747  CA  PRO    99      43.920  27.844  66.637  1.00  0.00           C
ATOM    748  C   PRO    99      43.194  28.690  65.607  1.00  0.00           C
ATOM    749  O   PRO    99      43.663  28.852  64.497  1.00  0.00           O
ATOM    750  N   LEU   100      42.140  29.444  65.917  1.00  0.00           N
ATOM    751  CA  LEU   100      41.515  30.381  64.967  1.00  0.00           C
ATOM    752  CB  LEU   100      39.985  30.353  65.128  1.00  0.00           C
ATOM    753  CG  LEU   100      39.081  30.947  64.039  1.00  0.00           C
ATOM    754  CD1 LEU   100      39.453  30.529  62.639  1.00  0.00           C
ATOM    755  CD2 LEU   100      37.623  30.750  64.460  1.00  0.00           C
ATOM    756  C   LEU   100      42.097  31.804  65.077  1.00  0.00           C
ATOM    757  O   LEU   100      42.203  32.504  64.037  1.00  0.00           O
ATOM    758  N   CYS   101      42.596  32.227  66.206  1.00  0.00           N
ATOM    759  CA  CYS   101      43.269  33.521  66.386  1.00  0.00           C
ATOM    760  CB  CYS   101      43.468  33.732  67.876  1.00  0.00           C
ATOM    761  SG  CYS   101      43.369  35.452  68.435  1.00  0.00           S
ATOM    762  C   CYS   101      44.588  33.528  65.565  1.00  0.00           C
ATOM    763  O   CYS   101      44.832  34.579  65.015  1.00  0.00           O
ATOM    764  N   LEU   102      45.394  32.452  65.545  1.00  0.00           N
ATOM    765  CA  LEU   102      46.635  32.289  64.774  1.00  0.00           C
ATOM    766  CB  LEU   102      47.532  30.993  65.114  1.00  0.00           C
ATOM    767  CG  LEU   102      48.451  31.219  66.363  1.00  0.00           C
ATOM    768  CD1 LEU   102      48.819  29.901  66.943  1.00  0.00           C
ATOM    769  CD2 LEU   102      49.696  32.105  66.163  1.00  0.00           C
ATOM    770  C   LEU   102      46.453  32.467  63.214  1.00  0.00           C
ATOM    771  O   LEU   102      47.339  33.092  62.624  1.00  0.00           O
ATOM    772  N   PHE   103      45.385  31.891  62.685  1.00  0.00           N
ATOM    773  CA  PHE   103      44.984  31.979  61.235  1.00  0.00           C
ATOM    774  CB  PHE   103      44.010  30.914  60.846  1.00  0.00           C
ATOM    775  CG  PHE   103      43.779  30.852  59.336  1.00  0.00           C
ATOM    776  CD1 PHE   103      44.861  30.518  58.436  1.00  0.00           C
ATOM    777  CE1 PHE   103      44.570  30.516  57.056  1.00  0.00           C
ATOM    778  CZ  PHE   103      43.356  31.079  56.576  1.00  0.00           C
ATOM    779  CE2 PHE   103      42.354  31.564  57.457  1.00  0.00           C
ATOM    780  CD2 PHE   103      42.605  31.536  58.857  1.00  0.00           C
ATOM    781  C   PHE   103      44.426  33.396  60.905  1.00  0.00           C
ATOM    782  O   PHE   103      44.952  34.028  60.025  1.00  0.00           O
ATOM    783  N   TRP   104      43.484  33.941  61.646  1.00  0.00           N
ATOM    784  CA  TRP   104      43.156  35.389  61.556  1.00  0.00           C
ATOM    785  CB  TRP   104      42.314  35.765  62.756  1.00  0.00           C
ATOM    786  CG  TRP   104      42.067  37.243  63.046  1.00  0.00           C
ATOM    787  CD1 TRP   104      41.851  38.172  62.036  1.00  0.00           C
ATOM    788  NE1 TRP   104      41.465  39.370  62.586  1.00  0.00           N
ATOM    789  CE2 TRP   104      41.566  39.291  63.976  1.00  0.00           C
ATOM    790  CZ2 TRP   104      41.112  40.129  65.006  1.00  0.00           C
ATOM    791  CH2 TRP   104      41.175  39.709  66.336  1.00  0.00           C
ATOM    792  CZ3 TRP   104      41.692  38.402  66.636  1.00  0.00           C
ATOM    793  CE3 TRP   104      41.976  37.574  65.566  1.00  0.00           C
ATOM    794  CD2 TRP   104      41.883  37.963  64.256  1.00  0.00           C
ATOM    795  C   TRP   104      44.491  36.206  61.535  1.00  0.00           C
ATOM    796  O   TRP   104      44.747  36.978  60.604  1.00  0.00           O
ATOM    797  N   LEU   105      45.373  36.091  62.574  1.00  0.00           N
ATOM    798  CA  LEU   105      46.629  36.858  62.753  1.00  0.00           C
ATOM    799  CB  LEU   105      47.232  36.362  64.073  1.00  0.00           C
ATOM    800  CG  LEU   105      48.499  37.039  64.582  1.00  0.00           C
ATOM    801  CD1 LEU   105      48.331  38.528  64.782  1.00  0.00           C
ATOM    802  CD2 LEU   105      48.893  36.361  65.912  1.00  0.00           C
ATOM    803  C   LEU   105      47.649  36.673  61.573  1.00  0.00           C
ATOM    804  O   LEU   105      48.414  37.568  61.172  1.00  0.00           O
ATOM    805  N   SER   106      47.445  35.532  60.843  1.00  0.00           N
ATOM    806  CA  SER   106      48.255  35.296  59.653  1.00  0.00           C
ATOM    807  CB  SER   106      48.283  33.846  59.333  1.00  0.00           C
ATOM    808  OG  SER   106      48.948  33.020  60.313  1.00  0.00           O
ATOM    809  C   SER   106      47.770  36.174  58.573  1.00  0.00           C
ATOM    810  O   SER   106      48.566  36.798  57.842  1.00  0.00           O
ATOM    811  N   MET   107      46.440  36.116  58.364  1.00  0.00           N
ATOM    812  CA  MET   107      45.797  36.633  57.134  1.00  0.00           C
ATOM    813  CB  MET   107      44.390  36.005  56.935  1.00  0.00           C
ATOM    814  CG  MET   107      44.388  34.465  56.505  1.00  0.00           C
ATOM    815  SD  MET   107      45.319  34.129  54.985  1.00  0.00           S
ATOM    816  CE  MET   107      44.473  35.095  53.715  1.00  0.00           C
ATOM    817  C   MET   107      45.888  38.173  57.213  1.00  0.00           C
ATOM    818  O   MET   107      46.204  38.805  56.203  1.00  0.00           O
ATOM    819  N   ASP   108      45.746  38.723  58.403  1.00  0.00           N
ATOM    820  CA  ASP   108      46.059  40.144  58.743  1.00  0.00           C
ATOM    821  CB  ASP   108      45.468  40.381  60.133  1.00  0.00           C
ATOM    822  CG  ASP   108      45.310  41.891  60.443  1.00  0.00           C
ATOM    823  OD1 ASP   108      45.549  42.212  61.633  1.00  0.00           O
ATOM    824  OD2 ASP   108      45.185  42.690  59.513  1.00  0.00           O
ATOM    825  C   ASP   108      47.556  40.552  58.712  1.00  0.00           C
ATOM    826  O   ASP   108      47.800  41.744  58.612  1.00  0.00           O
ATOM    827  N   TYR   109      48.551  39.618  58.512  1.00  0.00           N
ATOM    828  CA  TYR   109      49.969  39.935  58.061  1.00  0.00           C
ATOM    829  CB  TYR   109      51.104  39.062  58.710  1.00  0.00           C
ATOM    830  CG  TYR   109      51.353  39.513  60.170  1.00  0.00           C
ATOM    831  CD1 TYR   109      51.278  38.593  61.190  1.00  0.00           C
ATOM    832  CE1 TYR   109      51.698  38.866  62.480  1.00  0.00           C
ATOM    833  CZ  TYR   109      52.041  40.138  62.770  1.00  0.00           C
ATOM    834  OH  TYR   109      52.330  40.499  64.039  1.00  0.00           O
ATOM    835  CE2 TYR   109      52.105  41.118  61.799  1.00  0.00           C
ATOM    836  CD2 TYR   109      51.816  40.836  60.470  1.00  0.00           C
ATOM    837  C   TYR   109      49.929  39.765  56.481  1.00  0.00           C
ATOM    838  O   TYR   109      50.495  40.548  55.810  1.00  0.00           O
ATOM    839  N   VAL   110      49.224  38.811  55.861  1.00  0.00           N
ATOM    840  CA  VAL   110      49.205  38.570  54.412  1.00  0.00           C
ATOM    841  CB  VAL   110      48.421  37.296  54.112  1.00  0.00           C
ATOM    842  CG1 VAL   110      48.111  37.144  52.582  1.00  0.00           C
ATOM    843  CG2 VAL   110      49.148  36.110  54.522  1.00  0.00           C
ATOM    844  C   VAL   110      48.498  39.687  53.722  1.00  0.00           C
ATOM    845  O   VAL   110      48.945  40.099  52.641  1.00  0.00           O
ATOM    846  N   ALA   111      47.625  40.372  54.432  1.00  0.00           N
ATOM    847  CA  ALA   111      46.888  41.528  53.972  1.00  0.00           C
ATOM    848  CB  ALA   111      45.738  41.782  54.903  1.00  0.00           C
ATOM    849  C   ALA   111      47.742  42.742  53.671  1.00  0.00           C
ATOM    850  O   ALA   111      47.307  43.560  52.832  1.00  0.00           O
ATOM    851  N   SER   112      48.921  42.859  54.201  1.00  0.00           N
ATOM    852  CA  SER   112      49.936  43.794  53.730  1.00  0.00           C
ATOM    853  CB  SER   112      51.006  43.990  54.859  1.00  0.00           C
ATOM    854  OG  SER   112      50.462  44.708  55.810  1.00  0.00           O
ATOM    855  C   SER   112      50.637  43.448  52.460  1.00  0.00           C
ATOM    856  O   SER   112      51.052  44.340  51.709  1.00  0.00           O
ATOM    857  N   THR   113      50.894  42.159  52.170  1.00  0.00           N
ATOM    858  CA  THR   113      51.906  41.685  51.249  1.00  0.00           C
ATOM    859  CB  THR   113      52.842  40.630  51.789  1.00  0.00           C
ATOM    860  CG2 THR   113      53.669  41.284  52.898  1.00  0.00           C
ATOM    861  OG1 THR   113      52.138  39.596  52.490  1.00  0.00           O
ATOM    862  C   THR   113      51.378  41.141  49.980  1.00  0.00           C
ATOM    863  O   THR   113      52.038  41.165  48.939  1.00  0.00           O
ATOM    864  N   ALA   114      50.131  40.585  49.971  1.00  0.00           N
ATOM    865  CA  ALA   114      49.635  39.812  48.791  1.00  0.00           C
ATOM    866  CB  ALA   114      48.309  39.055  49.152  1.00  0.00           C
ATOM    867  C   ALA   114      49.460  40.651  47.521  1.00  0.00           C
ATOM    868  O   ALA   114      49.841  40.282  46.431  1.00  0.00           O
ATOM    869  N   SER   115      48.863  41.847  47.591  1.00  0.00           N
ATOM    870  CA  SER   115      48.598  42.656  46.341  1.00  0.00           C
ATOM    871  CB  SER   115      47.513  43.660  46.651  1.00  0.00           C
ATOM    872  OG  SER   115      46.316  42.983  46.822  1.00  0.00           O
ATOM    873  C   SER   115      49.844  43.392  45.750  1.00  0.00           C
ATOM    874  O   SER   115      50.093  43.413  44.530  1.00  0.00           O
ATOM    875  N   ILE   116      50.722  43.847  46.640  1.00  0.00           N
ATOM    876  CA  ILE   116      52.089  44.325  46.339  1.00  0.00           C
ATOM    877  CB  ILE   116      52.767  44.859  47.618  1.00  0.00           C
ATOM    878  CG2 ILE   116      54.286  45.057  47.557  1.00  0.00           C
ATOM    879  CG1 ILE   116      52.000  46.134  47.948  1.00  0.00           C
ATOM    880  CD1 ILE   116      52.197  46.826  49.338  1.00  0.00           C
ATOM    881  C   ILE   116      52.994  43.289  45.678  1.00  0.00           C
ATOM    882  O   ILE   116      53.642  43.613  44.678  1.00  0.00           O
ATOM    883  N   PHE   117      53.011  42.080  46.189  1.00  0.00           N
ATOM    884  CA  PHE   117      53.747  40.963  45.678  1.00  0.00           C
ATOM    885  CB  PHE   117      53.693  39.863  46.689  1.00  0.00           C
ATOM    886  CG  PHE   117      54.644  39.939  47.858  1.00  0.00           C
ATOM    887  CD1 PHE   117      55.218  41.092  48.378  1.00  0.00           C
ATOM    888  CE1 PHE   117      55.968  41.076  49.557  1.00  0.00           C
ATOM    889  CZ  PHE   117      56.335  39.868  50.097  1.00  0.00           C
ATOM    890  CE2 PHE   117      55.851  38.726  49.498  1.00  0.00           C
ATOM    891  CD2 PHE   117      54.921  38.680  48.488  1.00  0.00           C
ATOM    892  C   PHE   117      53.278  40.561  44.299  1.00  0.00           C
ATOM    893  O   PHE   117      54.030  40.114  43.398  1.00  0.00           O
ATOM    894  N   SER   118      51.977  40.794  44.100  1.00  0.00           N
ATOM    895  CA  SER   118      51.218  40.449  42.930  1.00  0.00           C
ATOM    896  CB  SER   118      49.709  40.281  43.261  1.00  0.00           C
ATOM    897  OG  SER   118      49.406  39.150  43.961  1.00  0.00           O
ATOM    898  C   SER   118      51.452  41.460  41.770  1.00  0.00           C
ATOM    899  O   SER   118      51.583  41.111  40.630  1.00  0.00           O
ATOM    900  N   VAL   119      51.715  42.712  42.109  1.00  0.00           N
ATOM    901  CA  VAL   119      52.229  43.774  41.209  1.00  0.00           C
ATOM    902  CB  VAL   119      52.072  45.104  41.979  1.00  0.00           C
ATOM    903  CG1 VAL   119      52.796  46.257  41.338  1.00  0.00           C
ATOM    904  CG2 VAL   119      50.600  45.496  42.189  1.00  0.00           C
ATOM    905  C   VAL   119      53.680  43.522  40.738  1.00  0.00           C
ATOM    906  O   VAL   119      53.969  43.593  39.528  1.00  0.00           O
ATOM    907  N   PHE   120      54.503  43.027  41.628  1.00  0.00           N
ATOM    908  CA  PHE   120      55.895  42.674  41.397  1.00  0.00           C
ATOM    909  CB  PHE   120      56.538  42.238  42.697  1.00  0.00           C
ATOM    910  CG  PHE   120      58.040  41.896  42.666  1.00  0.00           C
ATOM    911  CD1 PHE   120      59.035  42.861  42.565  1.00  0.00           C
ATOM    912  CE1 PHE   120      60.347  42.459  42.544  1.00  0.00           C
ATOM    913  CZ  PHE   120      60.805  41.091  42.655  1.00  0.00           C
ATOM    914  CE2 PHE   120      59.810  40.106  42.805  1.00  0.00           C
ATOM    915  CD2 PHE   120      58.418  40.498  42.826  1.00  0.00           C
ATOM    916  C   PHE   120      56.030  41.675  40.317  1.00  0.00           C
ATOM    917  O   PHE   120      56.738  41.958  39.387  1.00  0.00           O
ATOM    918  N   ILE   121      55.316  40.571  40.398  1.00  0.00           N
ATOM    919  CA  ILE   121      55.411  39.481  39.368  1.00  0.00           C
ATOM    920  CB  ILE   121      54.659  38.197  39.829  1.00  0.00           C
ATOM    921  CG2 ILE   121      55.313  37.451  41.008  1.00  0.00           C
ATOM    922  CG1 ILE   121      53.147  38.499  40.189  1.00  0.00           C
ATOM    923  CD1 ILE   121      52.374  37.305  40.900  1.00  0.00           C
ATOM    924  C   ILE   121      54.979  39.829  37.878  1.00  0.00           C
ATOM    925  O   ILE   121      55.670  39.512  36.898  1.00  0.00           O
ATOM    926  N   LEU   122      53.944  40.683  37.738  1.00  0.00           N
ATOM    927  CA  LEU   122      53.540  41.250  36.439  1.00  0.00           C
ATOM    928  CB  LEU   122      52.127  41.933  36.579  1.00  0.00           C
ATOM    929  CG  LEU   122      51.681  42.850  35.439  1.00  0.00           C
ATOM    930  CD1 LEU   122      51.525  42.019  34.220  1.00  0.00           C
ATOM    931  CD2 LEU   122      50.308  43.473  35.810  1.00  0.00           C
ATOM    932  C   LEU   122      54.615  42.226  35.988  1.00  0.00           C
ATOM    933  O   LEU   122      54.884  42.297  34.808  1.00  0.00           O
ATOM    934  N   CYS   123      55.251  42.960  36.947  1.00  0.00           N
ATOM    935  CA  CYS   123      56.407  43.766  36.606  1.00  0.00           C
ATOM    936  CB  CYS   123      56.953  44.629  37.676  1.00  0.00           C
ATOM    937  SG  CYS   123      55.786  45.923  38.246  1.00  0.00           S
ATOM    938  C   CYS   123      57.481  42.912  36.016  1.00  0.00           C
ATOM    939  O   CYS   123      57.879  43.164  34.856  1.00  0.00           O
ATOM    940  N   ILE   124      57.798  41.704  36.586  1.00  0.00           N
ATOM    941  CA  ILE   124      58.772  40.869  35.976  1.00  0.00           C
ATOM    942  CB  ILE   124      59.379  39.732  36.876  1.00  0.00           C
ATOM    943  CG2 ILE   124      60.751  39.229  36.235  1.00  0.00           C
ATOM    944  CG1 ILE   124      59.647  40.264  38.325  1.00  0.00           C
ATOM    945  CD1 ILE   124      59.873  39.135  39.315  1.00  0.00           C
ATOM    946  C   ILE   124      58.254  40.316  34.646  1.00  0.00           C
ATOM    947  O   ILE   124      59.034  40.190  33.656  1.00  0.00           O
ATOM    948  N   ASP   125      56.895  40.088  34.497  1.00  0.00           N
ATOM    949  CA  ASP   125      56.278  39.525  33.267  1.00  0.00           C
ATOM    950  CB  ASP   125      54.740  39.196  33.408  1.00  0.00           C
ATOM    951  CG  ASP   125      54.283  38.504  32.099  1.00  0.00           C
ATOM    952  OD1 ASP   125      53.340  38.978  31.439  1.00  0.00           O
ATOM    953  OD2 ASP   125      54.808  37.416  31.789  1.00  0.00           O
ATOM    954  C   ASP   125      56.572  40.446  32.017  1.00  0.00           C
ATOM    955  O   ASP   125      56.874  39.927  30.927  1.00  0.00           O
ATOM    956  N   ARG   126      56.515  41.756  32.227  1.00  0.00           N
ATOM    957  CA  ARG   126      56.869  42.798  31.346  1.00  0.00           C
ATOM    958  CB  ARG   126      56.002  44.043  31.617  1.00  0.00           C
ATOM    959  CG  ARG   126      54.515  43.625  31.448  1.00  0.00           C
ATOM    960  CD  ARG   126      53.589  44.700  31.738  1.00  0.00           C
ATOM    961  NE  ARG   126      52.181  44.302  31.419  1.00  0.00           N
ATOM    962  CZ  ARG   126      51.138  44.947  31.819  1.00  0.00           C
ATOM    963  NH1 ARG   126      51.252  46.027  32.579  1.00  0.00           N
ATOM    964  NH2 ARG   126      49.930  44.530  31.560  1.00  0.00           N
ATOM    965  C   ARG   126      58.317  43.065  31.155  1.00  0.00           C
ATOM    966  O   ARG   126      58.715  43.467  30.115  1.00  0.00           O
ATOM    967  N   TYR   127      59.160  42.780  32.135  1.00  0.00           N
ATOM    968  CA  TYR   127      60.608  43.008  32.294  1.00  0.00           C
ATOM    969  CB  TYR   127      60.867  43.400  33.724  1.00  0.00           C
ATOM    970  CG  TYR   127      62.264  43.927  33.973  1.00  0.00           C
ATOM    971  CD1 TYR   127      62.667  45.279  33.663  1.00  0.00           C
ATOM    972  CE1 TYR   127      63.975  45.707  33.742  1.00  0.00           C
ATOM    973  CZ  TYR   127      64.870  44.812  34.391  1.00  0.00           C
ATOM    974  OH  TYR   127      66.158  45.219  34.541  1.00  0.00           O
ATOM    975  CE2 TYR   127      64.527  43.470  34.722  1.00  0.00           C
ATOM    976  CD2 TYR   127      63.210  42.973  34.403  1.00  0.00           C
ATOM    977  C   TYR   127      61.544  41.913  31.744  1.00  0.00           C
ATOM    978  O   TYR   127      62.722  42.169  31.353  1.00  0.00           O
ATOM    979  N   ARG   128      60.961  40.680  31.674  1.00  0.00           N
ATOM    980  CA  ARG   128      61.616  39.613  30.914  1.00  0.00           C
ATOM    981  CB  ARG   128      60.632  38.488  30.775  1.00  0.00           C
ATOM    982  CG  ARG   128      61.269  37.241  30.185  1.00  0.00           C
ATOM    983  CD  ARG   128      60.255  36.075  29.886  1.00  0.00           C
ATOM    984  NE  ARG   128      59.508  35.632  31.086  1.00  0.00           N
ATOM    985  CZ  ARG   128      59.903  34.734  31.946  1.00  0.00           C
ATOM    986  NH1 ARG   128      61.086  34.230  31.856  1.00  0.00           N
ATOM    987  NH2 ARG   128      59.146  34.360  32.907  1.00  0.00           N
ATOM    988  C   ARG   128      62.243  40.026  29.564  1.00  0.00           C
ATOM    989  O   ARG   128      63.375  39.622  29.313  1.00  0.00           O
ATOM    990  N   SER   129      61.548  40.932  28.894  1.00  0.00           N
ATOM    991  CA  SER   129      61.884  41.514  27.654  1.00  0.00           C
ATOM    992  CB  SER   129      60.839  42.468  27.244  1.00  0.00           C
ATOM    993  OG  SER   129      60.744  43.368  28.264  1.00  0.00           O
ATOM    994  C   SER   129      63.280  42.192  27.533  1.00  0.00           C
ATOM    995  O   SER   129      63.869  42.224  26.453  1.00  0.00           O
ATOM    996  N   VAL   130      63.828  42.785  28.632  1.00  0.00           N
ATOM    997  CA  VAL   130      65.144  43.372  28.612  1.00  0.00           C
ATOM    998  CB  VAL   130      65.107  44.842  29.161  1.00  0.00           C
ATOM    999  CG1 VAL   130      64.501  45.728  28.132  1.00  0.00           C
ATOM   1000  CG2 VAL   130      64.437  45.018  30.512  1.00  0.00           C
ATOM   1001  C   VAL   130      66.139  42.527  29.301  1.00  0.00           C
ATOM   1002  O   VAL   130      67.267  42.934  29.401  1.00  0.00           O
ATOM   1003  N   GLN   131      65.826  41.326  29.712  1.00  0.00           N
ATOM   1004  CA  GLN   131      66.682  40.330  30.341  1.00  0.00           C
ATOM   1005  CB  GLN   131      66.213  40.228  31.762  1.00  0.00           C
ATOM   1006  CG  GLN   131      66.558  41.330  32.751  1.00  0.00           C
ATOM   1007  CD  GLN   131      67.945  41.848  32.820  1.00  0.00           C
ATOM   1008  OE1 GLN   131      68.948  41.293  32.380  1.00  0.00           O
ATOM   1009  NE2 GLN   131      68.259  42.980  33.360  1.00  0.00           N
ATOM   1010  C   GLN   131      66.789  38.951  29.722  1.00  0.00           C
ATOM   1011  O   GLN   131      67.693  38.176  30.091  1.00  0.00           O
ATOM   1012  N   GLN   132      65.820  38.605  28.812  1.00  0.00           N
ATOM   1013  CA  GLN   132      65.847  37.285  28.172  1.00  0.00           C
ATOM   1014  CB  GLN   132      64.963  36.311  28.993  1.00  0.00           C
ATOM   1015  CG  GLN   132      65.316  35.943  30.483  1.00  0.00           C
ATOM   1016  CD  GLN   132      64.372  34.948  31.144  1.00  0.00           C
ATOM   1017  OE1 GLN   132      63.383  34.523  30.554  1.00  0.00           O
ATOM   1018  NE2 GLN   132      64.535  34.489  32.314  1.00  0.00           N
ATOM   1019  C   GLN   132      65.406  37.373  26.703  1.00  0.00           C
ATOM   1020  O   GLN   132      64.571  38.198  26.343  1.00  0.00           O
ATOM   1021  N   PRO   133      65.890  36.505  25.833  1.00  0.00           N
ATOM   1022  CD  PRO   133      67.064  35.772  26.012  1.00  0.00           C
ATOM   1023  CG  PRO   133      67.626  35.324  24.712  1.00  0.00           C
ATOM   1024  CB  PRO   133      66.504  35.518  23.722  1.00  0.00           C
ATOM   1025  CA  PRO   133      65.450  36.363  24.453  1.00  0.00           C
ATOM   1026  C   PRO   133      64.002  35.935  24.284  1.00  0.00           C
ATOM   1027  O   PRO   133      63.557  35.062  25.064  1.00  0.00           O
ATOM   1028  N   LEU   134      63.360  36.311  23.204  1.00  0.00           N
ATOM   1029  CA  LEU   134      62.113  35.724  22.795  1.00  0.00           C
ATOM   1030  CB  LEU   134      61.387  36.660  21.855  1.00  0.00           C
ATOM   1031  CG  LEU   134      59.979  36.302  21.396  1.00  0.00           C
ATOM   1032  CD1 LEU   134      59.000  36.177  22.556  1.00  0.00           C
ATOM   1033  CD2 LEU   134      59.442  37.339  20.426  1.00  0.00           C
ATOM   1034  C   LEU   134      62.330  34.355  22.185  1.00  0.00           C
ATOM   1035  O   LEU   134      63.261  34.060  21.355  1.00  0.00           O
ATOM   1036  N   ARG   135      61.455  33.391  22.596  1.00  0.00           N
ATOM   1037  CA  ARG   135      61.222  32.079  21.966  1.00  0.00           C
ATOM   1038  CB  ARG   135      61.749  30.932  22.836  1.00  0.00           C
ATOM   1039  CG  ARG   135      63.278  31.060  23.095  1.00  0.00           C
ATOM   1040  CD  ARG   135      64.139  30.745  21.855  1.00  0.00           C
ATOM   1041  NE  ARG   135      65.588  30.923  21.924  1.00  0.00           N
ATOM   1042  CZ  ARG   135      66.342  31.957  21.603  1.00  0.00           C
ATOM   1043  NH1 ARG   135      65.946  33.175  21.433  1.00  0.00           N
ATOM   1044  NH2 ARG   135      67.594  31.714  21.303  1.00  0.00           N
ATOM   1045  C   ARG   135      59.743  31.831  21.587  1.00  0.00           C
ATOM   1046  O   ARG   135      58.790  32.416  22.127  1.00  0.00           O
ATOM   1047  N   TYR   136      59.547  31.000  20.587  1.00  0.00           N
ATOM   1048  CA  TYR   136      58.199  30.592  20.118  1.00  0.00           C
ATOM   1049  CB  TYR   136      58.308  30.633  18.548  1.00  0.00           C
ATOM   1050  CG  TYR   136      59.041  31.876  17.947  1.00  0.00           C
ATOM   1051  CD1 TYR   136      58.704  33.215  18.327  1.00  0.00           C
ATOM   1052  CE1 TYR   136      59.367  34.338  17.747  1.00  0.00           C
ATOM   1053  CZ  TYR   136      60.498  34.144  16.956  1.00  0.00           C
ATOM   1054  OH  TYR   136      61.122  35.247  16.335  1.00  0.00           O
ATOM   1055  CE2 TYR   136      60.965  32.807  16.716  1.00  0.00           C
ATOM   1056  CD2 TYR   136      60.231  31.673  17.177  1.00  0.00           C
ATOM   1057  C   TYR   136      57.707  29.220  20.699  1.00  0.00           C
ATOM   1058  O   TYR   136      56.680  28.614  20.339  1.00  0.00           O
ATOM   1059  N   LEU   137      58.520  28.634  21.578  1.00  0.00           N
ATOM   1060  CA  LEU   137      58.278  27.323  22.289  1.00  0.00           C
ATOM   1061  CB  LEU   137      59.383  26.289  21.868  1.00  0.00           C
ATOM   1062  CG  LEU   137      59.550  25.040  22.648  1.00  0.00           C
ATOM   1063  CD1 LEU   137      58.536  23.955  22.489  1.00  0.00           C
ATOM   1064  CD2 LEU   137      60.944  24.398  22.398  1.00  0.00           C
ATOM   1065  C   LEU   137      58.247  27.613  23.819  1.00  0.00           C
ATOM   1066  O   LEU   137      59.204  28.209  24.348  1.00  0.00           O
ATOM   1067  N   LYS   138      57.229  27.298  24.529  1.00  0.00           N
ATOM   1068  CA  LYS   138      57.090  27.267  26.029  1.00  0.00           C
ATOM   1069  CB  LYS   138      57.678  25.901  26.629  1.00  0.00           C
ATOM   1070  CG  LYS   138      56.844  24.706  26.170  1.00  0.00           C
ATOM   1071  CD  LYS   138      57.511  23.450  26.800  1.00  0.00           C
ATOM   1072  CE  LYS   138      57.118  22.178  26.030  1.00  0.00           C
ATOM   1073  NZ  LYS   138      57.505  20.900  26.750  1.00  0.00           N
ATOM   1074  C   LYS   138      57.374  28.529  26.829  1.00  0.00           C
ATOM   1075  O   LYS   138      57.685  28.491  28.059  1.00  0.00           O
ATOM   1076  N   TYR   139      57.177  29.678  26.119  1.00  0.00           N
ATOM   1077  CA  TYR   139      57.651  30.941  26.678  1.00  0.00           C
ATOM   1078  CB  TYR   139      58.086  31.763  25.458  1.00  0.00           C
ATOM   1079  CG  TYR   139      58.809  33.057  25.827  1.00  0.00           C
ATOM   1080  CD1 TYR   139      58.222  34.314  25.507  1.00  0.00           C
ATOM   1081  CE1 TYR   139      58.845  35.557  25.827  1.00  0.00           C
ATOM   1082  CZ  TYR   139      60.116  35.534  26.456  1.00  0.00           C
ATOM   1083  OH  TYR   139      60.830  36.618  26.895  1.00  0.00           O
ATOM   1084  CE2 TYR   139      60.743  34.297  26.706  1.00  0.00           C
ATOM   1085  CD2 TYR   139      60.129  33.064  26.396  1.00  0.00           C
ATOM   1086  C   TYR   139      56.337  31.634  27.199  1.00  0.00           C
ATOM   1087  O   TYR   139      55.208  31.437  26.670  1.00  0.00           O
ATOM   1088  N   ARG   140      56.493  32.445  28.269  1.00  0.00           N
ATOM   1089  CA  ARG   140      55.450  33.119  29.049  1.00  0.00           C
ATOM   1090  CB  ARG   140      55.192  34.538  28.489  1.00  0.00           C
ATOM   1091  CG  ARG   140      56.468  35.365  28.448  1.00  0.00           C
ATOM   1092  CD  ARG   140      56.160  36.683  27.768  1.00  0.00           C
ATOM   1093  NE  ARG   140      55.436  37.589  28.618  1.00  0.00           N
ATOM   1094  CZ  ARG   140      55.139  38.807  28.258  1.00  0.00           C
ATOM   1095  NH1 ARG   140      55.365  39.388  27.098  1.00  0.00           N
ATOM   1096  NH2 ARG   140      54.355  39.503  28.948  1.00  0.00           N
ATOM   1097  C   ARG   140      54.115  32.282  29.120  1.00  0.00           C
ATOM   1098  O   ARG   140      53.052  32.756  28.841  1.00  0.00           O
ATOM   1099  N   THR   141      54.132  31.032  29.620  1.00  0.00           N
ATOM   1100  CA  THR   141      52.897  30.105  29.681  1.00  0.00           C
ATOM   1101  CB  THR   141      53.435  28.688  29.821  1.00  0.00           C
ATOM   1102  CG2 THR   141      54.256  28.253  28.601  1.00  0.00           C
ATOM   1103  OG1 THR   141      54.236  28.493  30.931  1.00  0.00           O
ATOM   1104  C   THR   141      52.006  30.411  30.902  1.00  0.00           C
ATOM   1105  O   THR   141      52.342  31.153  31.841  1.00  0.00           O
ATOM   1106  N   LYS   142      50.799  29.874  30.822  1.00  0.00           N
ATOM   1107  CA  LYS   142      49.739  29.929  31.823  1.00  0.00           C
ATOM   1108  CB  LYS   142      48.419  29.891  31.064  1.00  0.00           C
ATOM   1109  CG  LYS   142      47.187  30.305  31.914  1.00  0.00           C
ATOM   1110  CD  LYS   142      45.855  30.488  31.085  1.00  0.00           C
ATOM   1111  CE  LYS   142      44.645  30.701  31.936  1.00  0.00           C
ATOM   1112  NZ  LYS   142      43.404  30.814  31.146  1.00  0.00           N
ATOM   1113  C   LYS   142      49.815  28.929  32.993  1.00  0.00           C
ATOM   1114  O   LYS   142      49.304  29.207  34.083  1.00  0.00           O
ATOM   1115  N   THR   143      50.471  27.853  32.723  1.00  0.00           N
ATOM   1116  CA  THR   143      50.816  26.935  33.793  1.00  0.00           C
ATOM   1117  CB  THR   143      51.293  25.587  33.313  1.00  0.00           C
ATOM   1118  CG2 THR   143      50.127  24.871  32.714  1.00  0.00           C
ATOM   1119  OG1 THR   143      52.383  25.633  32.432  1.00  0.00           O
ATOM   1120  C   THR   143      51.853  27.631  34.712  1.00  0.00           C
ATOM   1121  O   THR   143      51.663  27.690  35.942  1.00  0.00           O
ATOM   1122  N   ARG   144      52.869  28.296  34.082  1.00  0.00           N
ATOM   1123  CA  ARG   144      53.825  29.152  34.801  1.00  0.00           C
ATOM   1124  CB  ARG   144      55.073  29.458  33.920  1.00  0.00           C
ATOM   1125  CG  ARG   144      56.089  28.234  33.790  1.00  0.00           C
ATOM   1126  CD  ARG   144      56.633  27.657  35.100  1.00  0.00           C
ATOM   1127  NE  ARG   144      57.769  26.643  34.909  1.00  0.00           N
ATOM   1128  CZ  ARG   144      57.604  25.482  34.289  1.00  0.00           C
ATOM   1129  NH1 ARG   144      56.427  24.965  34.160  1.00  0.00           N
ATOM   1130  NH2 ARG   144      58.638  24.837  33.939  1.00  0.00           N
ATOM   1131  C   ARG   144      53.269  30.359  35.551  1.00  0.00           C
ATOM   1132  O   ARG   144      53.539  30.500  36.711  1.00  0.00           O
ATOM   1133  N   ALA   145      52.424  31.124  34.771  1.00  0.00           N
ATOM   1134  CA  ALA   145      51.639  32.200  35.361  1.00  0.00           C
ATOM   1135  CB  ALA   145      50.725  32.785  34.312  1.00  0.00           C
ATOM   1136  C   ALA   145      50.861  31.846  36.642  1.00  0.00           C
ATOM   1137  O   ALA   145      50.968  32.537  37.582  1.00  0.00           O
ATOM   1138  N   SER   146      50.258  30.603  36.693  1.00  0.00           N
ATOM   1139  CA  SER   146      49.472  29.999  37.823  1.00  0.00           C
ATOM   1140  CB  SER   146      48.709  28.714  37.384  1.00  0.00           C
ATOM   1141  OG  SER   146      47.876  29.040  36.324  1.00  0.00           O
ATOM   1142  C   SER   146      50.394  29.684  39.023  1.00  0.00           C
ATOM   1143  O   SER   146      50.102  30.172  40.113  1.00  0.00           O
ATOM   1144  N   ALA   147      51.488  28.930  38.792  1.00  0.00           N
ATOM   1145  CA  ALA   147      52.411  28.525  39.832  1.00  0.00           C
ATOM   1146  CB  ALA   147      53.495  27.691  39.111  1.00  0.00           C
ATOM   1147  C   ALA   147      53.124  29.819  40.491  1.00  0.00           C
ATOM   1148  O   ALA   147      53.265  29.750  41.751  1.00  0.00           O
ATOM   1149  N   THR   148      53.438  30.850  39.671  1.00  0.00           N
ATOM   1150  CA  THR   148      54.021  32.174  40.040  1.00  0.00           C
ATOM   1151  CB  THR   148      54.296  33.025  38.790  1.00  0.00           C
ATOM   1152  CG2 THR   148      55.019  34.369  39.149  1.00  0.00           C
ATOM   1153  OG1 THR   148      55.238  32.500  37.869  1.00  0.00           O
ATOM   1154  C   THR   148      53.078  32.929  40.900  1.00  0.00           C
ATOM   1155  O   THR   148      53.536  33.411  41.860  1.00  0.00           O
ATOM   1156  N   ILE   149      51.807  33.032  40.601  1.00  0.00           N
ATOM   1157  CA  ILE   149      50.844  33.737  41.442  1.00  0.00           C
ATOM   1158  CB  ILE   149      49.571  34.110  40.752  1.00  0.00           C
ATOM   1159  CG2 ILE   149      48.748  32.885  40.173  1.00  0.00           C
ATOM   1160  CG1 ILE   149      48.578  34.845  41.643  1.00  0.00           C
ATOM   1161  CD1 ILE   149      49.130  36.248  42.012  1.00  0.00           C
ATOM   1162  C   ILE   149      50.589  32.866  42.732  1.00  0.00           C
ATOM   1163  O   ILE   149      50.467  33.395  43.852  1.00  0.00           O
ATOM   1164  N   LEU   150      50.516  31.535  42.652  1.00  0.00           N
ATOM   1165  CA  LEU   150      50.332  30.624  43.742  1.00  0.00           C
ATOM   1166  CB  LEU   150      50.239  29.154  43.243  1.00  0.00           C
ATOM   1167  CG  LEU   150      49.585  28.240  44.283  1.00  0.00           C
ATOM   1168  CD1 LEU   150      48.114  28.492  44.524  1.00  0.00           C
ATOM   1169  CD2 LEU   150      49.682  26.841  43.864  1.00  0.00           C
ATOM   1170  C   LEU   150      51.481  30.791  44.732  1.00  0.00           C
ATOM   1171  O   LEU   150      51.281  30.920  45.912  1.00  0.00           O
ATOM   1172  N   GLY   151      52.680  30.957  44.221  1.00  0.00           N
ATOM   1173  CA  GLY   151      53.859  31.334  44.990  1.00  0.00           C
ATOM   1174  C   GLY   151      53.892  32.704  45.620  1.00  0.00           C
ATOM   1175  O   GLY   151      54.342  32.797  46.760  1.00  0.00           O
ATOM   1176  N   ALA   152      53.375  33.821  45.010  1.00  0.00           N
ATOM   1177  CA  ALA   152      53.468  35.152  45.580  1.00  0.00           C
ATOM   1178  CB  ALA   152      53.282  36.231  44.470  1.00  0.00           C
ATOM   1179  C   ALA   152      52.418  35.396  46.730  1.00  0.00           C
ATOM   1180  O   ALA   152      52.685  36.028  47.780  1.00  0.00           O
ATOM   1181  N   TRP   153      51.282  34.640  46.721  1.00  0.00           N
ATOM   1182  CA  TRP   153      50.383  34.516  47.892  1.00  0.00           C
ATOM   1183  CB  TRP   153      48.954  34.228  47.563  1.00  0.00           C
ATOM   1184  CG  TRP   153      48.410  35.015  46.473  1.00  0.00           C
ATOM   1185  CD1 TRP   153      48.572  36.325  46.312  1.00  0.00           C
ATOM   1186  NE1 TRP   153      47.779  36.811  45.343  1.00  0.00           N
ATOM   1187  CE2 TRP   153      47.044  35.847  44.733  1.00  0.00           C
ATOM   1188  CZ2 TRP   153      46.083  35.891  43.724  1.00  0.00           C
ATOM   1189  CH2 TRP   153      45.479  34.728  43.354  1.00  0.00           C
ATOM   1190  CZ3 TRP   153      45.776  33.500  44.004  1.00  0.00           C
ATOM   1191  CE3 TRP   153      46.797  33.446  44.974  1.00  0.00           C
ATOM   1192  CD2 TRP   153      47.471  34.619  45.423  1.00  0.00           C
ATOM   1193  C   TRP   153      50.959  33.549  48.922  1.00  0.00           C
ATOM   1194  O   TRP   153      50.898  33.869  50.091  1.00  0.00           O
ATOM   1195  N   PHE   154      51.525  32.422  48.491  1.00  0.00           N
ATOM   1196  CA  PHE   154      52.020  31.465  49.461  1.00  0.00           C
ATOM   1197  CB  PHE   154      52.447  30.187  48.751  1.00  0.00           C
ATOM   1198  CG  PHE   154      53.203  29.171  49.681  1.00  0.00           C
ATOM   1199  CD1 PHE   154      52.825  28.869  50.991  1.00  0.00           C
ATOM   1200  CE1 PHE   154      53.581  27.974  51.771  1.00  0.00           C
ATOM   1201  CZ  PHE   154      54.634  27.259  51.261  1.00  0.00           C
ATOM   1202  CE2 PHE   154      55.052  27.581  49.980  1.00  0.00           C
ATOM   1203  CD2 PHE   154      54.406  28.568  49.211  1.00  0.00           C
ATOM   1204  C   PHE   154      53.228  32.031  50.261  1.00  0.00           C
ATOM   1205  O   PHE   154      53.289  31.862  51.471  1.00  0.00           O
ATOM   1206  N   LEU   155      54.013  32.846  49.500  1.00  0.00           N
ATOM   1207  CA  LEU   155      55.220  33.542  49.939  1.00  0.00           C
ATOM   1208  CB  LEU   155      55.915  34.216  48.799  1.00  0.00           C
ATOM   1209  CG  LEU   155      57.261  34.983  49.018  1.00  0.00           C
ATOM   1210  CD1 LEU   155      58.476  34.060  49.097  1.00  0.00           C
ATOM   1211  CD2 LEU   155      57.496  35.884  47.837  1.00  0.00           C
ATOM   1212  C   LEU   155      54.765  34.560  51.089  1.00  0.00           C
ATOM   1213  O   LEU   155      55.465  34.584  52.089  1.00  0.00           O
ATOM   1214  N   SER   156      53.651  35.274  50.810  1.00  0.00           N
ATOM   1215  CA  SER   156      52.996  36.201  51.820  1.00  0.00           C
ATOM   1216  CB  SER   156      51.762  36.834  51.210  1.00  0.00           C
ATOM   1217  OG  SER   156      52.048  37.545  50.090  1.00  0.00           O
ATOM   1218  C   SER   156      52.701  35.439  53.120  1.00  0.00           C
ATOM   1219  O   SER   156      52.829  36.000  54.180  1.00  0.00           O
ATOM   1220  N   PHE   157      52.158  34.206  52.941  1.00  0.00           N
ATOM   1221  CA  PHE   157      51.863  33.315  54.051  1.00  0.00           C
ATOM   1222  CB  PHE   157      50.758  32.319  53.652  1.00  0.00           C
ATOM   1223  CG  PHE   157      50.033  31.555  54.792  1.00  0.00           C
ATOM   1224  CD1 PHE   157      48.840  32.079  55.303  1.00  0.00           C
ATOM   1225  CE1 PHE   157      48.215  31.325  56.294  1.00  0.00           C
ATOM   1226  CZ  PHE   157      48.592  30.018  56.704  1.00  0.00           C
ATOM   1227  CE2 PHE   157      49.845  29.504  56.163  1.00  0.00           C
ATOM   1228  CD2 PHE   157      50.480  30.277  55.222  1.00  0.00           C
ATOM   1229  C   PHE   157      53.067  32.661  54.711  1.00  0.00           C
ATOM   1230  O   PHE   157      52.950  32.301  55.901  1.00  0.00           O
ATOM   1231  N   LEU   158      54.297  32.588  54.110  1.00  0.00           N
ATOM   1232  CA  LEU   158      55.510  32.055  54.779  1.00  0.00           C
ATOM   1233  CB  LEU   158      56.543  31.400  53.789  1.00  0.00           C
ATOM   1234  CG  LEU   158      56.010  30.037  53.299  1.00  0.00           C
ATOM   1235  CD1 LEU   158      57.274  29.304  52.739  1.00  0.00           C
ATOM   1236  CD2 LEU   158      55.576  29.075  54.340  1.00  0.00           C
ATOM   1237  C   LEU   158      56.294  33.229  55.559  1.00  0.00           C
ATOM   1238  O   LEU   158      57.196  32.954  56.368  1.00  0.00           O
ATOM   1239  N   TRP   159      55.947  34.507  55.259  1.00  0.00           N
ATOM   1240  CA  TRP   159      56.391  35.810  55.848  1.00  0.00           C
ATOM   1241  CB  TRP   159      56.024  36.918  54.818  1.00  0.00           C
ATOM   1242  CG  TRP   159      57.118  37.953  54.437  1.00  0.00           C
ATOM   1243  CD1 TRP   159      57.252  39.214  54.967  1.00  0.00           C
ATOM   1244  NE1 TRP   159      58.368  39.780  54.506  1.00  0.00           N
ATOM   1245  CE2 TRP   159      58.892  39.053  53.436  1.00  0.00           C
ATOM   1246  CZ2 TRP   159      59.860  39.278  52.365  1.00  0.00           C
ATOM   1247  CH2 TRP   159      60.135  38.279  51.385  1.00  0.00           C
ATOM   1248  CZ3 TRP   159      59.421  37.065  51.356  1.00  0.00           C
ATOM   1249  CE3 TRP   159      58.403  36.900  52.357  1.00  0.00           C
ATOM   1250  CD2 TRP   159      58.118  37.829  53.417  1.00  0.00           C
ATOM   1251  C   TRP   159      55.739  36.176  57.238  1.00  0.00           C
ATOM   1252  O   TRP   159      55.944  37.288  57.678  1.00  0.00           O
ATOM   1253  N   VAL   160      54.995  35.283  57.889  1.00  0.00           N
ATOM   1254  CA  VAL   160      54.244  35.499  59.119  1.00  0.00           C
ATOM   1255  CB  VAL   160      52.898  34.811  59.250  1.00  0.00           C
ATOM   1256  CG1 VAL   160      52.116  35.077  58.001  1.00  0.00           C
ATOM   1257  CG2 VAL   160      53.016  33.292  59.590  1.00  0.00           C
ATOM   1258  C   VAL   160      55.045  35.493  60.369  1.00  0.00           C
ATOM   1259  O   VAL   160      54.436  35.470  61.439  1.00  0.00           O
ATOM   1260  N   ILE   161      56.384  35.541  60.258  1.00  0.00           N
ATOM   1261  CA  ILE   161      57.347  35.256  61.338  1.00  0.00           C
ATOM   1262  CB  ILE   161      58.787  35.214  60.817  1.00  0.00           C
ATOM   1263  CG2 ILE   161      58.972  34.094  59.877  1.00  0.00           C
ATOM   1264  CG1 ILE   161      59.228  36.666  60.316  1.00  0.00           C
ATOM   1265  CD1 ILE   161      60.607  36.823  59.645  1.00  0.00           C
ATOM   1266  C   ILE   161      57.292  36.166  62.657  1.00  0.00           C
ATOM   1267  O   ILE   161      57.666  35.698  63.707  1.00  0.00           O
ATOM   1268  N   PRO   162      56.636  37.322  62.698  1.00  0.00           N
ATOM   1269  CD  PRO   162      56.291  38.220  61.618  1.00  0.00           C
ATOM   1270  CG  PRO   162      56.434  39.561  62.287  1.00  0.00           C
ATOM   1271  CB  PRO   162      55.716  39.368  63.618  1.00  0.00           C
ATOM   1272  CA  PRO   162      56.183  37.960  63.978  1.00  0.00           C
ATOM   1273  C   PRO   162      55.238  37.125  64.898  1.00  0.00           C
ATOM   1274  O   PRO   162      55.117  37.505  66.038  1.00  0.00           O
ATOM   1275  N   ILE   163      54.654  36.022  64.459  1.00  0.00           N
ATOM   1276  CA  ILE   163      53.970  35.088  65.380  1.00  0.00           C
ATOM   1277  CB  ILE   163      52.813  34.362  64.710  1.00  0.00           C
ATOM   1278  CG2 ILE   163      51.927  35.387  64.011  1.00  0.00           C
ATOM   1279  CG1 ILE   163      53.269  33.204  63.830  1.00  0.00           C
ATOM   1280  CD1 ILE   163      52.293  32.449  62.981  1.00  0.00           C
ATOM   1281  C   ILE   163      54.856  34.043  66.099  1.00  0.00           C
ATOM   1282  O   ILE   163      54.391  33.211  66.880  1.00  0.00           O
ATOM   1283  N   LEU   164      56.126  34.040  65.729  1.00  0.00           N
ATOM   1284  CA  LEU   164      57.201  33.116  66.208  1.00  0.00           C
ATOM   1285  CB  LEU   164      57.725  32.319  64.998  1.00  0.00           C
ATOM   1286  CG  LEU   164      56.816  31.944  63.819  1.00  0.00           C
ATOM   1287  CD1 LEU   164      57.509  31.227  62.708  1.00  0.00           C
ATOM   1288  CD2 LEU   164      55.802  30.938  64.349  1.00  0.00           C
ATOM   1289  C   LEU   164      58.338  33.802  66.967  1.00  0.00           C
ATOM   1290  O   LEU   164      59.302  33.128  67.277  1.00  0.00           O
ATOM   1291  N   GLY   165      58.161  35.022  67.447  1.00  0.00           N
ATOM   1292  CA  GLY   165      59.078  35.777  68.277  1.00  0.00           C
ATOM   1293  C   GLY   165      59.662  35.060  69.556  1.00  0.00           C
ATOM   1294  O   GLY   165      60.831  35.337  69.906  1.00  0.00           O
ATOM   1295  N   TRP   166      59.019  33.947  70.057  1.00  0.00           N
ATOM   1296  CA  TRP   166      59.554  33.130  71.197  1.00  0.00           C
ATOM   1297  CB  TRP   166      58.379  32.264  71.708  1.00  0.00           C
ATOM   1298  CG  TRP   166      57.703  31.410  70.598  1.00  0.00           C
ATOM   1299  CD1 TRP   166      56.392  31.423  70.339  1.00  0.00           C
ATOM   1300  NE1 TRP   166      56.156  30.651  69.269  1.00  0.00           N
ATOM   1301  CE2 TRP   166      57.141  29.756  69.069  1.00  0.00           C
ATOM   1302  CZ2 TRP   166      57.226  28.667  68.219  1.00  0.00           C
ATOM   1303  CH2 TRP   166      58.420  27.933  68.168  1.00  0.00           C
ATOM   1304  CZ3 TRP   166      59.509  28.319  69.008  1.00  0.00           C
ATOM   1305  CE3 TRP   166      59.413  29.469  69.788  1.00  0.00           C
ATOM   1306  CD2 TRP   166      58.239  30.242  69.848  1.00  0.00           C
ATOM   1307  C   TRP   166      60.778  32.266  70.846  1.00  0.00           C
ATOM   1308  O   TRP   166      61.412  31.640  71.736  1.00  0.00           O
ATOM   1309  N   ASN   167      61.088  32.268  69.536  1.00  0.00           N
ATOM   1310  CA  ASN   167      62.400  31.745  69.046  1.00  0.00           C
ATOM   1311  CB  ASN   167      62.350  31.534  67.536  1.00  0.00           C
ATOM   1312  CG  ASN   167      63.495  30.720  67.005  1.00  0.00           C
ATOM   1313  OD1 ASN   167      63.960  29.683  67.515  1.00  0.00           O
ATOM   1314  ND2 ASN   167      64.041  31.323  65.965  1.00  0.00           N
ATOM   1315  C   ASN   167      63.676  32.562  69.455  1.00  0.00           C
ATOM   1316  O   ASN   167      64.798  32.098  69.524  1.00  0.00           O
ATOM   1317  N   HIS   168      63.450  33.771  69.965  1.00  0.00           N
ATOM   1318  CA  HIS   168      64.495  34.746  70.294  1.00  0.00           C
ATOM   1319  CB  HIS   168      63.817  36.063  70.464  1.00  0.00           C
ATOM   1320  CG  HIS   168      64.812  37.178  70.783  1.00  0.00           C
ATOM   1321  ND1 HIS   168      66.141  37.225  70.422  1.00  0.00           N
ATOM   1322  CE1 HIS   168      66.524  38.508  70.742  1.00  0.00           C
ATOM   1323  NE2 HIS   168      65.571  39.223  71.332  1.00  0.00           N
ATOM   1324  CD2 HIS   168      64.516  38.347  71.393  1.00  0.00           C
ATOM   1325  C   HIS   168      65.247  34.341  71.553  1.00  0.00           C
ATOM   1326  O   HIS   168      64.722  33.648  72.444  1.00  0.00           O
ATOM   1327  N   PHE   169      66.525  34.728  71.693  1.00  0.00           N
ATOM   1328  CA  PHE   169      67.367  34.603  72.902  1.00  0.00           C
ATOM   1329  CB  PHE   169      68.815  34.870  72.361  1.00  0.00           C
ATOM   1330  CG  PHE   169      69.399  34.033  71.231  1.00  0.00           C
ATOM   1331  CD1 PHE   169      69.636  32.685  71.461  1.00  0.00           C
ATOM   1332  CE1 PHE   169      70.470  31.999  70.571  1.00  0.00           C
ATOM   1333  CZ  PHE   169      70.886  32.611  69.371  1.00  0.00           C
ATOM   1334  CE2 PHE   169      70.379  33.898  69.041  1.00  0.00           C
ATOM   1335  CD2 PHE   169      69.615  34.574  69.961  1.00  0.00           C
ATOM   1336  C   PHE   169      66.953  35.421  74.152  1.00  0.00           C
ATOM   1337  O   PHE   169      67.724  35.315  75.132  1.00  0.00           O
ATOM   1338  N   MET   170      65.988  36.285  74.053  1.00  0.00           N
ATOM   1339  CA  MET   170      65.405  36.992  75.173  1.00  0.00           C
ATOM   1340  CB  MET   170      65.807  38.475  75.092  1.00  0.00           C
ATOM   1341  CG  MET   170      67.336  38.663  75.231  1.00  0.00           C
ATOM   1342  SD  MET   170      67.567  40.374  74.871  1.00  0.00           S
ATOM   1343  CE  MET   170      69.386  40.484  75.150  1.00  0.00           C
ATOM   1344  C   MET   170      63.826  36.884  75.264  1.00  0.00           C
ATOM   1345  O   MET   170      63.196  36.750  74.274  1.00  0.00           O
ATOM   1346  N   GLN   171      63.305  37.101  76.484  1.00  0.00           N
ATOM   1347  CA  GLN   171      61.925  37.104  76.755  1.00  0.00           C
ATOM   1348  CB  GLN   171      61.802  36.003  77.825  1.00  0.00           C
ATOM   1349  CG  GLN   171      61.919  34.594  77.235  1.00  0.00           C
ATOM   1350  CD  GLN   171      63.253  33.951  77.335  1.00  0.00           C
ATOM   1351  OE1 GLN   171      63.765  33.604  78.394  1.00  0.00           O
ATOM   1352  NE2 GLN   171      63.963  33.845  76.274  1.00  0.00           N
ATOM   1353  C   GLN   171      61.488  38.472  77.415  1.00  0.00           C
ATOM   1354  O   GLN   171      62.354  39.266  77.824  1.00  0.00           O
ATOM   1355  N   GLN   172      60.197  38.645  77.595  1.00  0.00           N
ATOM   1356  CA  GLN   172      59.511  39.911  78.005  1.00  0.00           C
ATOM   1357  CB  GLN   172      58.737  40.477  76.776  1.00  0.00           C
ATOM   1358  CG  GLN   172      57.411  39.789  76.367  1.00  0.00           C
ATOM   1359  CD  GLN   172      56.867  40.356  75.087  1.00  0.00           C
ATOM   1360  OE1 GLN   172      57.674  40.780  74.226  1.00  0.00           O
ATOM   1361  NE2 GLN   172      55.536  40.419  74.948  1.00  0.00           N
ATOM   1362  C   GLN   172      58.603  39.696  79.186  1.00  0.00           C
ATOM   1363  O   GLN   172      57.989  38.623  79.367  1.00  0.00           O
ATOM   1364  N   THR   173      58.367  40.755  79.936  1.00  0.00           N
ATOM   1365  CA  THR   173      57.408  40.760  81.036  1.00  0.00           C
ATOM   1366  CB  THR   173      57.783  41.693  82.176  1.00  0.00           C
ATOM   1367  CG2 THR   173      59.067  41.200  82.885  1.00  0.00           C
ATOM   1368  OG1 THR   173      58.046  42.964  81.606  1.00  0.00           O
ATOM   1369  C   THR   173      55.936  40.982  80.777  1.00  0.00           C
ATOM   1370  O   THR   173      54.989  40.587  81.478  1.00  0.00           O
ATOM   1371  N   SER   174      55.672  41.721  79.667  1.00  0.00           N
ATOM   1372  CA  SER   174      54.350  42.053  79.188  1.00  0.00           C
ATOM   1373  CB  SER   174      54.392  43.353  78.378  1.00  0.00           C
ATOM   1374  OG  SER   174      53.069  43.966  78.408  1.00  0.00           O
ATOM   1375  C   SER   174      53.606  40.829  78.519  1.00  0.00           C
ATOM   1376  O   SER   174      54.280  40.063  77.828  1.00  0.00           O
ATOM   1377  N   VAL   175      52.326  40.772  78.729  1.00  0.00           N
ATOM   1378  CA  VAL   175      51.341  39.907  78.070  1.00  0.00           C
ATOM   1379  CB  VAL   175      51.199  38.526  78.800  1.00  0.00           C
ATOM   1380  CG1 VAL   175      52.294  37.472  78.670  1.00  0.00           C
ATOM   1381  CG2 VAL   175      50.719  38.634  80.251  1.00  0.00           C
ATOM   1382  C   VAL   175      50.036  40.670  77.841  1.00  0.00           C
ATOM   1383  O   VAL   175      49.672  41.578  78.561  1.00  0.00           O
ATOM   1384  N   ARG   176      49.239  40.165  76.901  1.00  0.00           N
ATOM   1385  CA  ARG   176      47.807  40.457  76.522  1.00  0.00           C
ATOM   1386  CB  ARG   176      46.840  39.882  77.523  1.00  0.00           C
ATOM   1387  CG  ARG   176      46.969  38.303  77.633  1.00  0.00           C
ATOM   1388  CD  ARG   176      45.803  37.687  78.324  1.00  0.00           C
ATOM   1389  NE  ARG   176      45.690  36.286  78.004  1.00  0.00           N
ATOM   1390  CZ  ARG   176      44.634  35.570  78.345  1.00  0.00           C
ATOM   1391  NH1 ARG   176      43.562  36.065  78.995  1.00  0.00           N
ATOM   1392  NH2 ARG   176      44.461  34.319  78.085  1.00  0.00           N
ATOM   1393  C   ARG   176      47.438  41.975  76.292  1.00  0.00           C
ATOM   1394  O   ARG   176      46.577  42.210  75.462  1.00  0.00           O
ATOM   1395  N   ARG   177      48.163  42.999  76.841  1.00  0.00           N
ATOM   1396  CA  ARG   177      47.685  44.457  76.701  1.00  0.00           C
ATOM   1397  CB  ARG   177      48.231  45.360  77.781  1.00  0.00           C
ATOM   1398  CG  ARG   177      49.759  45.698  77.620  1.00  0.00           C
ATOM   1399  CD  ARG   177      50.294  46.811  78.579  1.00  0.00           C
ATOM   1400  NE  ARG   177      51.681  47.169  78.098  1.00  0.00           N
ATOM   1401  CZ  ARG   177      52.487  48.063  78.628  1.00  0.00           C
ATOM   1402  NH1 ARG   177      52.144  48.702  79.748  1.00  0.00           N
ATOM   1403  NH2 ARG   177      53.695  48.330  78.327  1.00  0.00           N
ATOM   1404  C   ARG   177      47.691  45.097  75.301  1.00  0.00           C
ATOM   1405  O   ARG   177      46.956  46.033  75.121  1.00  0.00           O
ATOM   1406  N   GLU   178      48.544  44.491  74.451  1.00  0.00           N
ATOM   1407  CA  GLU   178      48.672  44.731  73.001  1.00  0.00           C
ATOM   1408  CB  GLU   178      49.866  45.698  72.640  1.00  0.00           C
ATOM   1409  CG  GLU   178      49.770  47.017  73.459  1.00  0.00           C
ATOM   1410  CD  GLU   178      50.914  48.014  73.019  1.00  0.00           C
ATOM   1411  OE1 GLU   178      52.066  47.760  73.478  1.00  0.00           O
ATOM   1412  OE2 GLU   178      50.718  49.042  72.339  1.00  0.00           O
ATOM   1413  C   GLU   178      48.758  43.452  72.231  1.00  0.00           C
ATOM   1414  O   GLU   178      49.548  43.366  71.220  1.00  0.00           O
ATOM   1415  N   ASP   179      48.104  42.398  72.711  1.00  0.00           N
ATOM   1416  CA  ASP   179      48.121  41.088  72.142  1.00  0.00           C
ATOM   1417  CB  ASP   179      49.116  40.174  72.881  1.00  0.00           C
ATOM   1418  CG  ASP   179      48.784  38.742  72.812  1.00  0.00           C
ATOM   1419  OD1 ASP   179      48.318  38.210  73.812  1.00  0.00           O
ATOM   1420  OD2 ASP   179      49.137  38.174  71.732  1.00  0.00           O
ATOM   1421  C   ASP   179      46.714  40.471  72.043  1.00  0.00           C
ATOM   1422  O   ASP   179      45.964  40.567  73.043  1.00  0.00           O
ATOM   1423  N   LYS   180      46.448  39.719  70.963  1.00  0.00           N
ATOM   1424  CA  LYS   180      45.061  39.161  70.754  1.00  0.00           C
ATOM   1425  CB  LYS   180      44.376  39.817  69.534  1.00  0.00           C
ATOM   1426  CG  LYS   180      44.358  41.357  69.644  1.00  0.00           C
ATOM   1427  CD  LYS   180      43.523  42.193  68.694  1.00  0.00           C
ATOM   1428  CE  LYS   180      43.863  41.954  67.244  1.00  0.00           C
ATOM   1429  NZ  LYS   180      43.079  42.720  66.264  1.00  0.00           N
ATOM   1430  C   LYS   180      45.029  37.641  70.774  1.00  0.00           C
ATOM   1431  O   LYS   180      43.912  37.115  70.875  1.00  0.00           O
ATOM   1432  N   CYS   181      46.152  36.967  70.754  1.00  0.00           N
ATOM   1433  CA  CYS   181      46.270  35.588  70.254  1.00  0.00           C
ATOM   1434  CB  CYS   181      46.519  35.569  68.754  1.00  0.00           C
ATOM   1435  SG  CYS   181      45.165  36.181  67.734  1.00  0.00           S
ATOM   1436  C   CYS   181      47.325  34.774  71.023  1.00  0.00           C
ATOM   1437  O   CYS   181      47.920  33.807  70.563  1.00  0.00           O
ATOM   1438  N   GLU   182      47.603  35.215  72.253  1.00  0.00           N
ATOM   1439  CA  GLU   182      48.547  34.531  73.153  1.00  0.00           C
ATOM   1440  CB  GLU   182      47.965  33.188  73.693  1.00  0.00           C
ATOM   1441  CG  GLU   182      46.625  33.210  74.434  1.00  0.00           C
ATOM   1442  CD  GLU   182      46.712  33.921  75.794  1.00  0.00           C
ATOM   1443  OE1 GLU   182      46.616  33.231  76.844  1.00  0.00           O
ATOM   1444  OE2 GLU   182      46.885  35.132  75.784  1.00  0.00           O
ATOM   1445  C   GLU   182      49.897  34.478  72.542  1.00  0.00           C
ATOM   1446  O   GLU   182      50.433  33.371  72.722  1.00  0.00           O
ATOM   1447  N   THR   183      50.431  35.471  71.841  1.00  0.00           N
ATOM   1448  CA  THR   183      51.850  35.628  71.531  1.00  0.00           C
ATOM   1449  CB  THR   183      52.014  36.739  70.360  1.00  0.00           C
ATOM   1450  CG2 THR   183      51.424  36.485  68.991  1.00  0.00           C
ATOM   1451  OG1 THR   183      51.527  37.986  70.840  1.00  0.00           O
ATOM   1452  C   THR   183      52.779  35.903  72.770  1.00  0.00           C
ATOM   1453  O   THR   183      52.228  36.311  73.790  1.00  0.00           O
ATOM   1454  N   ASP   184      54.101  35.671  72.649  1.00  0.00           N
ATOM   1455  CA  ASP   184      55.082  35.576  73.789  1.00  0.00           C
ATOM   1456  CB  ASP   184      55.360  34.078  73.929  1.00  0.00           C
ATOM   1457  CG  ASP   184      56.332  33.783  75.058  1.00  0.00           C
ATOM   1458  OD1 ASP   184      57.532  33.720  74.728  1.00  0.00           O
ATOM   1459  OD2 ASP   184      55.994  33.522  76.239  1.00  0.00           O
ATOM   1460  C   ASP   184      56.337  36.403  73.798  1.00  0.00           C
ATOM   1461  O   ASP   184      56.917  36.616  74.888  1.00  0.00           O
ATOM   1462  N   PHE   185      56.693  37.025  72.658  1.00  0.00           N
ATOM   1463  CA  PHE   185      57.688  38.070  72.687  1.00  0.00           C
ATOM   1464  CB  PHE   185      59.061  37.448  72.556  1.00  0.00           C
ATOM   1465  CG  PHE   185      60.206  38.454  72.645  1.00  0.00           C
ATOM   1466  CD1 PHE   185      60.665  38.806  73.915  1.00  0.00           C
ATOM   1467  CE1 PHE   185      61.559  39.851  73.974  1.00  0.00           C
ATOM   1468  CZ  PHE   185      62.054  40.554  72.854  1.00  0.00           C
ATOM   1469  CE2 PHE   185      61.596  40.201  71.594  1.00  0.00           C
ATOM   1470  CD2 PHE   185      60.611  39.176  71.495  1.00  0.00           C
ATOM   1471  C   PHE   185      57.452  38.979  71.507  1.00  0.00           C
ATOM   1472  O   PHE   185      57.604  38.529  70.367  1.00  0.00           O
ATOM   1473  N   TYR   186      57.055  40.247  71.707  1.00  0.00           N
ATOM   1474  CA  TYR   186      56.729  41.235  70.647  1.00  0.00           C
ATOM   1475  CB  TYR   186      55.250  40.996  70.088  1.00  0.00           C
ATOM   1476  CG  TYR   186      54.190  41.101  71.258  1.00  0.00           C
ATOM   1477  CD1 TYR   186      53.864  42.349  71.738  1.00  0.00           C
ATOM   1478  CE1 TYR   186      52.964  42.475  72.819  1.00  0.00           C
ATOM   1479  CZ  TYR   186      52.481  41.302  73.519  1.00  0.00           C
ATOM   1480  OH  TYR   186      51.761  41.428  74.640  1.00  0.00           O
ATOM   1481  CE2 TYR   186      52.867  40.044  73.009  1.00  0.00           C
ATOM   1482  CD2 TYR   186      53.687  39.928  71.849  1.00  0.00           C
ATOM   1483  C   TYR   186      57.082  42.687  71.056  1.00  0.00           C
ATOM   1484  O   TYR   186      57.086  43.596  70.206  1.00  0.00           O
ATOM   1485  N   ASP   187      57.391  42.918  72.356  1.00  0.00           N
ATOM   1486  CA  ASP   187      57.104  44.297  72.976  1.00  0.00           C
ATOM   1487  CB  ASP   187      56.716  44.035  74.376  1.00  0.00           C
ATOM   1488  CG  ASP   187      56.111  45.132  75.316  1.00  0.00           C
ATOM   1489  OD1 ASP   187      55.207  45.807  74.887  1.00  0.00           O
ATOM   1490  OD2 ASP   187      56.560  45.405  76.416  1.00  0.00           O
ATOM   1491  C   ASP   187      58.098  45.402  72.925  1.00  0.00           C
ATOM   1492  O   ASP   187      57.872  46.511  73.345  1.00  0.00           O
ATOM   1493  N   VAL   188      59.309  45.129  72.405  1.00  0.00           N
ATOM   1494  CA  VAL   188      60.495  45.965  72.334  1.00  0.00           C
ATOM   1495  CB  VAL   188      61.779  45.242  72.843  1.00  0.00           C
ATOM   1496  CG1 VAL   188      61.662  44.752  74.253  1.00  0.00           C
ATOM   1497  CG2 VAL   188      62.045  43.984  72.113  1.00  0.00           C
ATOM   1498  C   VAL   188      60.690  46.666  71.003  1.00  0.00           C
ATOM   1499  O   VAL   188      60.202  46.303  69.964  1.00  0.00           O
ATOM   1500  N   THR   189      61.314  47.870  71.183  1.00  0.00           N
ATOM   1501  CA  THR   189      61.368  48.840  70.063  1.00  0.00           C
ATOM   1502  CB  THR   189      62.282  50.015  70.362  1.00  0.00           C
ATOM   1503  CG2 THR   189      61.995  51.173  69.462  1.00  0.00           C
ATOM   1504  OG1 THR   189      62.010  50.454  71.672  1.00  0.00           O
ATOM   1505  C   THR   189      61.890  48.292  68.642  1.00  0.00           C
ATOM   1506  O   THR   189      61.219  48.448  67.583  1.00  0.00           O
ATOM   1507  N   TRP   190      62.934  47.508  68.712  1.00  0.00           N
ATOM   1508  CA  TRP   190      63.398  46.800  67.492  1.00  0.00           C
ATOM   1509  CB  TRP   190      64.781  46.198  67.781  1.00  0.00           C
ATOM   1510  CG  TRP   190      64.888  44.908  68.421  1.00  0.00           C
ATOM   1511  CD1 TRP   190      65.100  44.670  69.751  1.00  0.00           C
ATOM   1512  NE1 TRP   190      65.018  43.339  70.012  1.00  0.00           N
ATOM   1513  CE2 TRP   190      64.661  42.607  68.932  1.00  0.00           C
ATOM   1514  CZ2 TRP   190      64.568  41.267  68.702  1.00  0.00           C
ATOM   1515  CH2 TRP   190      64.440  40.846  67.353  1.00  0.00           C
ATOM   1516  CZ3 TRP   190      64.174  41.764  66.272  1.00  0.00           C
ATOM   1517  CE3 TRP   190      64.287  43.135  66.562  1.00  0.00           C
ATOM   1518  CD2 TRP   190      64.635  43.567  67.852  1.00  0.00           C
ATOM   1519  C   TRP   190      62.413  45.805  66.933  1.00  0.00           C
ATOM   1520  O   TRP   190      62.353  45.704  65.693  1.00  0.00           O
ATOM   1521  N   PHE   191      61.596  45.220  67.683  1.00  0.00           N
ATOM   1522  CA  PHE   191      60.802  44.156  67.114  1.00  0.00           C
ATOM   1523  CB  PHE   191      60.267  43.343  68.274  1.00  0.00           C
ATOM   1524  CG  PHE   191      59.423  42.129  67.835  1.00  0.00           C
ATOM   1525  CD1 PHE   191      60.050  40.842  67.865  1.00  0.00           C
ATOM   1526  CE1 PHE   191      59.266  39.658  67.486  1.00  0.00           C
ATOM   1527  CZ  PHE   191      57.955  39.870  67.136  1.00  0.00           C
ATOM   1528  CE2 PHE   191      57.338  41.127  67.106  1.00  0.00           C
ATOM   1529  CD2 PHE   191      58.072  42.221  67.466  1.00  0.00           C
ATOM   1530  C   PHE   191      59.668  44.740  66.264  1.00  0.00           C
ATOM   1531  O   PHE   191      59.440  44.278  65.135  1.00  0.00           O
ATOM   1532  N   LYS   192      59.142  45.917  66.814  1.00  0.00           N
ATOM   1533  CA  LYS   192      58.277  46.822  66.085  1.00  0.00           C
ATOM   1534  CB  LYS   192      57.921  47.910  67.055  1.00  0.00           C
ATOM   1535  CG  LYS   192      57.205  47.437  68.315  1.00  0.00           C
ATOM   1536  CD  LYS   192      57.149  48.517  69.465  1.00  0.00           C
ATOM   1537  CE  LYS   192      56.653  47.884  70.785  1.00  0.00           C
ATOM   1538  NZ  LYS   192      56.679  48.775  71.985  1.00  0.00           N
ATOM   1539  C   LYS   192      58.913  47.275  64.734  1.00  0.00           C
ATOM   1540  O   LYS   192      58.334  47.042  63.665  1.00  0.00           O
ATOM   1541  N   VAL   193      60.070  47.942  64.824  1.00  0.00           N
ATOM   1542  CA  VAL   193      60.867  48.426  63.663  1.00  0.00           C
ATOM   1543  CB  VAL   193      62.122  49.293  63.982  1.00  0.00           C
ATOM   1544  CG1 VAL   193      62.950  49.647  62.732  1.00  0.00           C
ATOM   1545  CG2 VAL   193      61.615  50.610  64.682  1.00  0.00           C
ATOM   1546  C   VAL   193      61.142  47.297  62.613  1.00  0.00           C
ATOM   1547  O   VAL   193      60.601  47.364  61.503  1.00  0.00           O
ATOM   1548  N   MET   194      61.778  46.180  62.953  1.00  0.00           N
ATOM   1549  CA  MET   194      61.944  45.031  62.013  1.00  0.00           C
ATOM   1550  CB  MET   194      62.860  44.016  62.553  1.00  0.00           C
ATOM   1551  CG  MET   194      63.613  43.280  61.452  1.00  0.00           C
ATOM   1552  SD  MET   194      64.717  44.276  60.332  1.00  0.00           S
ATOM   1553  CE  MET   194      65.374  43.009  59.192  1.00  0.00           C
ATOM   1554  C   MET   194      60.617  44.464  61.484  1.00  0.00           C
ATOM   1555  O   MET   194      60.497  44.253  60.254  1.00  0.00           O
ATOM   1556  N   THR   195      59.518  44.298  62.255  1.00  0.00           N
ATOM   1557  CA  THR   195      58.190  43.901  61.735  1.00  0.00           C
ATOM   1558  CB  THR   195      57.160  43.975  62.886  1.00  0.00           C
ATOM   1559  CG2 THR   195      55.702  43.687  62.567  1.00  0.00           C
ATOM   1560  OG1 THR   195      57.566  42.928  63.696  1.00  0.00           O
ATOM   1561  C   THR   195      57.704  44.878  60.635  1.00  0.00           C
ATOM   1562  O   THR   195      57.336  44.506  59.516  1.00  0.00           O
ATOM   1563  N   ALA   196      57.617  46.197  60.925  1.00  0.00           N
ATOM   1564  CA  ALA   196      57.161  47.155  59.895  1.00  0.00           C
ATOM   1565  CB  ALA   196      56.995  48.454  60.665  1.00  0.00           C
ATOM   1566  C   ALA   196      58.100  47.280  58.685  1.00  0.00           C
ATOM   1567  O   ALA   196      57.599  47.427  57.595  1.00  0.00           O
ATOM   1568  N   ILE   197      59.411  47.087  58.844  1.00  0.00           N
ATOM   1569  CA  ILE   197      60.372  46.882  57.774  1.00  0.00           C
ATOM   1570  CB  ILE   197      61.852  46.890  58.353  1.00  0.00           C
ATOM   1571  CG2 ILE   197      62.944  46.376  57.382  1.00  0.00           C
ATOM   1572  CG1 ILE   197      62.264  48.332  58.752  1.00  0.00           C
ATOM   1573  CD1 ILE   197      63.724  48.420  59.371  1.00  0.00           C
ATOM   1574  C   ILE   197      59.998  45.630  56.974  1.00  0.00           C
ATOM   1575  O   ILE   197      59.977  45.769  55.764  1.00  0.00           O
ATOM   1576  N   ILE   198      59.715  44.448  57.564  1.00  0.00           N
ATOM   1577  CA  ILE   198      59.691  43.268  56.715  1.00  0.00           C
ATOM   1578  CB  ILE   198      60.368  41.982  57.305  1.00  0.00           C
ATOM   1579  CG2 ILE   198      61.826  42.350  57.704  1.00  0.00           C
ATOM   1580  CG1 ILE   198      59.652  41.368  58.615  1.00  0.00           C
ATOM   1581  CD1 ILE   198      58.588  40.282  58.356  1.00  0.00           C
ATOM   1582  C   ILE   198      58.312  43.010  55.966  1.00  0.00           C
ATOM   1583  O   ILE   198      58.283  42.560  54.856  1.00  0.00           O
ATOM   1584  N   ASN   199      57.210  43.344  56.676  1.00  0.00           N
ATOM   1585  CA  ASN   199      55.850  43.357  56.147  1.00  0.00           C
ATOM   1586  CB  ASN   199      54.962  43.142  57.387  1.00  0.00           C
ATOM   1587  CG  ASN   199      53.442  42.984  57.188  1.00  0.00           C
ATOM   1588  OD1 ASN   199      52.628  43.820  57.649  1.00  0.00           O
ATOM   1589  ND2 ASN   199      53.078  41.942  56.499  1.00  0.00           N
ATOM   1590  C   ASN   199      55.373  44.544  55.307  1.00  0.00           C
ATOM   1591  O   ASN   199      54.333  44.468  54.617  1.00  0.00           O
ATOM   1592  N   PHE   200      56.057  45.718  55.306  1.00  0.00           N
ATOM   1593  CA  PHE   200      55.590  46.825  54.466  1.00  0.00           C
ATOM   1594  CB  PHE   200      54.616  47.730  55.157  1.00  0.00           C
ATOM   1595  CG  PHE   200      53.772  48.335  54.127  1.00  0.00           C
ATOM   1596  CD1 PHE   200      53.964  49.616  53.627  1.00  0.00           C
ATOM   1597  CE1 PHE   200      52.970  50.351  52.907  1.00  0.00           C
ATOM   1598  CZ  PHE   200      51.914  49.595  52.408  1.00  0.00           C
ATOM   1599  CE2 PHE   200      51.832  48.185  52.688  1.00  0.00           C
ATOM   1600  CD2 PHE   200      52.695  47.579  53.628  1.00  0.00           C
ATOM   1601  C   PHE   200      56.765  47.712  53.935  1.00  0.00           C
ATOM   1602  O   PHE   200      56.743  47.991  52.725  1.00  0.00           O
ATOM   1603  N   TYR   201      57.763  48.227  54.745  1.00  0.00           N
ATOM   1604  CA  TYR   201      58.617  49.222  54.084  1.00  0.00           C
ATOM   1605  CB  TYR   201      59.283  50.055  55.144  1.00  0.00           C
ATOM   1606  CG  TYR   201      58.399  50.941  55.964  1.00  0.00           C
ATOM   1607  CD1 TYR   201      58.151  50.650  57.304  1.00  0.00           C
ATOM   1608  CE1 TYR   201      57.317  51.515  58.064  1.00  0.00           C
ATOM   1609  CZ  TYR   201      56.810  52.663  57.454  1.00  0.00           C
ATOM   1610  OH  TYR   201      56.116  53.529  58.225  1.00  0.00           O
ATOM   1611  CE2 TYR   201      57.068  52.924  56.094  1.00  0.00           C
ATOM   1612  CD2 TYR   201      57.792  52.047  55.344  1.00  0.00           C
ATOM   1613  C   TYR   201      59.719  48.727  53.154  1.00  0.00           C
ATOM   1614  O   TYR   201      60.025  49.379  52.173  1.00  0.00           O
ATOM   1615  N   LEU   202      60.206  47.450  53.294  1.00  0.00           N
ATOM   1616  CA  LEU   202      61.079  46.895  52.323  1.00  0.00           C
ATOM   1617  CB  LEU   202      61.875  45.839  53.013  1.00  0.00           C
ATOM   1618  CG  LEU   202      63.257  45.416  52.462  1.00  0.00           C
ATOM   1619  CD1 LEU   202      64.042  44.621  53.442  1.00  0.00           C
ATOM   1620  CD2 LEU   202      63.180  44.626  51.152  1.00  0.00           C
ATOM   1621  C   LEU   202      60.291  46.250  51.134  1.00  0.00           C
ATOM   1622  O   LEU   202      60.709  46.492  49.973  1.00  0.00           O
ATOM   1623  N   PRO   203      59.145  45.514  51.305  1.00  0.00           N
ATOM   1624  CD  PRO   203      58.679  44.932  52.545  1.00  0.00           C
ATOM   1625  CG  PRO   203      57.494  44.055  52.146  1.00  0.00           C
ATOM   1626  CB  PRO   203      56.909  44.822  50.906  1.00  0.00           C
ATOM   1627  CA  PRO   203      58.196  45.319  50.265  1.00  0.00           C
ATOM   1628  C   PRO   203      57.879  46.577  49.435  1.00  0.00           C
ATOM   1629  O   PRO   203      57.839  46.466  48.215  1.00  0.00           O
ATOM   1630  N   THR   204      57.642  47.765  49.985  1.00  0.00           N
ATOM   1631  CA  THR   204      57.266  48.923  49.195  1.00  0.00           C
ATOM   1632  CB  THR   204      56.361  49.899  50.005  1.00  0.00           C
ATOM   1633  CG2 THR   204      54.914  49.391  49.846  1.00  0.00           C
ATOM   1634  OG1 THR   204      56.680  50.221  51.395  1.00  0.00           O
ATOM   1635  C   THR   204      58.472  49.620  48.564  1.00  0.00           C
ATOM   1636  O   THR   204      58.449  49.989  47.364  1.00  0.00           O
ATOM   1637  N   LEU   205      59.582  49.666  49.273  1.00  0.00           N
ATOM   1638  CA  LEU   205      60.748  50.392  48.803  1.00  0.00           C
ATOM   1639  CB  LEU   205      61.807  50.548  49.952  1.00  0.00           C
ATOM   1640  CG  LEU   205      63.144  51.135  49.481  1.00  0.00           C
ATOM   1641  CD1 LEU   205      63.046  52.485  48.711  1.00  0.00           C
ATOM   1642  CD2 LEU   205      64.024  51.200  50.781  1.00  0.00           C
ATOM   1643  C   LEU   205      61.451  49.586  47.652  1.00  0.00           C
ATOM   1644  O   LEU   205      61.898  50.188  46.642  1.00  0.00           O
ATOM   1645  N   LEU   206      61.449  48.256  47.723  1.00  0.00           N
ATOM   1646  CA  LEU   206      61.803  47.327  46.653  1.00  0.00           C
ATOM   1647  CB  LEU   206      61.961  45.888  47.173  1.00  0.00           C
ATOM   1648  CG  LEU   206      62.536  44.881  46.223  1.00  0.00           C
ATOM   1649  CD1 LEU   206      62.953  43.644  47.063  1.00  0.00           C
ATOM   1650  CD2 LEU   206      61.588  44.376  45.143  1.00  0.00           C
ATOM   1651  C   LEU   206      60.822  47.462  45.513  1.00  0.00           C
ATOM   1652  O   LEU   206      61.239  47.794  44.413  1.00  0.00           O
ATOM   1653  N   MET   207      59.513  47.235  45.704  1.00  0.00           N
ATOM   1654  CA  MET   207      58.441  47.519  44.765  1.00  0.00           C
ATOM   1655  CB  MET   207      57.103  47.232  45.405  1.00  0.00           C
ATOM   1656  CG  MET   207      55.962  47.205  44.436  1.00  0.00           C
ATOM   1657  SD  MET   207      55.959  45.795  43.276  1.00  0.00           S
ATOM   1658  CE  MET   207      56.845  46.510  41.806  1.00  0.00           C
ATOM   1659  C   MET   207      58.503  48.859  44.054  1.00  0.00           C
ATOM   1660  O   MET   207      58.332  48.948  42.844  1.00  0.00           O
ATOM   1661  N   LEU   208      58.958  49.902  44.714  1.00  0.00           N
ATOM   1662  CA  LEU   208      59.170  51.273  44.093  1.00  0.00           C
ATOM   1663  CB  LEU   208      59.365  52.304  45.213  1.00  0.00           C
ATOM   1664  CG  LEU   208      59.887  53.697  44.682  1.00  0.00           C
ATOM   1665  CD1 LEU   208      58.863  54.431  43.843  1.00  0.00           C
ATOM   1666  CD2 LEU   208      60.224  54.519  45.902  1.00  0.00           C
ATOM   1667  C   LEU   208      60.440  51.139  43.223  1.00  0.00           C
ATOM   1668  O   LEU   208      60.458  51.519  42.033  1.00  0.00           O
ATOM   1669  N   TRP   209      61.503  50.675  43.822  1.00  0.00           N
ATOM   1670  CA  TRP   209      62.734  50.492  43.112  1.00  0.00           C
ATOM   1671  CB  TRP   209      63.818  49.858  44.111  1.00  0.00           C
ATOM   1672  CG  TRP   209      65.030  49.394  43.510  1.00  0.00           C
ATOM   1673  CD1 TRP   209      66.106  50.220  43.360  1.00  0.00           C
ATOM   1674  NE1 TRP   209      67.019  49.475  42.589  1.00  0.00           N
ATOM   1675  CE2 TRP   209      66.696  48.173  42.350  1.00  0.00           C
ATOM   1676  CZ2 TRP   209      67.222  46.976  41.850  1.00  0.00           C
ATOM   1677  CH2 TRP   209      66.559  45.702  41.900  1.00  0.00           C
ATOM   1678  CZ3 TRP   209      65.290  45.655  42.481  1.00  0.00           C
ATOM   1679  CE3 TRP   209      64.784  46.773  43.101  1.00  0.00           C
ATOM   1680  CD2 TRP   209      65.407  48.046  43.011  1.00  0.00           C
ATOM   1681  C   TRP   209      62.588  49.641  41.832  1.00  0.00           C
ATOM   1682  O   TRP   209      63.055  50.063  40.801  1.00  0.00           O
ATOM   1683  N   PHE   210      61.814  48.516  41.842  1.00  0.00           N
ATOM   1684  CA  PHE   210      61.538  47.695  40.663  1.00  0.00           C
ATOM   1685  CB  PHE   210      61.316  46.224  41.083  1.00  0.00           C
ATOM   1686  CG  PHE   210      61.430  45.344  39.833  1.00  0.00           C
ATOM   1687  CD1 PHE   210      60.385  44.408  39.534  1.00  0.00           C
ATOM   1688  CE1 PHE   210      60.538  43.679  38.354  1.00  0.00           C
ATOM   1689  CZ  PHE   210      61.637  43.765  37.493  1.00  0.00           C
ATOM   1690  CE2 PHE   210      62.673  44.580  37.823  1.00  0.00           C
ATOM   1691  CD2 PHE   210      62.599  45.380  39.013  1.00  0.00           C
ATOM   1692  C   PHE   210      60.404  48.268  39.743  1.00  0.00           C
ATOM   1693  O   PHE   210      60.415  48.008  38.563  1.00  0.00           O
ATOM   1694  N   TYR   211      59.639  49.274  40.214  1.00  0.00           N
ATOM   1695  CA  TYR   211      58.844  50.120  39.354  1.00  0.00           C
ATOM   1696  CB  TYR   211      57.760  50.874  40.124  1.00  0.00           C
ATOM   1697  CG  TYR   211      56.786  51.589  39.255  1.00  0.00           C
ATOM   1698  CD1 TYR   211      55.869  50.884  38.495  1.00  0.00           C
ATOM   1699  CE1 TYR   211      54.975  51.539  37.636  1.00  0.00           C
ATOM   1700  CZ  TYR   211      55.007  52.939  37.565  1.00  0.00           C
ATOM   1701  OH  TYR   211      54.093  53.654  36.876  1.00  0.00           O
ATOM   1702  CE2 TYR   211      56.024  53.684  38.175  1.00  0.00           C
ATOM   1703  CD2 TYR   211      56.888  52.989  39.054  1.00  0.00           C
ATOM   1704  C   TYR   211      59.758  51.095  38.523  1.00  0.00           C
ATOM   1705  O   TYR   211      59.486  51.353  37.363  1.00  0.00           O
ATOM   1706  N   ALA   212      60.786  51.570  39.142  1.00  0.00           N
ATOM   1707  CA  ALA   212      61.660  52.615  38.652  1.00  0.00           C
ATOM   1708  CB  ALA   212      62.327  53.219  39.831  1.00  0.00           C
ATOM   1709  C   ALA   212      62.493  51.969  37.511  1.00  0.00           C
ATOM   1710  O   ALA   212      62.609  52.510  36.441  1.00  0.00           O
ATOM   1711  N   LYS   213      62.850  50.691  37.621  1.00  0.00           N
ATOM   1712  CA  LYS   213      63.534  49.865  36.611  1.00  0.00           C
ATOM   1713  CB  LYS   213      64.012  48.467  37.171  1.00  0.00           C
ATOM   1714  CG  LYS   213      65.042  48.563  38.331  1.00  0.00           C
ATOM   1715  CD  LYS   213      66.298  49.280  37.810  1.00  0.00           C
ATOM   1716  CE  LYS   213      67.380  48.956  38.899  1.00  0.00           C
ATOM   1717  NZ  LYS   213      68.565  49.822  38.718  1.00  0.00           N
ATOM   1718  C   LYS   213      62.645  49.550  35.402  1.00  0.00           C
ATOM   1719  O   LYS   213      62.962  49.991  34.252  1.00  0.00           O
ATOM   1720  N   ILE   214      61.538  48.904  35.633  1.00  0.00           N
ATOM   1721  CA  ILE   214      60.549  48.708  34.563  1.00  0.00           C
ATOM   1722  CB  ILE   214      59.254  47.871  35.004  1.00  0.00           C
ATOM   1723  CG2 ILE   214      58.441  48.447  36.144  1.00  0.00           C
ATOM   1724  CG1 ILE   214      58.264  47.666  33.835  1.00  0.00           C
ATOM   1725  CD1 ILE   214      58.897  46.929  32.674  1.00  0.00           C
ATOM   1726  C   ILE   214      60.221  50.086  33.903  1.00  0.00           C
ATOM   1727  O   ILE   214      60.420  50.217  32.703  1.00  0.00           O
ATOM   1728  N   TYR   215      59.786  51.134  34.603  1.00  0.00           N
ATOM   1729  CA  TYR   215      59.448  52.442  34.013  1.00  0.00           C
ATOM   1730  CB  TYR   215      58.824  53.319  35.153  1.00  0.00           C
ATOM   1731  CG  TYR   215      58.048  54.455  34.573  1.00  0.00           C
ATOM   1732  CD1 TYR   215      58.621  55.688  34.073  1.00  0.00           C
ATOM   1733  CE1 TYR   215      57.795  56.663  33.523  1.00  0.00           C
ATOM   1734  CZ  TYR   215      56.386  56.426  33.424  1.00  0.00           C
ATOM   1735  OH  TYR   215      55.561  57.341  32.844  1.00  0.00           O
ATOM   1736  CE2 TYR   215      55.853  55.283  34.004  1.00  0.00           C
ATOM   1737  CD2 TYR   215      56.638  54.307  34.654  1.00  0.00           C
ATOM   1738  C   TYR   215      60.494  53.208  33.212  1.00  0.00           C
ATOM   1739  O   TYR   215      60.230  53.696  32.122  1.00  0.00           O
ATOM   1740  N   LYS   216      61.775  52.975  33.602  1.00  0.00           N
ATOM   1741  CA  LYS   216      62.922  53.471  32.801  1.00  0.00           C
ATOM   1742  CB  LYS   216      64.262  53.478  33.630  1.00  0.00           C
ATOM   1743  CG  LYS   216      64.177  54.548  34.810  1.00  0.00           C
ATOM   1744  CD  LYS   216      65.399  54.265  35.739  1.00  0.00           C
ATOM   1745  CE  LYS   216      66.679  54.232  34.949  1.00  0.00           C
ATOM   1746  NZ  LYS   216      67.713  53.597  35.828  1.00  0.00           N
ATOM   1747  C   LYS   216      63.185  52.702  31.451  1.00  0.00           C
ATOM   1748  O   LYS   216      63.601  53.364  30.490  1.00  0.00           O
ATOM   1749  N   ALA   217      62.842  51.450  31.421  1.00  0.00           N
ATOM   1750  CA  ALA   217      63.126  50.651  30.231  1.00  0.00           C
ATOM   1751  CB  ALA   217      63.334  49.213  30.491  1.00  0.00           C
ATOM   1752  C   ALA   217      62.064  50.945  29.132  1.00  0.00           C
ATOM   1753  O   ALA   217      62.373  51.017  27.972  1.00  0.00           O
ATOM   1754  N   VAL   218      60.813  51.019  29.573  1.00  0.00           N
ATOM   1755  CA  VAL   218      59.681  51.402  28.643  1.00  0.00           C
ATOM   1756  CB  VAL   218      58.313  50.985  29.084  1.00  0.00           C
ATOM   1757  CG1 VAL   218      58.321  49.505  29.264  1.00  0.00           C
ATOM   1758  CG2 VAL   218      57.911  51.523  30.584  1.00  0.00           C
ATOM   1759  C   VAL   218      59.583  52.882  28.183  1.00  0.00           C
ATOM   1760  O   VAL   218      58.778  53.727  28.533  1.00  0.00           O
ATOM   1761  N   ARG   219      60.491  53.106  27.202  1.00  0.00           N
ATOM   1762  CA  ARG   219      60.743  54.438  26.582  1.00  0.00           C
ATOM   1763  CB  ARG   219      62.121  54.775  26.211  1.00  0.00           C
ATOM   1764  CG  ARG   219      63.193  54.491  27.300  1.00  0.00           C
ATOM   1765  CD  ARG   219      64.460  55.128  26.990  1.00  0.00           C
ATOM   1766  NE  ARG   219      64.382  56.628  26.999  1.00  0.00           N
ATOM   1767  CZ  ARG   219      65.307  57.563  26.939  1.00  0.00           C
ATOM   1768  NH1 ARG   219      66.529  57.199  27.098  1.00  0.00           N
ATOM   1769  NH2 ARG   219      65.110  58.771  26.619  1.00  0.00           N
ATOM   1770  C   ARG   219      59.641  54.752  25.522  1.00  0.00           C
ATOM   1771  O   ARG   219      59.355  53.890  24.663  1.00  0.00           O
ATOM   1772  N   GLN   220      59.065  55.938  25.602  1.00  0.00           N
ATOM   1773  CA  GLN   220      58.081  56.483  24.653  1.00  0.00           C
ATOM   1774  CB  GLN   220      56.788  57.056  25.314  1.00  0.00           C
ATOM   1775  CG  GLN   220      55.705  57.550  24.324  1.00  0.00           C
ATOM   1776  CD  GLN   220      54.523  58.084  25.095  1.00  0.00           C
ATOM   1777  OE1 GLN   220      54.275  57.713  26.225  1.00  0.00           O
ATOM   1778  NE2 GLN   220      53.738  58.919  24.465  1.00  0.00           N
ATOM   1779  C   GLN   220      58.734  57.646  23.812  1.00  0.00           C
ATOM   1780  O   GLN   220      58.654  57.656  22.602  1.00  0.00           O
ATOM   1781  N   HIS   221      59.610  58.501  24.472  1.00  0.00           N
ATOM   1782  CA  HIS   221      60.374  59.505  23.791  1.00  0.00           C
ATOM   1783  CB  HIS   221      59.807  60.882  24.061  1.00  0.00           C
ATOM   1784  CG  HIS   221      58.565  61.125  23.362  1.00  0.00           C
ATOM   1785  ND1 HIS   221      57.246  60.948  23.922  1.00  0.00           N
ATOM   1786  CE1 HIS   221      56.403  61.414  23.043  1.00  0.00           C
ATOM   1787  NE2 HIS   221      57.041  61.727  21.862  1.00  0.00           N
ATOM   1788  CD2 HIS   221      58.402  61.584  22.102  1.00  0.00           C
ATOM   1789  C   HIS   221      61.804  59.523  24.250  1.00  0.00           C
ATOM   1790  O   HIS   221      62.267  59.186  25.340  1.00  0.00           O
ATOM   1791  N   CYS   222      62.571  59.987  23.250  1.00  0.00           N
ATOM   1792  CA  CYS   222      64.052  59.895  23.139  1.00  0.00           C
ATOM   1793  CB  CYS   222      64.358  58.727  22.209  1.00  0.00           C
ATOM   1794  SG  CYS   222      64.036  57.225  23.199  1.00  0.00           S
ATOM   1795  C   CYS   222      64.744  61.209  22.648  1.00  0.00           C
ATOM   1796  O   CYS   222      64.129  62.115  22.098  1.00  0.00           O
ATOM   1797  N   GLY   223      66.095  61.186  22.728  1.00  0.00           N
ATOM   1798  CA  GLY   223      66.969  62.181  22.097  1.00  0.00           C
ATOM   1799  C   GLY   223      66.952  63.541  22.767  1.00  0.00           C
ATOM   1800  O   GLY   223      66.292  63.717  23.807  1.00  0.00           O
ATOM   1801  N   SER   224      67.556  64.524  22.036  1.00  0.00           N
ATOM   1802  CA  SER   224      67.679  65.835  22.606  1.00  0.00           C
ATOM   1803  CB  SER   224      68.383  66.838  21.595  1.00  0.00           C
ATOM   1804  OG  SER   224      69.516  66.284  21.085  1.00  0.00           O
ATOM   1805  C   SER   224      66.306  66.407  22.906  1.00  0.00           C
ATOM   1806  O   SER   224      65.367  66.222  22.147  1.00  0.00           O
ATOM   1807  N   GLY   225      66.173  67.157  24.016  1.00  0.00           N
ATOM   1808  CA  GLY   225      64.860  67.750  24.467  1.00  0.00           C
ATOM   1809  C   GLY   225      63.605  66.853  24.328  1.00  0.00           C
ATOM   1810  O   GLY   225      62.492  67.317  24.048  1.00  0.00           O
ATOM   1811  N   SER   226      63.832  65.504  24.478  1.00  0.00           N
ATOM   1812  CA  SER   226      62.918  64.429  24.219  1.00  0.00           C
ATOM   1813  CB  SER   226      62.110  64.115  25.499  1.00  0.00           C
ATOM   1814  OG  SER   226      62.972  63.910  26.649  1.00  0.00           O
ATOM   1815  C   SER   226      62.026  64.614  23.039  1.00  0.00           C
ATOM   1816  O   SER   226      60.827  64.408  23.150  1.00  0.00           O
ATOM   1817  N   GLY   227      62.563  65.107  21.949  1.00  0.00           N
ATOM   1818  CA  GLY   227      61.731  65.362  20.729  1.00  0.00           C
ATOM   1819  C   GLY   227      61.327  64.100  19.970  1.00  0.00           C
ATOM   1820  O   GLY   227      60.128  63.963  19.590  1.00  0.00           O
ATOM   1821  N   SER   228      62.282  63.175  19.759  1.00  0.00           N
ATOM   1822  CA  SER   228      61.998  61.983  18.960  1.00  0.00           C
ATOM   1823  CB  SER   228      63.300  61.520  18.379  1.00  0.00           C
ATOM   1824  OG  SER   228      63.085  60.579  17.399  1.00  0.00           O
ATOM   1825  C   SER   228      61.265  60.809  19.600  1.00  0.00           C
ATOM   1826  O   SER   228      61.587  60.561  20.750  1.00  0.00           O
ATOM   1827  N   GLY   229      60.317  60.304  18.891  1.00  0.00           N
ATOM   1828  CA  GLY   229      59.764  59.001  19.311  1.00  0.00           C
ATOM   1829  C   GLY   229      60.741  57.836  19.371  1.00  0.00           C
ATOM   1830  O   GLY   229      61.641  57.651  18.511  1.00  0.00           O
ATOM   1831  N   SER   230      60.666  57.076  20.481  1.00  0.00           N
ATOM   1832  CA  SER   230      61.363  55.790  20.611  1.00  0.00           C
ATOM   1833  CB  SER   230      61.096  55.269  22.021  1.00  0.00           C
ATOM   1834  OG  SER   230      59.688  54.981  22.162  1.00  0.00           O
ATOM   1835  C   SER   230      61.057  54.778  19.492  1.00  0.00           C
ATOM   1836  O   SER   230      59.898  54.692  19.002  1.00  0.00           O
ATOM   1837  N   LEU   231      62.052  53.983  19.141  1.00  0.00           N
ATOM   1838  CA  LEU   231      61.947  52.903  18.081  1.00  0.00           C
ATOM   1839  CB  LEU   231      63.388  52.610  17.571  1.00  0.00           C
ATOM   1840  CG  LEU   231      64.253  53.575  16.780  1.00  0.00           C
ATOM   1841  CD1 LEU   231      65.675  53.052  16.469  1.00  0.00           C
ATOM   1842  CD2 LEU   231      63.500  53.910  15.470  1.00  0.00           C
ATOM   1843  C   LEU   231      61.164  51.668  18.582  1.00  0.00           C
ATOM   1844  O   LEU   231      60.778  50.816  17.833  1.00  0.00           O
ATOM   1845  N   HIS   232      61.135  51.539  19.912  1.00  0.00           N
ATOM   1846  CA  HIS   232      60.532  50.325  20.573  1.00  0.00           C
ATOM   1847  CB  HIS   232      61.558  49.231  20.642  1.00  0.00           C
ATOM   1848  CG  HIS   232      60.926  47.878  21.053  1.00  0.00           C
ATOM   1849  ND1 HIS   232      61.301  47.010  22.113  1.00  0.00           N
ATOM   1850  CE1 HIS   232      60.657  45.866  21.984  1.00  0.00           C
ATOM   1851  NE2 HIS   232      59.776  45.971  20.974  1.00  0.00           N
ATOM   1852  CD2 HIS   232      59.909  47.242  20.364  1.00  0.00           C
ATOM   1853  C   HIS   232      59.851  50.652  21.913  1.00  0.00           C
ATOM   1854  O   HIS   232      60.136  51.734  22.453  1.00  0.00           O
ATOM   1855  N   MET   233      59.136  49.808  22.624  1.00  0.00           N
ATOM   1856  CA  MET   233      58.576  50.035  23.974  1.00  0.00           C
ATOM   1857  CB  MET   233      59.646  50.031  25.003  1.00  0.00           C
ATOM   1858  CG  MET   233      60.663  48.887  25.063  1.00  0.00           C
ATOM   1859  SD  MET   233      59.871  47.293  25.274  1.00  0.00           S
ATOM   1860  CE  MET   233      61.357  46.201  25.383  1.00  0.00           C
ATOM   1861  C   MET   233      57.549  51.200  24.064  1.00  0.00           C
ATOM   1862  O   MET   233      57.107  51.658  25.164  1.00  0.00           O
ATOM   1863  N   ASN   234      57.026  51.657  22.894  1.00  0.00           N
ATOM   1864  CA  ASN   234      56.369  52.983  22.855  1.00  0.00           C
ATOM   1865  CB  ASN   234      56.645  53.675  21.534  1.00  0.00           C
ATOM   1866  CG  ASN   234      56.007  55.031  21.344  1.00  0.00           C
ATOM   1867  OD1 ASN   234      54.846  55.225  21.085  1.00  0.00           O
ATOM   1868  ND2 ASN   234      56.832  55.996  21.174  1.00  0.00           N
ATOM   1869  C   ASN   234      54.989  53.046  23.365  1.00  0.00           C
ATOM   1870  O   ASN   234      54.584  53.994  23.975  1.00  0.00           O
ATOM   1871  N   ARG   235      54.154  52.011  23.196  1.00  0.00           N
ATOM   1872  CA  ARG   235      52.765  51.874  23.747  1.00  0.00           C
ATOM   1873  CB  ARG   235      51.930  51.009  22.807  1.00  0.00           C
ATOM   1874  CG  ARG   235      51.545  51.737  21.538  1.00  0.00           C
ATOM   1875  CD  ARG   235      50.246  51.380  20.768  1.00  0.00           C
ATOM   1876  NE  ARG   235      50.103  50.029  20.269  1.00  0.00           N
ATOM   1877  CZ  ARG   235      50.575  49.551  19.099  1.00  0.00           C
ATOM   1878  NH1 ARG   235      51.091  50.284  18.188  1.00  0.00           N
ATOM   1879  NH2 ARG   235      50.752  48.262  18.949  1.00  0.00           N
ATOM   1880  C   ARG   235      52.739  51.304  25.147  1.00  0.00           C
ATOM   1881  O   ARG   235      51.771  51.159  25.868  1.00  0.00           O
ATOM   1882  N   GLU   236      53.892  50.790  25.636  1.00  0.00           N
ATOM   1883  CA  GLU   236      54.137  50.102  26.876  1.00  0.00           C
ATOM   1884  CB  GLU   236      55.460  49.519  26.896  1.00  0.00           C
ATOM   1885  CG  GLU   236      55.735  48.470  25.796  1.00  0.00           C
ATOM   1886  CD  GLU   236      54.661  47.395  25.917  1.00  0.00           C
ATOM   1887  OE1 GLU   236      54.514  46.894  27.057  1.00  0.00           O
ATOM   1888  OE2 GLU   236      54.183  46.972  24.857  1.00  0.00           O
ATOM   1889  C   GLU   236      54.043  51.022  28.076  1.00  0.00           C
ATOM   1890  O   GLU   236      53.755  50.610  29.237  1.00  0.00           O
ATOM   1891  N   ARG   237      54.436  52.294  27.866  1.00  0.00           N
ATOM   1892  CA  ARG   237      54.510  53.334  28.916  1.00  0.00           C
ATOM   1893  CB  ARG   237      55.193  54.648  28.425  1.00  0.00           C
ATOM   1894  CG  ARG   237      55.389  55.599  29.615  1.00  0.00           C
ATOM   1895  CD  ARG   237      56.362  56.715  29.354  1.00  0.00           C
ATOM   1896  NE  ARG   237      57.715  56.222  29.593  1.00  0.00           N
ATOM   1897  CZ  ARG   237      58.783  56.788  30.182  1.00  0.00           C
ATOM   1898  NH1 ARG   237      58.736  58.018  30.502  1.00  0.00           N
ATOM   1899  NH2 ARG   237      59.827  56.074  30.602  1.00  0.00           N
ATOM   1900  C   ARG   237      53.139  53.607  29.606  1.00  0.00           C
ATOM   1901  O   ARG   237      53.099  53.817  30.816  1.00  0.00           O
ATOM   1902  N   LYS   238      52.079  53.611  28.777  1.00  0.00           N
ATOM   1903  CA  LYS   238      50.628  53.753  29.178  1.00  0.00           C
ATOM   1904  CB  LYS   238      49.786  53.989  27.848  1.00  0.00           C
ATOM   1905  CG  LYS   238      48.326  54.141  28.269  1.00  0.00           C
ATOM   1906  CD  LYS   238      47.513  54.496  27.079  1.00  0.00           C
ATOM   1907  CE  LYS   238      46.063  54.518  27.460  1.00  0.00           C
ATOM   1908  NZ  LYS   238      45.190  55.013  26.380  1.00  0.00           N
ATOM   1909  C   LYS   238      50.235  52.691  30.128  1.00  0.00           C
ATOM   1910  O   LYS   238      49.544  52.928  31.128  1.00  0.00           O
ATOM   1911  N   ALA   239      50.681  51.434  29.918  1.00  0.00           N
ATOM   1912  CA  ALA   239      50.368  50.352  30.808  1.00  0.00           C
ATOM   1913  CB  ALA   239      50.615  48.983  30.039  1.00  0.00           C
ATOM   1914  C   ALA   239      51.198  50.337  32.128  1.00  0.00           C
ATOM   1915  O   ALA   239      50.671  49.894  33.198  1.00  0.00           O
ATOM   1916  N   ALA   240      52.416  50.804  32.107  1.00  0.00           N
ATOM   1917  CA  ALA   240      53.245  51.058  33.267  1.00  0.00           C
ATOM   1918  CB  ALA   240      54.633  51.486  32.766  1.00  0.00           C
ATOM   1919  C   ALA   240      52.650  52.155  34.177  1.00  0.00           C
ATOM   1920  O   ALA   240      52.482  51.875  35.397  1.00  0.00           O
ATOM   1921  N   LYS   241      52.223  53.303  33.637  1.00  0.00           N
ATOM   1922  CA  LYS   241      51.448  54.319  34.287  1.00  0.00           C
ATOM   1923  CB  LYS   241      51.002  55.366  33.257  1.00  0.00           C
ATOM   1924  CG  LYS   241      52.087  56.292  32.836  1.00  0.00           C
ATOM   1925  CD  LYS   241      51.511  57.199  31.696  1.00  0.00           C
ATOM   1926  CE  LYS   241      52.404  58.444  31.556  1.00  0.00           C
ATOM   1927  NZ  LYS   241      52.370  59.013  30.206  1.00  0.00           N
ATOM   1928  C   LYS   241      50.131  53.792  34.948  1.00  0.00           C
ATOM   1929  O   LYS   241      49.881  54.011  36.108  1.00  0.00           O
ATOM   1930  N   GLN   242      49.425  52.948  34.228  1.00  0.00           N
ATOM   1931  CA  GLN   242      48.199  52.361  34.769  1.00  0.00           C
ATOM   1932  CB  GLN   242      47.392  51.647  33.700  1.00  0.00           C
ATOM   1933  CG  GLN   242      46.747  52.573  32.690  1.00  0.00           C
ATOM   1934  CD  GLN   242      45.909  51.948  31.541  1.00  0.00           C
ATOM   1935  OE1 GLN   242      45.656  50.787  31.531  1.00  0.00           O
ATOM   1936  NE2 GLN   242      45.445  52.696  30.591  1.00  0.00           N
ATOM   1937  C   GLN   242      48.485  51.453  35.979  1.00  0.00           C
ATOM   1938  O   GLN   242      47.805  51.560  36.980  1.00  0.00           O
ATOM   1939  N   LEU   243      49.459  50.578  35.809  1.00  0.00           N
ATOM   1940  CA  LEU   243      49.825  49.631  36.899  1.00  0.00           C
ATOM   1941  CB  LEU   243      50.850  48.566  36.489  1.00  0.00           C
ATOM   1942  CG  LEU   243      51.287  47.459  37.489  1.00  0.00           C
ATOM   1943  CD1 LEU   243      50.081  46.792  38.079  1.00  0.00           C
ATOM   1944  CD2 LEU   243      52.242  46.484  36.998  1.00  0.00           C
ATOM   1945  C   LEU   243      50.311  50.443  38.138  1.00  0.00           C
ATOM   1946  O   LEU   243      49.893  50.181  39.229  1.00  0.00           O
ATOM   1947  N   GLY   244      51.156  51.458  37.928  1.00  0.00           N
ATOM   1948  CA  GLY   244      51.672  52.281  38.947  1.00  0.00           C
ATOM   1949  C   GLY   244      50.598  53.115  39.708  1.00  0.00           C
ATOM   1950  O   GLY   244      50.806  53.497  40.888  1.00  0.00           O
ATOM   1951  N   PHE   245      49.505  53.579  39.078  1.00  0.00           N
ATOM   1952  CA  PHE   245      48.292  54.153  39.669  1.00  0.00           C
ATOM   1953  CB  PHE   245      47.319  54.607  38.519  1.00  0.00           C
ATOM   1954  CG  PHE   245      47.381  56.048  38.099  1.00  0.00           C
ATOM   1955  CD1 PHE   245      46.167  56.741  37.860  1.00  0.00           C
ATOM   1956  CE1 PHE   245      46.099  58.111  37.449  1.00  0.00           C
ATOM   1957  CZ  PHE   245      47.346  58.737  37.248  1.00  0.00           C
ATOM   1958  CE2 PHE   245      48.550  58.024  37.458  1.00  0.00           C
ATOM   1959  CD2 PHE   245      48.617  56.694  37.908  1.00  0.00           C
ATOM   1960  C   PHE   245      47.688  53.200  40.649  1.00  0.00           C
ATOM   1961  O   PHE   245      47.536  53.539  41.789  1.00  0.00           O
ATOM   1962  N   ILE   246      47.334  51.958  40.200  1.00  0.00           N
ATOM   1963  CA  ILE   246      46.429  51.083  40.911  1.00  0.00           C
ATOM   1964  CB  ILE   246      45.724  50.059  40.041  1.00  0.00           C
ATOM   1965  CG2 ILE   246      44.660  50.773  39.222  1.00  0.00           C
ATOM   1966  CG1 ILE   246      46.639  49.104  39.361  1.00  0.00           C
ATOM   1967  CD1 ILE   246      45.815  47.919  38.722  1.00  0.00           C
ATOM   1968  C   ILE   246      47.274  50.368  42.020  1.00  0.00           C
ATOM   1969  O   ILE   246      46.617  49.954  43.001  1.00  0.00           O
ATOM   1970  N   MET   247      48.594  50.385  42.079  1.00  0.00           N
ATOM   1971  CA  MET   247      49.346  50.069  43.289  1.00  0.00           C
ATOM   1972  CB  MET   247      50.581  49.216  42.929  1.00  0.00           C
ATOM   1973  CG  MET   247      51.656  50.032  42.338  1.00  0.00           C
ATOM   1974  SD  MET   247      53.286  50.091  43.097  1.00  0.00           S
ATOM   1975  CE  MET   247      53.867  51.604  42.296  1.00  0.00           C
ATOM   1976  C   MET   247      49.581  51.201  44.299  1.00  0.00           C
ATOM   1977  O   MET   247      49.443  50.900  45.439  1.00  0.00           O
ATOM   1978  N   ALA   248      49.814  52.422  43.878  1.00  0.00           N
ATOM   1979  CA  ALA   248      49.758  53.612  44.738  1.00  0.00           C
ATOM   1980  CB  ALA   248      50.331  54.825  43.918  1.00  0.00           C
ATOM   1981  C   ALA   248      48.367  53.894  45.359  1.00  0.00           C
ATOM   1982  O   ALA   248      48.264  54.424  46.459  1.00  0.00           O
ATOM   1983  N   ALA   249      47.258  53.548  44.760  1.00  0.00           N
ATOM   1984  CA  ALA   249      45.879  53.451  45.340  1.00  0.00           C
ATOM   1985  CB  ALA   249      44.840  53.165  44.241  1.00  0.00           C
ATOM   1986  C   ALA   249      45.795  52.431  46.501  1.00  0.00           C
ATOM   1987  O   ALA   249      45.244  52.768  47.581  1.00  0.00           O
ATOM   1988  N   PHE   250      46.451  51.284  46.410  1.00  0.00           N
ATOM   1989  CA  PHE   250      46.557  50.385  47.561  1.00  0.00           C
ATOM   1990  CB  PHE   250      47.024  49.027  46.961  1.00  0.00           C
ATOM   1991  CG  PHE   250      47.141  47.858  47.981  1.00  0.00           C
ATOM   1992  CD1 PHE   250      48.232  47.804  48.900  1.00  0.00           C
ATOM   1993  CE1 PHE   250      48.197  46.834  49.890  1.00  0.00           C
ATOM   1994  CZ  PHE   250      47.112  45.898  50.041  1.00  0.00           C
ATOM   1995  CE2 PHE   250      46.182  45.793  48.982  1.00  0.00           C
ATOM   1996  CD2 PHE   250      46.136  46.823  47.972  1.00  0.00           C
ATOM   1997  C   PHE   250      47.425  50.920  48.690  1.00  0.00           C
ATOM   1998  O   PHE   250      47.176  50.759  49.860  1.00  0.00           O
ATOM   1999  N   ILE   251      48.571  51.516  48.319  1.00  0.00           N
ATOM   2000  CA  ILE   251      49.540  51.922  49.369  1.00  0.00           C
ATOM   2001  CB  ILE   251      50.899  52.009  48.618  1.00  0.00           C
ATOM   2002  CG2 ILE   251      51.985  52.735  49.457  1.00  0.00           C
ATOM   2003  CG1 ILE   251      51.345  50.701  48.038  1.00  0.00           C
ATOM   2004  CD1 ILE   251      52.224  50.926  46.817  1.00  0.00           C
ATOM   2005  C   ILE   251      49.123  53.169  50.139  1.00  0.00           C
ATOM   2006  O   ILE   251      49.563  53.312  51.258  1.00  0.00           O
ATOM   2007  N   LEU   252      48.418  54.075  49.519  1.00  0.00           N
ATOM   2008  CA  LEU   252      47.773  55.142  50.339  1.00  0.00           C
ATOM   2009  CB  LEU   252      47.017  56.078  49.369  1.00  0.00           C
ATOM   2010  CG  LEU   252      45.892  57.032  49.900  1.00  0.00           C
ATOM   2011  CD1 LEU   252      46.327  58.144  50.919  1.00  0.00           C
ATOM   2012  CD2 LEU   252      45.148  57.748  48.750  1.00  0.00           C
ATOM   2013  C   LEU   252      46.796  54.677  51.420  1.00  0.00           C
ATOM   2014  O   LEU   252      46.663  55.307  52.430  1.00  0.00           O
ATOM   2015  N   CYS   253      46.202  53.544  51.200  1.00  0.00           N
ATOM   2016  CA  CYS   253      45.315  52.939  52.111  1.00  0.00           C
ATOM   2017  CB  CYS   253      44.260  52.093  51.412  1.00  0.00           C
ATOM   2018  SG  CYS   253      43.294  52.908  50.132  1.00  0.00           S
ATOM   2019  C   CYS   253      46.040  52.143  53.221  1.00  0.00           C
ATOM   2020  O   CYS   253      45.501  52.231  54.341  1.00  0.00           O
ATOM   2021  N   TRP   254      47.312  51.770  53.140  1.00  0.00           N
ATOM   2022  CA  TRP   254      48.057  51.094  54.200  1.00  0.00           C
ATOM   2023  CB  TRP   254      48.524  49.677  53.690  1.00  0.00           C
ATOM   2024  CG  TRP   254      47.439  48.691  53.800  1.00  0.00           C
ATOM   2025  CD1 TRP   254      46.772  48.067  52.771  1.00  0.00           C
ATOM   2026  NE1 TRP   254      45.837  47.162  53.312  1.00  0.00           N
ATOM   2027  CE2 TRP   254      45.718  47.272  54.672  1.00  0.00           C
ATOM   2028  CZ2 TRP   254      44.982  46.588  55.642  1.00  0.00           C
ATOM   2029  CH2 TRP   254      45.091  46.919  57.012  1.00  0.00           C
ATOM   2030  CZ3 TRP   254      46.086  47.804  57.381  1.00  0.00           C
ATOM   2031  CE3 TRP   254      46.952  48.429  56.461  1.00  0.00           C
ATOM   2032  CD2 TRP   254      46.823  48.188  55.061  1.00  0.00           C
ATOM   2033  C   TRP   254      49.112  51.950  54.869  1.00  0.00           C
ATOM   2034  O   TRP   254      49.695  51.614  55.929  1.00  0.00           O
ATOM   2035  N   ILE   255      49.646  52.993  54.228  1.00  0.00           N
ATOM   2036  CA  ILE   255      50.783  53.769  54.788  1.00  0.00           C
ATOM   2037  CB  ILE   255      51.518  54.583  53.687  1.00  0.00           C
ATOM   2038  CG2 ILE   255      50.731  55.809  53.287  1.00  0.00           C
ATOM   2039  CG1 ILE   255      52.936  54.951  54.176  1.00  0.00           C
ATOM   2040  CD1 ILE   255      53.782  55.455  52.966  1.00  0.00           C
ATOM   2041  C   ILE   255      50.359  54.577  56.028  1.00  0.00           C
ATOM   2042  O   ILE   255      51.219  54.632  56.897  1.00  0.00           O
ATOM   2043  N   PRO   256      49.067  54.950  56.348  1.00  0.00           N
ATOM   2044  CD  PRO   256      47.986  55.114  55.429  1.00  0.00           C
ATOM   2045  CG  PRO   256      47.090  56.160  55.979  1.00  0.00           C
ATOM   2046  CB  PRO   256      47.321  56.101  57.499  1.00  0.00           C
ATOM   2047  CA  PRO   256      48.754  55.579  57.668  1.00  0.00           C
ATOM   2048  C   PRO   256      48.790  54.569  58.819  1.00  0.00           C
ATOM   2049  O   PRO   256      49.109  55.041  59.938  1.00  0.00           O
ATOM   2050  N   TYR   257      48.567  53.248  58.579  1.00  0.00           N
ATOM   2051  CA  TYR   257      48.834  52.200  59.559  1.00  0.00           C
ATOM   2052  CB  TYR   257      48.131  50.836  59.110  1.00  0.00           C
ATOM   2053  CG  TYR   257      48.397  49.827  60.190  1.00  0.00           C
ATOM   2054  CD1 TYR   257      49.522  48.953  60.109  1.00  0.00           C
ATOM   2055  CE1 TYR   257      49.906  48.246  61.259  1.00  0.00           C
ATOM   2056  CZ  TYR   257      49.117  48.252  62.480  1.00  0.00           C
ATOM   2057  OH  TYR   257      49.462  47.384  63.420  1.00  0.00           O
ATOM   2058  CE2 TYR   257      47.992  49.126  62.550  1.00  0.00           C
ATOM   2059  CD2 TYR   257      47.807  49.994  61.470  1.00  0.00           C
ATOM   2060  C   TYR   257      50.295  52.028  59.918  1.00  0.00           C
ATOM   2061  O   TYR   257      50.665  52.050  61.068  1.00  0.00           O
ATOM   2062  N   PHE   258      51.183  52.182  58.908  1.00  0.00           N
ATOM   2063  CA  PHE   258      52.665  51.980  59.227  1.00  0.00           C
ATOM   2064  CB  PHE   258      53.358  51.314  58.017  1.00  0.00           C
ATOM   2065  CG  PHE   258      52.855  49.871  57.927  1.00  0.00           C
ATOM   2066  CD1 PHE   258      53.421  48.924  58.827  1.00  0.00           C
ATOM   2067  CE1 PHE   258      53.018  47.562  58.798  1.00  0.00           C
ATOM   2068  CZ  PHE   258      52.060  47.107  57.778  1.00  0.00           C
ATOM   2069  CE2 PHE   258      51.525  48.044  56.908  1.00  0.00           C
ATOM   2070  CD2 PHE   258      51.938  49.386  56.908  1.00  0.00           C
ATOM   2071  C   PHE   258      53.308  53.304  59.666  1.00  0.00           C
ATOM   2072  O   PHE   258      54.349  53.220  60.246  1.00  0.00           O
ATOM   2073  N   ILE   259      52.601  54.460  59.506  1.00  0.00           N
ATOM   2074  CA  ILE   259      53.115  55.733  60.176  1.00  0.00           C
ATOM   2075  CB  ILE   259      52.597  57.040  59.446  1.00  0.00           C
ATOM   2076  CG2 ILE   259      52.931  58.352  60.185  1.00  0.00           C
ATOM   2077  CG1 ILE   259      53.066  57.102  57.926  1.00  0.00           C
ATOM   2078  CD1 ILE   259      52.181  57.897  57.016  1.00  0.00           C
ATOM   2079  C   ILE   259      52.666  55.751  61.606  1.00  0.00           C
ATOM   2080  O   ILE   259      53.495  56.006  62.496  1.00  0.00           O
ATOM   2081  N   PHE   260      51.408  55.384  61.837  1.00  0.00           N
ATOM   2082  CA  PHE   260      50.869  55.242  63.217  1.00  0.00           C
ATOM   2083  CB  PHE   260      49.382  54.763  63.188  1.00  0.00           C
ATOM   2084  CG  PHE   260      48.895  54.361  64.539  1.00  0.00           C
ATOM   2085  CD1 PHE   260      48.472  53.019  64.729  1.00  0.00           C
ATOM   2086  CE1 PHE   260      47.994  52.746  66.019  1.00  0.00           C
ATOM   2087  CZ  PHE   260      47.720  53.685  66.979  1.00  0.00           C
ATOM   2088  CE2 PHE   260      48.253  54.958  66.799  1.00  0.00           C
ATOM   2089  CD2 PHE   260      48.860  55.301  65.568  1.00  0.00           C
ATOM   2090  C   PHE   260      51.655  54.196  64.037  1.00  0.00           C
ATOM   2091  O   PHE   260      52.064  54.528  65.107  1.00  0.00           O
ATOM   2092  N   PHE   261      51.872  52.967  63.527  1.00  0.00           N
ATOM   2093  CA  PHE   261      52.588  51.821  64.217  1.00  0.00           C
ATOM   2094  CB  PHE   261      52.504  50.640  63.297  1.00  0.00           C
ATOM   2095  CG  PHE   261      53.022  49.293  63.807  1.00  0.00           C
ATOM   2096  CD1 PHE   261      54.204  48.780  63.327  1.00  0.00           C
ATOM   2097  CE1 PHE   261      54.721  47.562  63.767  1.00  0.00           C
ATOM   2098  CZ  PHE   261      54.006  46.799  64.757  1.00  0.00           C
ATOM   2099  CE2 PHE   261      52.803  47.342  65.278  1.00  0.00           C
ATOM   2100  CD2 PHE   261      52.317  48.530  64.718  1.00  0.00           C
ATOM   2101  C   PHE   261      54.066  52.259  64.556  1.00  0.00           C
ATOM   2102  O   PHE   261      54.529  51.872  65.596  1.00  0.00           O
ATOM   2103  N   MET   262      54.671  53.142  63.736  1.00  0.00           N
ATOM   2104  CA  MET   262      56.079  53.510  63.985  1.00  0.00           C
ATOM   2105  CB  MET   262      56.827  53.724  62.714  1.00  0.00           C
ATOM   2106  CG  MET   262      56.884  52.424  61.914  1.00  0.00           C
ATOM   2107  SD  MET   262      58.250  51.371  62.284  1.00  0.00           S
ATOM   2108  CE  MET   262      57.826  50.409  63.804  1.00  0.00           C
ATOM   2109  C   MET   262      56.263  54.721  64.914  1.00  0.00           C
ATOM   2110  O   MET   262      57.144  54.696  65.744  1.00  0.00           O
ATOM   2111  N   VAL   263      55.378  55.716  64.865  1.00  0.00           N
ATOM   2112  CA  VAL   263      55.332  56.896  65.764  1.00  0.00           C
ATOM   2113  CB  VAL   263      54.335  58.021  65.345  1.00  0.00           C
ATOM   2114  CG1 VAL   263      54.110  59.180  66.365  1.00  0.00           C
ATOM   2115  CG2 VAL   263      54.761  58.663  64.074  1.00  0.00           C
ATOM   2116  C   VAL   263      55.106  56.295  67.165  1.00  0.00           C
ATOM   2117  O   VAL   263      55.855  56.590  68.104  1.00  0.00           O
ATOM   2118  N   ILE   264      54.141  55.420  67.395  1.00  0.00           N
ATOM   2119  CA  ILE   264      53.875  54.839  68.726  1.00  0.00           C
ATOM   2120  CB  ILE   264      52.468  54.241  68.757  1.00  0.00           C
ATOM   2121  CG2 ILE   264      51.362  55.245  68.377  1.00  0.00           C
ATOM   2122  CG1 ILE   264      52.425  52.841  68.067  1.00  0.00           C
ATOM   2123  CD1 ILE   264      51.048  52.303  68.208  1.00  0.00           C
ATOM   2124  C   ILE   264      54.960  53.845  69.185  1.00  0.00           C
ATOM   2125  O   ILE   264      55.132  53.606  70.375  1.00  0.00           O
ATOM   2126  N   ALA   265      55.753  53.219  68.255  1.00  0.00           N
ATOM   2127  CA  ALA   265      56.928  52.395  68.604  1.00  0.00           C
ATOM   2128  CB  ALA   265      57.401  51.678  67.324  1.00  0.00           C
ATOM   2129  C   ALA   265      58.094  53.112  69.304  1.00  0.00           C
ATOM   2130  O   ALA   265      58.427  52.754  70.453  1.00  0.00           O
ATOM   2131  N   PHE   266      58.388  54.233  68.673  1.00  0.00           N
ATOM   2132  CA  PHE   266      59.363  55.149  69.252  1.00  0.00           C
ATOM   2133  CB  PHE   266      60.058  56.072  68.182  1.00  0.00           C
ATOM   2134  CG  PHE   266      61.121  55.338  67.371  1.00  0.00           C
ATOM   2135  CD1 PHE   266      60.822  55.036  66.062  1.00  0.00           C
ATOM   2136  CE1 PHE   266      61.736  54.281  65.321  1.00  0.00           C
ATOM   2137  CZ  PHE   266      62.988  53.948  65.881  1.00  0.00           C
ATOM   2138  CE2 PHE   266      63.387  54.350  67.140  1.00  0.00           C
ATOM   2139  CD2 PHE   266      62.413  55.015  67.901  1.00  0.00           C
ATOM   2140  C   PHE   266      58.769  56.056  70.353  1.00  0.00           C
ATOM   2141  O   PHE   266      59.557  56.530  71.162  1.00  0.00           O
ATOM   2142  N   CYS   267      57.508  56.249  70.483  1.00  0.00           N
ATOM   2143  CA  CYS   267      56.926  56.816  71.724  1.00  0.00           C
ATOM   2144  CB  CYS   267      55.384  57.078  71.384  1.00  0.00           C
ATOM   2145  SG  CYS   267      54.320  57.922  72.425  1.00  0.00           S
ATOM   2146  C   CYS   267      56.981  56.007  73.014  1.00  0.00           C
ATOM   2147  O   CYS   267      57.098  56.577  74.083  1.00  0.00           O
ATOM   2148  N   LYS   268      57.028  54.677  72.754  1.00  0.00           N
ATOM   2149  CA  LYS   268      56.875  53.536  73.734  1.00  0.00           C
ATOM   2150  CB  LYS   268      57.996  53.432  74.774  1.00  0.00           C
ATOM   2151  CG  LYS   268      58.123  52.063  75.354  1.00  0.00           C
ATOM   2152  CD  LYS   268      59.264  52.070  76.453  1.00  0.00           C
ATOM   2153  CE  LYS   268      60.585  51.877  75.712  1.00  0.00           C
ATOM   2154  NZ  LYS   268      61.786  51.713  76.492  1.00  0.00           N
ATOM   2155  C   LYS   268      55.515  53.479  74.385  1.00  0.00           C
ATOM   2156  O   LYS   268      55.211  54.357  75.165  1.00  0.00           O
ATOM   2157  N   ASN   269      54.660  52.464  74.096  1.00  0.00           N
ATOM   2158  CA  ASN   269      53.382  52.217  74.656  1.00  0.00           C
ATOM   2159  CB  ASN   269      53.576  51.599  76.096  1.00  0.00           C
ATOM   2160  CG  ASN   269      52.298  51.322  76.907  1.00  0.00           C
ATOM   2161  OD1 ASN   269      51.280  50.886  76.358  1.00  0.00           O
ATOM   2162  ND2 ASN   269      52.288  51.582  78.187  1.00  0.00           N
ATOM   2163  C   ASN   269      52.376  53.352  74.567  1.00  0.00           C
ATOM   2164  O   ASN   269      52.102  54.111  75.467  1.00  0.00           O
ATOM   2165  N   CYS   270      51.874  53.599  73.297  1.00  0.00           N
ATOM   2166  CA  CYS   270      51.187  54.875  72.877  1.00  0.00           C
ATOM   2167  CB  CYS   270      52.121  55.820  72.256  1.00  0.00           C
ATOM   2168  SG  CYS   270      53.349  56.447  73.436  1.00  0.00           S
ATOM   2169  C   CYS   270      49.968  54.518  71.958  1.00  0.00           C
ATOM   2170  O   CYS   270      49.513  55.346  71.138  1.00  0.00           O
ATOM   2171  N   CYS   271      49.565  53.256  72.078  1.00  0.00           N
ATOM   2172  CA  CYS   271      48.647  52.791  71.059  1.00  0.00           C
ATOM   2173  CB  CYS   271      48.745  51.241  70.959  1.00  0.00           C
ATOM   2174  SG  CYS   271      47.499  50.444  69.850  1.00  0.00           S
ATOM   2175  C   CYS   271      47.175  53.253  71.240  1.00  0.00           C
ATOM   2176  O   CYS   271      46.538  52.610  72.050  1.00  0.00           O
ATOM   2177  N   ASN   272      46.699  54.230  70.520  1.00  0.00           N
ATOM   2178  CA  ASN   272      45.247  54.493  70.651  1.00  0.00           C
ATOM   2179  CB  ASN   272      44.999  56.011  70.410  1.00  0.00           C
ATOM   2180  CG  ASN   272      43.567  56.363  70.531  1.00  0.00           C
ATOM   2181  OD1 ASN   272      42.788  56.089  69.602  1.00  0.00           O
ATOM   2182  ND2 ASN   272      43.146  56.761  71.701  1.00  0.00           N
ATOM   2183  C   ASN   272      44.462  53.538  69.751  1.00  0.00           C
ATOM   2184  O   ASN   272      44.682  53.489  68.541  1.00  0.00           O
ATOM   2185  N   GLU   273      43.617  52.754  70.392  1.00  0.00           N
ATOM   2186  CA  GLU   273      42.852  51.659  69.852  1.00  0.00           C
ATOM   2187  CB  GLU   273      42.358  50.777  70.993  1.00  0.00           C
ATOM   2188  CG  GLU   273      43.522  50.123  71.782  1.00  0.00           C
ATOM   2189  CD  GLU   273      43.058  48.981  72.633  1.00  0.00           C
ATOM   2190  OE1 GLU   273      43.674  47.914  72.803  1.00  0.00           O
ATOM   2191  OE2 GLU   273      42.008  49.115  73.313  1.00  0.00           O
ATOM   2192  C   GLU   273      41.710  52.033  68.873  1.00  0.00           C
ATOM   2193  O   GLU   273      41.413  51.281  67.963  1.00  0.00           O
ATOM   2194  N   HIS   274      41.124  53.190  69.023  1.00  0.00           N
ATOM   2195  CA  HIS   274      40.309  53.825  68.003  1.00  0.00           C
ATOM   2196  CB  HIS   274      39.544  54.991  68.654  1.00  0.00           C
ATOM   2197  CG  HIS   274      38.667  54.507  69.774  1.00  0.00           C
ATOM   2198  ND1 HIS   274      37.460  53.840  69.535  1.00  0.00           N
ATOM   2199  CE1 HIS   274      36.922  53.607  70.715  1.00  0.00           C
ATOM   2200  NE2 HIS   274      37.659  54.202  71.665  1.00  0.00           N
ATOM   2201  CD2 HIS   274      38.796  54.778  71.134  1.00  0.00           C
ATOM   2202  C   HIS   274      41.066  54.299  66.793  1.00  0.00           C
ATOM   2203  O   HIS   274      40.557  54.096  65.703  1.00  0.00           O
ATOM   2204  N   LEU   275      42.213  54.835  66.992  1.00  0.00           N
ATOM   2205  CA  LEU   275      43.110  55.350  66.012  1.00  0.00           C
ATOM   2206  CB  LEU   275      44.206  56.166  66.611  1.00  0.00           C
ATOM   2207  CG  LEU   275      45.111  56.911  65.560  1.00  0.00           C
ATOM   2208  CD1 LEU   275      44.417  57.687  64.470  1.00  0.00           C
ATOM   2209  CD2 LEU   275      46.007  57.856  66.309  1.00  0.00           C
ATOM   2210  C   LEU   275      43.606  54.163  65.132  1.00  0.00           C
ATOM   2211  O   LEU   275      43.736  54.143  63.911  1.00  0.00           O
ATOM   2212  N   HIS   276      43.902  53.074  65.842  1.00  0.00           N
ATOM   2213  CA  HIS   276      44.210  51.666  65.332  1.00  0.00           C
ATOM   2214  CB  HIS   276      44.576  50.728  66.522  1.00  0.00           C
ATOM   2215  CG  HIS   276      45.222  49.441  66.092  1.00  0.00           C
ATOM   2216  ND1 HIS   276      46.544  49.069  66.361  1.00  0.00           N
ATOM   2217  CE1 HIS   276      46.701  47.849  65.871  1.00  0.00           C
ATOM   2218  NE2 HIS   276      45.503  47.333  65.372  1.00  0.00           N
ATOM   2219  CD2 HIS   276      44.588  48.378  65.502  1.00  0.00           C
ATOM   2220  C   HIS   276      43.002  51.129  64.552  1.00  0.00           C
ATOM   2221  O   HIS   276      43.094  50.699  63.392  1.00  0.00           O
ATOM   2222  N   MET   277      41.791  51.323  65.093  1.00  0.00           N
ATOM   2223  CA  MET   277      40.614  50.756  64.414  1.00  0.00           C
ATOM   2224  CB  MET   277      39.344  50.789  65.315  1.00  0.00           C
ATOM   2225  CG  MET   277      38.309  49.814  64.755  1.00  0.00           C
ATOM   2226  SD  MET   277      38.829  48.106  64.815  1.00  0.00           S
ATOM   2227  CE  MET   277      37.623  47.490  66.046  1.00  0.00           C
ATOM   2228  C   MET   277      40.349  51.504  63.174  1.00  0.00           C
ATOM   2229  O   MET   277      40.062  50.863  62.104  1.00  0.00           O
ATOM   2230  N   PHE   278      40.652  52.836  63.123  1.00  0.00           N
ATOM   2231  CA  PHE   278      40.647  53.606  61.883  1.00  0.00           C
ATOM   2232  CB  PHE   278      40.920  55.037  62.343  1.00  0.00           C
ATOM   2233  CG  PHE   278      40.783  56.136  61.243  1.00  0.00           C
ATOM   2234  CD1 PHE   278      39.622  56.210  60.473  1.00  0.00           C
ATOM   2235  CE1 PHE   278      39.457  57.179  59.453  1.00  0.00           C
ATOM   2236  CZ  PHE   278      40.461  58.134  59.202  1.00  0.00           C
ATOM   2237  CE2 PHE   278      41.642  58.031  59.932  1.00  0.00           C
ATOM   2238  CD2 PHE   278      41.808  57.042  60.942  1.00  0.00           C
ATOM   2239  C   PHE   278      41.599  53.131  60.763  1.00  0.00           C
ATOM   2240  O   PHE   278      41.200  52.788  59.663  1.00  0.00           O
ATOM   2241  N   THR   279      42.850  52.988  61.172  1.00  0.00           N
ATOM   2242  CA  THR   279      43.961  52.723  60.142  1.00  0.00           C
ATOM   2243  CB  THR   279      45.349  53.231  60.601  1.00  0.00           C
ATOM   2244  CG2 THR   279      45.431  54.712  60.750  1.00  0.00           C
ATOM   2245  OG1 THR   279      45.703  52.633  61.861  1.00  0.00           O
ATOM   2246  C   THR   279      43.948  51.333  59.632  1.00  0.00           C
ATOM   2247  O   THR   279      44.358  51.195  58.462  1.00  0.00           O
ATOM   2248  N   ILE   280      43.524  50.411  60.452  1.00  0.00           N
ATOM   2249  CA  ILE   280      43.361  49.000  59.933  1.00  0.00           C
ATOM   2250  CB  ILE   280      43.338  47.900  61.013  1.00  0.00           C
ATOM   2251  CG2 ILE   280      44.648  47.957  61.892  1.00  0.00           C
ATOM   2252  CG1 ILE   280      42.069  47.823  61.874  1.00  0.00           C
ATOM   2253  CD1 ILE   280      42.115  46.844  63.044  1.00  0.00           C
ATOM   2254  C   ILE   280      42.071  48.923  59.013  1.00  0.00           C
ATOM   2255  O   ILE   280      42.123  48.413  57.873  1.00  0.00           O
ATOM   2256  N   TRP   281      40.869  49.416  59.354  1.00  0.00           N
ATOM   2257  CA  TRP   281      39.758  49.480  58.405  1.00  0.00           C
ATOM   2258  CB  TRP   281      38.457  49.743  59.175  1.00  0.00           C
ATOM   2259  CG  TRP   281      37.984  48.551  59.926  1.00  0.00           C
ATOM   2260  CD1 TRP   281      38.336  48.203  61.196  1.00  0.00           C
ATOM   2261  NE1 TRP   281      37.663  47.029  61.486  1.00  0.00           N
ATOM   2262  CE2 TRP   281      37.015  46.556  60.367  1.00  0.00           C
ATOM   2263  CZ2 TRP   281      36.281  45.402  60.147  1.00  0.00           C
ATOM   2264  CH2 TRP   281      35.571  45.198  58.958  1.00  0.00           C
ATOM   2265  CZ3 TRP   281      35.745  46.178  57.927  1.00  0.00           C
ATOM   2266  CE3 TRP   281      36.519  47.273  58.127  1.00  0.00           C
ATOM   2267  CD2 TRP   281      37.059  47.526  59.396  1.00  0.00           C
ATOM   2268  C   TRP   281      39.862  50.461  57.224  1.00  0.00           C
ATOM   2269  O   TRP   281      39.102  50.296  56.245  1.00  0.00           O
ATOM   2270  N   LEU   282      40.777  51.406  57.254  1.00  0.00           N
ATOM   2271  CA  LEU   282      40.921  52.356  56.123  1.00  0.00           C
ATOM   2272  CB  LEU   282      41.594  53.590  56.683  1.00  0.00           C
ATOM   2273  CG  LEU   282      41.707  54.810  55.762  1.00  0.00           C
ATOM   2274  CD1 LEU   282      40.334  55.333  55.333  1.00  0.00           C
ATOM   2275  CD2 LEU   282      42.431  56.004  56.452  1.00  0.00           C
ATOM   2276  C   LEU   282      41.724  51.640  54.963  1.00  0.00           C
ATOM   2277  O   LEU   282      41.582  51.859  53.743  1.00  0.00           O
ATOM   2278  N   GLY   283      42.709  50.816  55.343  1.00  0.00           N
ATOM   2279  CA  GLY   283      43.424  49.739  54.662  1.00  0.00           C
ATOM   2280  C   GLY   283      42.480  48.634  54.103  1.00  0.00           C
ATOM   2281  O   GLY   283      42.632  48.095  52.993  1.00  0.00           O
ATOM   2282  N   TYR   284      41.482  48.239  54.874  1.00  0.00           N
ATOM   2283  CA  TYR   284      40.699  47.035  54.545  1.00  0.00           C
ATOM   2284  CB  TYR   284      39.953  46.411  55.795  1.00  0.00           C
ATOM   2285  CG  TYR   284      40.807  45.826  56.915  1.00  0.00           C
ATOM   2286  CD1 TYR   284      41.970  45.142  56.604  1.00  0.00           C
ATOM   2287  CE1 TYR   284      42.743  44.676  57.624  1.00  0.00           C
ATOM   2288  CZ  TYR   284      42.264  44.704  58.954  1.00  0.00           C
ATOM   2289  OH  TYR   284      42.958  44.098  59.964  1.00  0.00           O
ATOM   2290  CE2 TYR   284      41.070  45.377  59.255  1.00  0.00           C
ATOM   2291  CD2 TYR   284      40.347  45.913  58.195  1.00  0.00           C
ATOM   2292  C   TYR   284      39.616  47.358  53.505  1.00  0.00           C
ATOM   2293  O   TYR   284      39.101  46.466  52.846  1.00  0.00           O
ATOM   2294  N   ILE   285      39.379  48.707  53.165  1.00  0.00           N
ATOM   2295  CA  ILE   285      38.486  49.102  52.025  1.00  0.00           C
ATOM   2296  CB  ILE   285      37.500  50.287  52.416  1.00  0.00           C
ATOM   2297  CG2 ILE   285      36.653  49.872  53.636  1.00  0.00           C
ATOM   2298  CG1 ILE   285      38.263  51.601  52.755  1.00  0.00           C
ATOM   2299  CD1 ILE   285      37.317  52.776  53.065  1.00  0.00           C
ATOM   2300  C   ILE   285      39.274  49.396  50.765  1.00  0.00           C
ATOM   2301  O   ILE   285      38.720  49.933  49.795  1.00  0.00           O
ATOM   2302  N   ASN   286      40.575  49.103  50.724  1.00  0.00           N
ATOM   2303  CA  ASN   286      41.483  49.438  49.504  1.00  0.00           C
ATOM   2304  CB  ASN   286      42.876  48.835  49.803  1.00  0.00           C
ATOM   2305  CG  ASN   286      43.044  47.336  49.593  1.00  0.00           C
ATOM   2306  OD1 ASN   286      43.196  46.877  48.513  1.00  0.00           O
ATOM   2307  ND2 ASN   286      42.909  46.586  50.643  1.00  0.00           N
ATOM   2308  C   ASN   286      40.895  48.934  48.204  1.00  0.00           C
ATOM   2309  O   ASN   286      40.890  49.704  47.244  1.00  0.00           O
ATOM   2310  N   SER   287      40.332  47.711  48.155  1.00  0.00           N
ATOM   2311  CA  SER   287      39.724  47.138  46.915  1.00  0.00           C
ATOM   2312  CB  SER   287      38.951  45.824  47.236  1.00  0.00           C
ATOM   2313  OG  SER   287      38.041  45.949  48.336  1.00  0.00           O
ATOM   2314  C   SER   287      38.548  48.091  46.356  1.00  0.00           C
ATOM   2315  O   SER   287      38.189  47.919  45.176  1.00  0.00           O
ATOM   2316  N   THR   288      37.974  49.058  47.156  1.00  0.00           N
ATOM   2317  CA  THR   288      36.958  50.063  46.776  1.00  0.00           C
ATOM   2318  CB  THR   288      36.076  50.458  47.976  1.00  0.00           C
ATOM   2319  CG2 THR   288      35.563  49.296  48.827  1.00  0.00           C
ATOM   2320  OG1 THR   288      36.762  51.282  48.816  1.00  0.00           O
ATOM   2321  C   THR   288      37.521  51.326  46.095  1.00  0.00           C
ATOM   2322  O   THR   288      36.907  51.912  45.216  1.00  0.00           O
ATOM   2323  N   LEU   289      38.759  51.722  46.405  1.00  0.00           N
ATOM   2324  CA  LEU   289      39.372  52.926  45.754  1.00  0.00           C
ATOM   2325  CB  LEU   289      40.530  53.362  46.723  1.00  0.00           C
ATOM   2326  CG  LEU   289      41.122  54.745  46.303  1.00  0.00           C
ATOM   2327  CD1 LEU   289      40.046  55.860  46.273  1.00  0.00           C
ATOM   2328  CD2 LEU   289      42.351  55.162  47.072  1.00  0.00           C
ATOM   2329  C   LEU   289      39.892  52.698  44.344  1.00  0.00           C
ATOM   2330  O   LEU   289      39.867  53.638  43.514  1.00  0.00           O
ATOM   2331  N   ASN   290      40.179  51.400  44.054  1.00  0.00           N
ATOM   2332  CA  ASN   290      40.652  50.822  42.804  1.00  0.00           C
ATOM   2333  CB  ASN   290      40.840  49.363  42.974  1.00  0.00           C
ATOM   2334  CG  ASN   290      41.232  48.785  41.614  1.00  0.00           C
ATOM   2335  OD1 ASN   290      40.383  48.510  40.774  1.00  0.00           O
ATOM   2336  ND2 ASN   290      42.463  48.621  41.213  1.00  0.00           N
ATOM   2337  C   ASN   290      39.798  51.347  41.644  1.00  0.00           C
ATOM   2338  O   ASN   290      40.324  52.110  40.784  1.00  0.00           O
ATOM   2339  N   PRO   291      38.470  51.080  41.605  1.00  0.00           N
ATOM   2340  CD  PRO   291      37.685  50.186  42.446  1.00  0.00           C
ATOM   2341  CG  PRO   291      36.183  50.478  42.026  1.00  0.00           C
ATOM   2342  CB  PRO   291      36.431  50.609  40.576  1.00  0.00           C
ATOM   2343  CA  PRO   291      37.687  51.435  40.455  1.00  0.00           C
ATOM   2344  C   PRO   291      37.389  52.964  40.455  1.00  0.00           C
ATOM   2345  O   PRO   291      36.815  53.451  39.495  1.00  0.00           O
ATOM   2346  N   LEU   292      37.835  53.737  41.435  1.00  0.00           N
ATOM   2347  CA  LEU   292      37.817  55.216  41.375  1.00  0.00           C
ATOM   2348  CB  LEU   292      37.534  55.835  42.755  1.00  0.00           C
ATOM   2349  CG  LEU   292      37.176  57.343  42.764  1.00  0.00           C
ATOM   2350  CD1 LEU   292      36.053  57.767  41.805  1.00  0.00           C
ATOM   2351  CD2 LEU   292      36.814  57.982  44.075  1.00  0.00           C
ATOM   2352  C   LEU   292      39.143  55.824  40.844  1.00  0.00           C
ATOM   2353  O   LEU   292      39.057  56.863  40.233  1.00  0.00           O
ATOM   2354  N   ILE   293      40.247  55.160  40.913  1.00  0.00           N
ATOM   2355  CA  ILE   293      41.474  55.686  40.412  1.00  0.00           C
ATOM   2356  CB  ILE   293      42.576  55.452  41.492  1.00  0.00           C
ATOM   2357  CG2 ILE   293      43.984  55.780  41.011  1.00  0.00           C
ATOM   2358  CG1 ILE   293      42.313  56.201  42.902  1.00  0.00           C
ATOM   2359  CD1 ILE   293      42.104  57.730  42.742  1.00  0.00           C
ATOM   2360  C   ILE   293      41.836  55.098  39.002  1.00  0.00           C
ATOM   2361  O   ILE   293      42.342  55.800  38.132  1.00  0.00           O
ATOM   2362  N   TYR   294      41.443  53.856  38.723  1.00  0.00           N
ATOM   2363  CA  TYR   294      41.655  53.256  37.383  1.00  0.00           C
ATOM   2364  CB  TYR   294      40.983  51.863  37.313  1.00  0.00           C
ATOM   2365  CG  TYR   294      41.869  50.757  36.803  1.00  0.00           C
ATOM   2366  CD1 TYR   294      42.877  50.953  35.823  1.00  0.00           C
ATOM   2367  CE1 TYR   294      43.592  49.906  35.272  1.00  0.00           C
ATOM   2368  CZ  TYR   294      43.260  48.565  35.573  1.00  0.00           C
ATOM   2369  OH  TYR   294      44.145  47.629  35.113  1.00  0.00           O
ATOM   2370  CE2 TYR   294      42.332  48.300  36.613  1.00  0.00           C
ATOM   2371  CD2 TYR   294      41.646  49.386  37.174  1.00  0.00           C
ATOM   2372  C   TYR   294      40.980  54.103  36.253  1.00  0.00           C
ATOM   2373  O   TYR   294      41.678  54.466  35.283  1.00  0.00           O
ATOM   2374  N   PRO   295      39.708  54.566  36.304  1.00  0.00           N
ATOM   2375  CD  PRO   295      38.789  54.441  37.454  1.00  0.00           C
ATOM   2376  CG  PRO   295      37.516  54.914  36.895  1.00  0.00           C
ATOM   2377  CB  PRO   295      37.890  56.006  35.794  1.00  0.00           C
ATOM   2378  CA  PRO   295      39.132  55.482  35.254  1.00  0.00           C
ATOM   2379  C   PRO   295      40.106  56.678  34.943  1.00  0.00           C
ATOM   2380  O   PRO   295      40.294  56.908  33.793  1.00  0.00           O
ATOM   2381  N   LEU   296      40.743  57.181  35.962  1.00  0.00           N
ATOM   2382  CA  LEU   296      41.617  58.336  35.852  1.00  0.00           C
ATOM   2383  CB  LEU   296      42.005  58.788  37.301  1.00  0.00           C
ATOM   2384  CG  LEU   296      42.728  60.152  37.401  1.00  0.00           C
ATOM   2385  CD1 LEU   296      41.991  61.328  36.711  1.00  0.00           C
ATOM   2386  CD2 LEU   296      42.917  60.534  38.921  1.00  0.00           C
ATOM   2387  C   LEU   296      42.838  58.112  34.991  1.00  0.00           C
ATOM   2388  O   LEU   296      43.523  59.046  34.591  1.00  0.00           O
ATOM   2389  N   CYS   297      43.244  56.865  34.731  1.00  0.00           N
ATOM   2390  CA  CYS   297      44.356  56.450  33.851  1.00  0.00           C
ATOM   2391  CB  CYS   297      45.410  55.766  34.780  1.00  0.00           C
ATOM   2392  SG  CYS   297      44.739  54.303  35.631  1.00  0.00           S
ATOM   2393  C   CYS   297      43.961  55.518  32.731  1.00  0.00           C
ATOM   2394  O   CYS   297      44.852  55.203  31.941  1.00  0.00           O
ATOM   2395  N   ASN   298      42.723  55.001  32.672  1.00  0.00           N
ATOM   2396  CA  ASN   298      42.268  54.029  31.672  1.00  0.00           C
ATOM   2397  CB  ASN   298      42.476  52.570  32.392  1.00  0.00           C
ATOM   2398  CG  ASN   298      42.152  51.458  31.413  1.00  0.00           C
ATOM   2399  OD1 ASN   298      41.781  51.576  30.233  1.00  0.00           O
ATOM   2400  ND2 ASN   298      42.279  50.219  31.793  1.00  0.00           N
ATOM   2401  C   ASN   298      40.876  54.281  31.043  1.00  0.00           C
ATOM   2402  O   ASN   298      39.879  53.906  31.694  1.00  0.00           O
ATOM   2403  N   GLU   299      40.803  54.770  29.813  1.00  0.00           N
ATOM   2404  CA  GLU   299      39.532  54.903  29.164  1.00  0.00           C
ATOM   2405  CB  GLU   299      39.726  55.804  27.953  1.00  0.00           C
ATOM   2406  CG  GLU   299      40.359  55.147  26.743  1.00  0.00           C
ATOM   2407  CD  GLU   299      41.880  55.006  26.942  1.00  0.00           C
ATOM   2408  OE1 GLU   299      42.436  53.869  26.772  1.00  0.00           O
ATOM   2409  OE2 GLU   299      42.585  55.990  27.362  1.00  0.00           O
ATOM   2410  C   GLU   299      38.859  53.580  28.724  1.00  0.00           C
ATOM   2411  O   GLU   299      37.629  53.553  28.595  1.00  0.00           O
ATOM   2412  N   ASN   300      39.585  52.403  28.674  1.00  0.00           N
ATOM   2413  CA  ASN   300      38.942  51.170  28.405  1.00  0.00           C
ATOM   2414  CB  ASN   300      39.967  50.155  27.784  1.00  0.00           C
ATOM   2415  CG  ASN   300      39.394  48.832  27.315  1.00  0.00           C
ATOM   2416  OD1 ASN   300      38.205  48.566  27.356  1.00  0.00           O
ATOM   2417  ND2 ASN   300      40.288  47.987  26.895  1.00  0.00           N
ATOM   2418  C   ASN   300      38.135  50.756  29.715  1.00  0.00           C
ATOM   2419  O   ASN   300      37.048  50.170  29.636  1.00  0.00           O
ATOM   2420  N   PHE   301      38.614  50.979  30.925  1.00  0.00           N
ATOM   2421  CA  PHE   301      37.907  50.505  32.125  1.00  0.00           C
ATOM   2422  CB  PHE   301      38.799  50.380  33.385  1.00  0.00           C
ATOM   2423  CG  PHE   301      38.291  50.018  34.775  1.00  0.00           C
ATOM   2424  CD1 PHE   301      37.577  50.964  35.516  1.00  0.00           C
ATOM   2425  CE1 PHE   301      37.139  50.612  36.786  1.00  0.00           C
ATOM   2426  CZ  PHE   301      37.327  49.283  37.216  1.00  0.00           C
ATOM   2427  CE2 PHE   301      37.942  48.276  36.466  1.00  0.00           C
ATOM   2428  CD2 PHE   301      38.459  48.649  35.225  1.00  0.00           C
ATOM   2429  C   PHE   301      36.772  51.499  32.296  1.00  0.00           C
ATOM   2430  O   PHE   301      35.675  51.043  32.547  1.00  0.00           O
ATOM   2431  N   LYS   302      37.055  52.800  32.215  1.00  0.00           N
ATOM   2432  CA  LYS   302      36.039  53.895  32.306  1.00  0.00           C
ATOM   2433  CB  LYS   302      36.711  55.279  31.885  1.00  0.00           C
ATOM   2434  CG  LYS   302      35.776  56.394  32.335  1.00  0.00           C
ATOM   2435  CD  LYS   302      36.177  57.886  32.185  1.00  0.00           C
ATOM   2436  CE  LYS   302      37.465  58.413  32.694  1.00  0.00           C
ATOM   2437  NZ  LYS   302      37.737  59.824  32.354  1.00  0.00           N
ATOM   2438  C   LYS   302      34.890  53.669  31.326  1.00  0.00           C
ATOM   2439  O   LYS   302      33.779  53.763  31.797  1.00  0.00           O
ATOM   2440  N   LYS   303      35.061  53.309  30.066  1.00  0.00           N
ATOM   2441  CA  LYS   303      33.902  53.053  29.177  1.00  0.00           C
ATOM   2442  CB  LYS   303      34.300  53.215  27.727  1.00  0.00           C
ATOM   2443  CG  LYS   303      34.832  54.647  27.356  1.00  0.00           C
ATOM   2444  CD  LYS   303      35.361  54.800  25.866  1.00  0.00           C
ATOM   2445  CE  LYS   303      36.525  53.886  25.646  1.00  0.00           C
ATOM   2446  NZ  LYS   303      36.836  53.548  24.265  1.00  0.00           N
ATOM   2447  C   LYS   303      33.229  51.749  29.468  1.00  0.00           C
ATOM   2448  O   LYS   303      32.030  51.633  29.478  1.00  0.00           O
ATOM   2449  N   THR   304      33.955  50.713  29.918  1.00  0.00           N
ATOM   2450  CA  THR   304      33.412  49.390  30.348  1.00  0.00           C
ATOM   2451  CB  THR   304      34.598  48.357  30.478  1.00  0.00           C
ATOM   2452  CG2 THR   304      34.195  47.105  31.248  1.00  0.00           C
ATOM   2453  OG1 THR   304      35.179  48.010  29.187  1.00  0.00           O
ATOM   2454  C   THR   304      32.493  49.466  31.569  1.00  0.00           C
ATOM   2455  O   THR   304      31.386  48.850  31.559  1.00  0.00           O
ATOM   2456  N   PHE   305      32.919  50.188  32.568  1.00  0.00           N
ATOM   2457  CA  PHE   305      32.049  50.344  33.739  1.00  0.00           C
ATOM   2458  CB  PHE   305      32.686  51.047  34.918  1.00  0.00           C
ATOM   2459  CG  PHE   305      32.941  50.239  36.168  1.00  0.00           C
ATOM   2460  CD1 PHE   305      32.319  50.666  37.379  1.00  0.00           C
ATOM   2461  CE1 PHE   305      32.514  49.867  38.569  1.00  0.00           C
ATOM   2462  CZ  PHE   305      33.251  48.711  38.438  1.00  0.00           C
ATOM   2463  CE2 PHE   305      33.972  48.375  37.278  1.00  0.00           C
ATOM   2464  CD2 PHE   305      33.737  49.083  36.088  1.00  0.00           C
ATOM   2465  C   PHE   305      30.794  51.157  33.269  1.00  0.00           C
ATOM   2466  O   PHE   305      29.656  50.891  33.700  1.00  0.00           O
ATOM   2467  N   LYS   306      30.879  52.057  32.269  1.00  0.00           N
ATOM   2468  CA  LYS   306      29.744  52.841  31.840  1.00  0.00           C
ATOM   2469  CB  LYS   306      30.167  54.033  31.019  1.00  0.00           C
ATOM   2470  CG  LYS   306      29.211  55.218  31.119  1.00  0.00           C
ATOM   2471  CD  LYS   306      29.555  56.329  30.189  1.00  0.00           C
ATOM   2472  CE  LYS   306      28.519  57.444  30.279  1.00  0.00           C
ATOM   2473  NZ  LYS   306      29.011  58.716  29.629  1.00  0.00           N
ATOM   2474  C   LYS   306      28.608  52.064  31.120  1.00  0.00           C
ATOM   2475  O   LYS   306      27.437  52.248  31.451  1.00  0.00           O
ATOM   2476  N   ARG   307      28.913  51.026  30.330  1.00  0.00           N
ATOM   2477  CA  ARG   307      27.838  50.140  29.751  1.00  0.00           C
ATOM   2478  CB  ARG   307      28.299  49.702  28.301  1.00  0.00           C
ATOM   2479  CG  ARG   307      29.535  48.739  28.290  1.00  0.00           C
ATOM   2480  CD  ARG   307      29.957  48.121  26.980  1.00  0.00           C
ATOM   2481  NE  ARG   307      31.281  47.508  27.020  1.00  0.00           N
ATOM   2482  CZ  ARG   307      32.507  48.085  26.959  1.00  0.00           C
ATOM   2483  NH1 ARG   307      32.660  49.386  26.939  1.00  0.00           N
ATOM   2484  NH2 ARG   307      33.552  47.320  26.988  1.00  0.00           N
ATOM   2485  C   ARG   307      27.445  48.948  30.642  1.00  0.00           C
ATOM   2486  O   ARG   307      26.418  48.282  30.472  1.00  0.00           O
ATOM   2487  N   ILE   308      28.207  48.602  31.691  1.00  0.00           N
ATOM   2488  CA  ILE   308      27.894  47.501  32.572  1.00  0.00           C
ATOM   2489  CB  ILE   308      29.079  46.677  33.081  1.00  0.00           C
ATOM   2490  CG2 ILE   308      28.684  45.705  34.292  1.00  0.00           C
ATOM   2491  CG1 ILE   308      29.662  45.870  31.941  1.00  0.00           C
ATOM   2492  CD1 ILE   308      30.997  45.068  32.210  1.00  0.00           C
ATOM   2493  C   ILE   308      26.942  47.916  33.712  1.00  0.00           C
ATOM   2494  O   ILE   308      26.177  47.052  34.133  1.00  0.00           O
ATOM   2495  N   LEU   309      26.945  49.236  34.162  1.00  0.00           N
ATOM   2496  CA  LEU   309      26.194  49.592  35.422  1.00  0.00           C
ATOM   2497  CB  LEU   309      27.179  50.568  36.221  1.00  0.00           C
ATOM   2498  CG  LEU   309      28.093  49.983  37.391  1.00  0.00           C
ATOM   2499  CD1 LEU   309      29.247  49.189  36.831  1.00  0.00           C
ATOM   2500  CD2 LEU   309      28.687  51.186  38.170  1.00  0.00           C
ATOM   2501  C   LEU   309      24.830  50.255  35.243  1.00  0.00           C
ATOM   2502  O   LEU   309      24.606  50.973  34.243  1.00  0.00           O
ATOM   2503  N   HIS   310      23.813  49.829  36.003  1.00  0.00           N
ATOM   2504  CA  HIS   310      22.450  50.352  35.884  1.00  0.00           C
ATOM   2505  CB  HIS   310      21.305  49.426  36.415  1.00  0.00           C
ATOM   2506  CG  HIS   310      21.072  48.044  35.685  1.00  0.00           C
ATOM   2507  ND1 HIS   310      21.819  46.919  36.025  1.00  0.00           N
ATOM   2508  CE1 HIS   310      21.274  45.865  35.266  1.00  0.00           C
ATOM   2509  NE2 HIS   310      20.310  46.430  34.456  1.00  0.00           N
ATOM   2510  CD2 HIS   310      20.154  47.749  34.776  1.00  0.00           C
ATOM   2511  C   HIS   310      22.383  51.782  36.484  1.00  0.00           C
ATOM   2512  O   HIS   310      21.518  52.577  36.084  1.00  0.00           O
ATOM   2513  N   ILE   311      23.182  52.056  37.563  1.00  0.00           N
ATOM   2514  CA  ILE   311      23.465  53.368  38.113  1.00  0.00           C
ATOM   2515  CB  ILE   311      23.926  53.411  39.523  1.00  0.00           C
ATOM   2516  CG2 ILE   311      22.829  52.855  40.393  1.00  0.00           C
ATOM   2517  CG1 ILE   311      25.180  52.518  39.632  1.00  0.00           C
ATOM   2518  CD1 ILE   311      25.841  52.481  41.002  1.00  0.00           C
ATOM   2519  C   ILE   311      24.420  54.183  37.222  1.00  0.00           C
ATOM   2520  O   ILE   311      25.213  53.547  36.532  1.00  0.00           O
HETATM 2521  N   NME   312      24.303  55.492  37.192  1.00  0.00           N
HETATM 2522  CH3 NME   312      25.158  56.367  36.381  1.00  0.00           C
TER
ENDMDL
MODEL        3
HETATM    1  N1  HSM     1      47.733  43.095  63.065  1.00  0.00           N
HETATM    2  C1  HSM     1      47.819  44.575  62.865  1.00  0.00           C
HETATM    3  C2  HSM     1      47.520  44.954  61.465  1.00  0.00           C
HETATM    4  C3  HSM     1      48.631  44.688  60.516  1.00  0.00           C
HETATM    5  N2  HSM     1      49.951  44.872  60.708  1.00  0.00           N
HETATM    6  C5  HSM     1      50.523  44.503  59.608  1.00  0.00           C
HETATM    7  N3  HSM     1      49.615  44.121  58.677  1.00  0.00           N
HETATM    8  C4  HSM     1      48.385  44.107  59.276  1.00  0.00           C
TER       9      HSM     1
ATOM     10  N   MET     2      46.869  39.374  94.714  1.00  0.00           N
ATOM     11  CA  MET     2      48.166  40.178  94.976  1.00  0.00           C
ATOM     12  CB  MET     2      49.138  40.010  93.867  1.00  0.00           C
ATOM     13  CG  MET     2      50.506  40.555  94.139  1.00  0.00           C
ATOM     14  SD  MET     2      51.609  40.138  92.740  1.00  0.00           S
ATOM     15  CE  MET     2      53.056  40.963  93.221  1.00  0.00           C
ATOM     16  C   MET     2      47.711  41.616  95.255  1.00  0.00           C
ATOM     17  O   MET     2      46.761  42.053  94.674  1.00  0.00           O
[truncated: 596,331 more chars]
