# Supplementary material for: A Metadynamics-Based Protocol for the Determination of GPCR-Ligand Binding Modes
Source: Int J Mol Sci. 2019 Apr 22;20(8):1970. doi: 10.3390/ijms20081970 (PMC6514967; doi:10.3390/ijms20081970)
Supplement: Supplementary file 1 [file ijms-20-01970-s001.zip › ijms-482180-supplementary-2/file_s6_adrenaline_clusters.pdb]

REMARK Christian A. Söldner, Anselm H. C. Horn, Heinrich Sticht (2019)
REMARK Beta 2 adrenoceptor + Adrenaline
REMARK Cluster representatives from clustering of the multiple walker metadynamics simulation
MODEL        1
HETATM    1  C7  ALE     1      43.649  45.655  68.736  1.00  0.00           C
HETATM    2  N1  ALE     1      42.687  46.448  69.570  1.00  0.00           N
HETATM    3  C8  ALE     1      41.248  45.953  69.559  1.00  0.00           C
HETATM    4  C9  ALE     1      40.355  46.947  70.304  1.00  0.00           C
HETATM    5  O3  ALE     1      40.726  46.962  71.693  1.00  0.00           O
HETATM    6  C1  ALE     1      38.896  46.603  70.073  1.00  0.00           C
HETATM    7  C2  ALE     1      38.018  46.185  71.092  1.00  0.00           C
HETATM    8  C3  ALE     1      36.670  45.822  70.811  1.00  0.00           C
HETATM    9  O1  ALE     1      35.852  45.364  71.830  1.00  0.00           O
HETATM   10  C4  ALE     1      36.118  46.085  69.553  1.00  0.00           C
HETATM   11  O2  ALE     1      34.778  46.031  69.273  1.00  0.00           O
HETATM   12  C5  ALE     1      36.955  46.662  68.565  1.00  0.00           C
HETATM   13  C6  ALE     1      38.325  46.796  68.774  1.00  0.00           C
TER
HETATM   14  CH3 ACE     2      60.952  47.024  81.610  1.00  0.00           C
HETATM   15  C   ACE     2      61.746  46.083  82.446  1.00  0.00           C
HETATM   16  O   ACE     2      61.150  45.139  82.903  1.00  0.00           O
ATOM     17  N   ASP     3      62.915  46.435  82.907  1.00  0.00           N
ATOM     18  CA  ASP     3      63.718  45.695  83.823  1.00  0.00           C
ATOM     19  CB  ASP     3      63.148  45.967  85.275  1.00  0.00           C
ATOM     20  CG  ASP     3      64.170  45.606  86.382  1.00  0.00           C
ATOM     21  OD1 ASP     3      65.138  46.408  86.665  1.00  0.00           O
ATOM     22  OD2 ASP     3      63.854  44.651  87.149  1.00  0.00           O
ATOM     23  C   ASP     3      64.144  44.197  83.537  1.00  0.00           C
ATOM     24  O   ASP     3      65.126  43.738  84.154  1.00  0.00           O
ATOM     25  N   GLU     4      63.506  43.499  82.644  1.00  0.00           N
ATOM     26  CA  GLU     4      63.910  42.202  82.139  1.00  0.00           C
ATOM     27  CB  GLU     4      62.653  41.337  82.326  1.00  0.00           C
ATOM     28  CG  GLU     4      62.908  39.879  81.950  1.00  0.00           C
ATOM     29  CD  GLU     4      63.742  39.038  82.926  1.00  0.00           C
ATOM     30  OE1 GLU     4      64.340  39.647  83.848  1.00  0.00           O
ATOM     31  OE2 GLU     4      63.836  37.839  82.711  1.00  0.00           O
ATOM     32  C   GLU     4      64.269  42.280  80.629  1.00  0.00           C
ATOM     33  O   GLU     4      63.586  42.871  79.792  1.00  0.00           O
ATOM     34  N   VAL     5      65.351  41.605  80.175  1.00  0.00           N
ATOM     35  CA  VAL     5      65.840  41.643  78.775  1.00  0.00           C
ATOM     36  CB  VAL     5      67.113  40.848  78.581  1.00  0.00           C
ATOM     37  CG1 VAL     5      68.221  41.328  79.552  1.00  0.00           C
ATOM     38  CG2 VAL     5      66.848  39.357  78.655  1.00  0.00           C
ATOM     39  C   VAL     5      64.761  41.163  77.764  1.00  0.00           C
ATOM     40  O   VAL     5      64.758  41.618  76.626  1.00  0.00           O
ATOM     41  N   TRP     6      63.904  40.229  78.120  1.00  0.00           N
ATOM     42  CA  TRP     6      62.745  39.808  77.249  1.00  0.00           C
ATOM     43  CB  TRP     6      61.990  38.722  78.035  1.00  0.00           C
ATOM     44  CG  TRP     6      62.685  37.374  78.209  1.00  0.00           C
ATOM     45  CD1 TRP     6      62.978  36.740  79.357  1.00  0.00           C
ATOM     46  NE1 TRP     6      63.672  35.584  79.131  1.00  0.00           N
ATOM     47  CE2 TRP     6      63.752  35.259  77.790  1.00  0.00           C
ATOM     48  CZ2 TRP     6      64.535  34.385  77.026  1.00  0.00           C
ATOM     49  CH2 TRP     6      64.404  34.411  75.616  1.00  0.00           C
ATOM     50  CZ3 TRP     6      63.699  35.481  74.981  1.00  0.00           C
ATOM     51  CE3 TRP     6      63.116  36.476  75.765  1.00  0.00           C
ATOM     52  CD2 TRP     6      63.137  36.400  77.175  1.00  0.00           C
ATOM     53  C   TRP     6      61.801  40.976  76.905  1.00  0.00           C
ATOM     54  O   TRP     6      61.480  41.040  75.735  1.00  0.00           O
ATOM     55  N   VAL     7      61.308  41.831  77.789  1.00  0.00           N
ATOM     56  CA  VAL     7      60.344  42.929  77.484  1.00  0.00           C
ATOM     57  CB  VAL     7      59.224  43.080  78.585  1.00  0.00           C
ATOM     58  CG1 VAL     7      58.369  41.807  78.491  1.00  0.00           C
ATOM     59  CG2 VAL     7      59.705  43.266  80.026  1.00  0.00           C
ATOM     60  C   VAL     7      61.019  44.252  77.279  1.00  0.00           C
ATOM     61  O   VAL     7      60.316  45.092  76.673  1.00  0.00           O
ATOM     62  N   VAL     8      62.209  44.474  77.809  1.00  0.00           N
ATOM     63  CA  VAL     8      63.065  45.559  77.293  1.00  0.00           C
ATOM     64  CB  VAL     8      64.305  45.760  78.203  1.00  0.00           C
ATOM     65  CG1 VAL     8      65.361  46.726  77.686  1.00  0.00           C
ATOM     66  CG2 VAL     8      63.863  46.393  79.486  1.00  0.00           C
ATOM     67  C   VAL     8      63.435  45.357  75.812  1.00  0.00           C
ATOM     68  O   VAL     8      62.931  46.148  75.025  1.00  0.00           O
ATOM     69  N   GLY     9      63.919  44.110  75.396  1.00  0.00           N
ATOM     70  CA  GLY     9      64.289  43.887  74.025  1.00  0.00           C
ATOM     71  C   GLY     9      63.068  43.966  73.196  1.00  0.00           C
ATOM     72  O   GLY     9      63.095  44.581  72.139  1.00  0.00           O
ATOM     73  N   MET    10      61.950  43.321  73.544  1.00  0.00           N
ATOM     74  CA  MET    10      60.730  43.300  72.715  1.00  0.00           C
ATOM     75  CB  MET    10      59.673  42.602  73.573  1.00  0.00           C
ATOM     76  CG  MET    10      58.232  42.639  73.054  1.00  0.00           C
ATOM     77  SD  MET    10      58.234  41.806  71.421  1.00  0.00           S
ATOM     78  CE  MET    10      58.511  39.986  71.733  1.00  0.00           C
ATOM     79  C   MET    10      60.235  44.610  72.311  1.00  0.00           C
ATOM     80  O   MET    10      59.864  44.793  71.162  1.00  0.00           O
ATOM     81  N   GLY    11      60.332  45.677  73.165  1.00  0.00           N
ATOM     82  CA  GLY    11      59.856  47.077  72.741  1.00  0.00           C
ATOM     83  C   GLY    11      60.653  47.774  71.624  1.00  0.00           C
ATOM     84  O   GLY    11      60.090  48.496  70.747  1.00  0.00           O
ATOM     85  N   ILE    12      61.954  47.419  71.551  1.00  0.00           N
ATOM     86  CA  ILE    12      62.923  47.767  70.512  1.00  0.00           C
ATOM     87  CB  ILE    12      64.444  47.521  70.830  1.00  0.00           C
ATOM     88  CG2 ILE    12      65.400  48.238  69.852  1.00  0.00           C
ATOM     89  CG1 ILE    12      64.814  47.796  72.321  1.00  0.00           C
ATOM     90  CD1 ILE    12      66.166  47.230  72.628  1.00  0.00           C
ATOM     91  C   ILE    12      62.504  47.111  69.140  1.00  0.00           C
ATOM     92  O   ILE    12      62.311  47.754  68.132  1.00  0.00           O
ATOM     93  N   VAL    13      62.199  45.840  69.165  1.00  0.00           N
ATOM     94  CA  VAL    13      61.691  45.002  68.061  1.00  0.00           C
ATOM     95  CB  VAL    13      61.606  43.540  68.465  1.00  0.00           C
ATOM     96  CG1 VAL    13      61.059  42.583  67.352  1.00  0.00           C
ATOM     97  CG2 VAL    13      62.999  42.824  68.762  1.00  0.00           C
ATOM     98  C   VAL    13      60.299  45.479  67.614  1.00  0.00           C
ATOM     99  O   VAL    13      60.068  45.554  66.375  1.00  0.00           O
ATOM    100  N   MET    14      59.379  45.722  68.536  1.00  0.00           N
ATOM    101  CA  MET    14      58.086  46.399  68.230  1.00  0.00           C
ATOM    102  CB  MET    14      57.197  46.340  69.510  1.00  0.00           C
ATOM    103  CG  MET    14      56.892  44.917  69.974  1.00  0.00           C
ATOM    104  SD  MET    14      55.924  44.708  71.464  1.00  0.00           S
ATOM    105  CE  MET    14      54.371  45.374  71.038  1.00  0.00           C
ATOM    106  C   MET    14      58.221  47.821  67.745  1.00  0.00           C
ATOM    107  O   MET    14      57.378  48.272  66.988  1.00  0.00           O
ATOM    108  N   SER    15      59.268  48.523  68.158  1.00  0.00           N
ATOM    109  CA  SER    15      59.523  49.837  67.523  1.00  0.00           C
ATOM    110  CB  SER    15      60.541  50.627  68.355  1.00  0.00           C
ATOM    111  OG  SER    15      60.140  51.010  69.657  1.00  0.00           O
ATOM    112  C   SER    15      59.923  49.724  66.062  1.00  0.00           C
ATOM    113  O   SER    15      59.649  50.577  65.266  1.00  0.00           O
ATOM    114  N   LEU    16      60.636  48.659  65.667  1.00  0.00           N
ATOM    115  CA  LEU    16      60.916  48.566  64.197  1.00  0.00           C
ATOM    116  CB  LEU    16      62.009  47.531  63.972  1.00  0.00           C
ATOM    117  CG  LEU    16      62.440  47.168  62.610  1.00  0.00           C
ATOM    118  CD1 LEU    16      61.503  46.177  61.876  1.00  0.00           C
ATOM    119  CD2 LEU    16      62.825  48.303  61.724  1.00  0.00           C
ATOM    120  C   LEU    16      59.627  48.164  63.396  1.00  0.00           C
ATOM    121  O   LEU    16      59.494  48.529  62.217  1.00  0.00           O
ATOM    122  N   ILE    17      58.629  47.448  63.984  1.00  0.00           N
ATOM    123  CA  ILE    17      57.310  47.166  63.303  1.00  0.00           C
ATOM    124  CB  ILE    17      56.384  46.250  64.160  1.00  0.00           C
ATOM    125  CG2 ILE    17      55.085  45.868  63.489  1.00  0.00           C
ATOM    126  CG1 ILE    17      56.999  44.970  64.704  1.00  0.00           C
ATOM    127  CD1 ILE    17      57.741  44.157  63.591  1.00  0.00           C
ATOM    128  C   ILE    17      56.535  48.544  63.129  1.00  0.00           C
ATOM    129  O   ILE    17      55.914  48.736  62.101  1.00  0.00           O
ATOM    130  N   VAL    18      56.652  49.431  64.113  1.00  0.00           N
ATOM    131  CA  VAL    18      56.137  50.819  64.009  1.00  0.00           C
ATOM    132  CB  VAL    18      56.375  51.635  65.352  1.00  0.00           C
ATOM    133  CG1 VAL    18      56.350  53.145  65.199  1.00  0.00           C
ATOM    134  CG2 VAL    18      55.517  51.337  66.542  1.00  0.00           C
ATOM    135  C   VAL    18      56.794  51.476  62.871  1.00  0.00           C
ATOM    136  O   VAL    18      56.162  51.978  61.964  1.00  0.00           O
ATOM    137  N   LEU    19      58.134  51.481  62.851  1.00  0.00           N
ATOM    138  CA  LEU    19      58.821  52.128  61.753  1.00  0.00           C
ATOM    139  CB  LEU    19      60.341  52.192  62.072  1.00  0.00           C
ATOM    140  CG  LEU    19      61.117  53.070  61.045  1.00  0.00           C
ATOM    141  CD1 LEU    19      60.682  54.509  60.841  1.00  0.00           C
ATOM    142  CD2 LEU    19      62.658  53.074  61.284  1.00  0.00           C
ATOM    143  C   LEU    19      58.502  51.563  60.371  1.00  0.00           C
ATOM    144  O   LEU    19      58.339  52.306  59.444  1.00  0.00           O
ATOM    145  N   ALA    20      58.287  50.223  60.225  1.00  0.00           N
ATOM    146  CA  ALA    20      57.869  49.566  58.973  1.00  0.00           C
ATOM    147  CB  ALA    20      58.104  48.076  59.176  1.00  0.00           C
ATOM    148  C   ALA    20      56.328  49.792  58.615  1.00  0.00           C
ATOM    149  O   ALA    20      56.057  49.806  57.415  1.00  0.00           O
ATOM    150  N   ILE    21      55.338  49.815  59.525  1.00  0.00           N
ATOM    151  CA  ILE    21      53.907  50.131  59.278  1.00  0.00           C
ATOM    152  CB  ILE    21      53.018  50.023  60.538  1.00  0.00           C
ATOM    153  CG2 ILE    21      51.815  50.978  60.523  1.00  0.00           C
ATOM    154  CG1 ILE    21      52.603  48.600  60.712  1.00  0.00           C
ATOM    155  CD1 ILE    21      52.005  48.303  62.081  1.00  0.00           C
ATOM    156  C   ILE    21      53.901  51.613  58.844  1.00  0.00           C
ATOM    157  O   ILE    21      53.169  51.964  57.916  1.00  0.00           O
ATOM    158  N   VAL    22      54.749  52.453  59.497  1.00  0.00           N
ATOM    159  CA  VAL    22      54.773  53.915  59.153  1.00  0.00           C
ATOM    160  CB  VAL    22      55.631  54.673  60.215  1.00  0.00           C
ATOM    161  CG1 VAL    22      55.925  56.167  59.651  1.00  0.00           C
ATOM    162  CG2 VAL    22      54.711  54.915  61.507  1.00  0.00           C
ATOM    163  C   VAL    22      55.311  54.173  57.713  1.00  0.00           C
ATOM    164  O   VAL    22      54.699  54.764  56.816  1.00  0.00           O
ATOM    165  N   PHE    23      56.433  53.558  57.480  1.00  0.00           N
ATOM    166  CA  PHE    23      57.122  53.735  56.270  1.00  0.00           C
ATOM    167  CB  PHE    23      58.495  53.049  56.467  1.00  0.00           C
ATOM    168  CG  PHE    23      59.303  53.177  55.267  1.00  0.00           C
ATOM    169  CD1 PHE    23      59.697  52.001  54.652  1.00  0.00           C
ATOM    170  CE1 PHE    23      60.466  52.049  53.441  1.00  0.00           C
ATOM    171  CZ  PHE    23      61.022  53.282  53.066  1.00  0.00           C
ATOM    172  CE2 PHE    23      60.658  54.418  53.781  1.00  0.00           C
ATOM    173  CD2 PHE    23      59.768  54.450  54.812  1.00  0.00           C
ATOM    174  C   PHE    23      56.263  53.337  55.069  1.00  0.00           C
ATOM    175  O   PHE    23      56.129  54.110  54.103  1.00  0.00           O
ATOM    176  N   GLY    24      55.727  52.115  55.095  1.00  0.00           N
ATOM    177  CA  GLY    24      54.778  51.776  53.984  1.00  0.00           C
ATOM    178  C   GLY    24      53.494  52.652  53.848  1.00  0.00           C
ATOM    179  O   GLY    24      52.963  52.875  52.740  1.00  0.00           O
ATOM    180  N   ASN    25      53.033  53.246  54.931  1.00  0.00           N
ATOM    181  CA  ASN    25      51.950  54.152  54.906  1.00  0.00           C
ATOM    182  CB  ASN    25      51.350  54.324  56.337  1.00  0.00           C
ATOM    183  CG  ASN    25      50.336  55.430  56.382  1.00  0.00           C
ATOM    184  OD1 ASN    25      50.612  56.530  56.796  1.00  0.00           O
ATOM    185  ND2 ASN    25      49.157  55.148  55.841  1.00  0.00           N
ATOM    186  C   ASN    25      52.324  55.476  54.211  1.00  0.00           C
ATOM    187  O   ASN    25      51.552  55.947  53.343  1.00  0.00           O
ATOM    188  N   VAL    26      53.483  56.059  54.652  1.00  0.00           N
ATOM    189  CA  VAL    26      54.078  57.353  54.227  1.00  0.00           C
ATOM    190  CB  VAL    26      55.397  57.674  54.978  1.00  0.00           C
ATOM    191  CG1 VAL    26      56.173  58.790  54.282  1.00  0.00           C
ATOM    192  CG2 VAL    26      55.047  58.027  56.440  1.00  0.00           C
ATOM    193  C   VAL    26      54.337  57.290  52.717  1.00  0.00           C
ATOM    194  O   VAL    26      54.143  58.272  52.031  1.00  0.00           O
ATOM    195  N   LEU    27      54.781  56.154  52.152  1.00  0.00           N
ATOM    196  CA  LEU    27      54.860  55.990  50.661  1.00  0.00           C
ATOM    197  CB  LEU    27      55.724  54.805  50.266  1.00  0.00           C
ATOM    198  CG  LEU    27      57.165  54.758  50.755  1.00  0.00           C
ATOM    199  CD1 LEU    27      57.949  53.553  50.259  1.00  0.00           C
ATOM    200  CD2 LEU    27      57.930  56.072  50.449  1.00  0.00           C
ATOM    201  C   LEU    27      53.520  55.909  49.852  1.00  0.00           C
ATOM    202  O   LEU    27      53.437  56.443  48.814  1.00  0.00           O
ATOM    203  N   VAL    28      52.462  55.362  50.490  1.00  0.00           N
ATOM    204  CA  VAL    28      51.141  55.530  49.982  1.00  0.00           C
ATOM    205  CB  VAL    28      50.165  54.523  50.638  1.00  0.00           C
ATOM    206  CG1 VAL    28      48.774  54.860  50.151  1.00  0.00           C
ATOM    207  CG2 VAL    28      50.440  53.116  50.122  1.00  0.00           C
ATOM    208  C   VAL    28      50.716  57.008  50.018  1.00  0.00           C
ATOM    209  O   VAL    28      50.274  57.491  48.950  1.00  0.00           O
ATOM    210  N   ILE    29      50.775  57.593  51.210  1.00  0.00           N
ATOM    211  CA  ILE    29      49.951  58.729  51.456  1.00  0.00           C
ATOM    212  CB  ILE    29      49.601  58.922  52.987  1.00  0.00           C
ATOM    213  CG2 ILE    29      50.931  59.204  53.687  1.00  0.00           C
ATOM    214  CG1 ILE    29      48.438  59.916  53.252  1.00  0.00           C
ATOM    215  CD1 ILE    29      47.069  59.614  52.611  1.00  0.00           C
ATOM    216  C   ILE    29      50.546  59.955  50.680  1.00  0.00           C
ATOM    217  O   ILE    29      49.813  60.774  50.104  1.00  0.00           O
ATOM    218  N   THR    30      51.916  60.040  50.530  1.00  0.00           N
ATOM    219  CA  THR    30      52.641  61.136  49.764  1.00  0.00           C
ATOM    220  CB  THR    30      54.121  61.259  50.303  1.00  0.00           C
ATOM    221  CG2 THR    30      54.656  62.592  50.019  1.00  0.00           C
ATOM    222  OG1 THR    30      54.243  60.984  51.672  1.00  0.00           O
ATOM    223  C   THR    30      52.621  60.802  48.253  1.00  0.00           C
ATOM    224  O   THR    30      52.628  61.706  47.426  1.00  0.00           O
ATOM    225  N   ALA    31      52.446  59.563  47.828  1.00  0.00           N
ATOM    226  CA  ALA    31      52.206  59.248  46.396  1.00  0.00           C
ATOM    227  CB  ALA    31      52.651  57.841  46.030  1.00  0.00           C
ATOM    228  C   ALA    31      50.774  59.685  46.039  1.00  0.00           C
ATOM    229  O   ALA    31      50.591  60.338  44.972  1.00  0.00           O
ATOM    230  N   ILE    32      49.815  59.527  47.019  1.00  0.00           N
ATOM    231  CA  ILE    32      48.383  60.052  46.922  1.00  0.00           C
ATOM    232  CB  ILE    32      47.526  59.574  48.121  1.00  0.00           C
ATOM    233  CG2 ILE    32      46.254  60.258  48.534  1.00  0.00           C
ATOM    234  CG1 ILE    32      47.211  58.024  47.985  1.00  0.00           C
ATOM    235  CD1 ILE    32      46.544  57.397  49.152  1.00  0.00           C
ATOM    236  C   ILE    32      48.358  61.623  46.709  1.00  0.00           C
ATOM    237  O   ILE    32      47.505  62.163  45.931  1.00  0.00           O
ATOM    238  N   ALA    33      49.316  62.274  47.371  1.00  0.00           N
ATOM    239  CA  ALA    33      49.570  63.676  47.146  1.00  0.00           C
ATOM    240  CB  ALA    33      50.349  64.184  48.358  1.00  0.00           C
ATOM    241  C   ALA    33      50.258  64.084  45.798  1.00  0.00           C
ATOM    242  O   ALA    33      49.984  65.195  45.292  1.00  0.00           O
ATOM    243  N   LYS    34      51.041  63.199  45.163  1.00  0.00           N
ATOM    244  CA  LYS    34      51.879  63.607  44.005  1.00  0.00           C
ATOM    245  CB  LYS    34      53.271  62.991  44.211  1.00  0.00           C
ATOM    246  CG  LYS    34      54.250  63.119  43.081  1.00  0.00           C
ATOM    247  CD  LYS    34      55.731  62.733  43.408  1.00  0.00           C
ATOM    248  CE  LYS    34      56.610  62.812  42.128  1.00  0.00           C
ATOM    249  NZ  LYS    34      56.975  64.095  41.593  1.00  0.00           N
ATOM    250  C   LYS    34      51.319  63.181  42.683  1.00  0.00           C
ATOM    251  O   LYS    34      51.376  64.005  41.736  1.00  0.00           O
ATOM    252  N   PHE    35      50.804  61.989  42.529  1.00  0.00           N
ATOM    253  CA  PHE    35      50.575  61.354  41.176  1.00  0.00           C
ATOM    254  CB  PHE    35      51.070  59.906  41.130  1.00  0.00           C
ATOM    255  CG  PHE    35      52.501  59.720  41.498  1.00  0.00           C
ATOM    256  CD1 PHE    35      52.822  59.575  42.847  1.00  0.00           C
ATOM    257  CE1 PHE    35      54.223  59.339  43.165  1.00  0.00           C
ATOM    258  CZ  PHE    35      55.253  59.316  42.215  1.00  0.00           C
ATOM    259  CE2 PHE    35      54.831  59.491  40.866  1.00  0.00           C
ATOM    260  CD2 PHE    35      53.490  59.737  40.547  1.00  0.00           C
ATOM    261  C   PHE    35      49.055  61.420  40.907  1.00  0.00           C
ATOM    262  O   PHE    35      48.256  61.053  41.766  1.00  0.00           O
ATOM    263  N   GLU    36      48.522  61.953  39.760  1.00  0.00           N
ATOM    264  CA  GLU    36      47.061  62.208  39.532  1.00  0.00           C
ATOM    265  CB  GLU    36      46.846  63.322  38.507  1.00  0.00           C
ATOM    266  CG  GLU    36      47.237  62.899  37.125  1.00  0.00           C
ATOM    267  CD  GLU    36      47.002  64.022  36.079  1.00  0.00           C
ATOM    268  OE1 GLU    36      46.402  63.725  35.019  1.00  0.00           O
ATOM    269  OE2 GLU    36      47.588  65.144  36.264  1.00  0.00           O
ATOM    270  C   GLU    36      46.175  60.926  39.337  1.00  0.00           C
ATOM    271  O   GLU    36      44.956  60.910  39.708  1.00  0.00           O
ATOM    272  N   ARG    37      46.829  59.780  38.942  1.00  0.00           N
ATOM    273  CA  ARG    37      46.224  58.418  38.897  1.00  0.00           C
ATOM    274  CB  ARG    37      47.177  57.404  38.222  1.00  0.00           C
ATOM    275  CG  ARG    37      48.499  57.106  38.930  1.00  0.00           C
ATOM    276  CD  ARG    37      49.401  56.413  37.926  1.00  0.00           C
ATOM    277  NE  ARG    37      50.663  55.965  38.574  1.00  0.00           N
ATOM    278  CZ  ARG    37      51.750  56.610  38.366  1.00  0.00           C
ATOM    279  NH1 ARG    37      51.886  57.753  37.730  1.00  0.00           N
ATOM    280  NH2 ARG    37      52.812  56.131  38.933  1.00  0.00           N
ATOM    281  C   ARG    37      45.727  57.881  40.235  1.00  0.00           C
ATOM    282  O   ARG    37      44.910  56.997  40.322  1.00  0.00           O
ATOM    283  N   LEU    38      46.175  58.468  41.347  1.00  0.00           N
ATOM    284  CA  LEU    38      45.848  58.081  42.726  1.00  0.00           C
ATOM    285  CB  LEU    38      47.089  57.792  43.584  1.00  0.00           C
ATOM    286  CG  LEU    38      48.292  56.968  43.029  1.00  0.00           C
ATOM    287  CD1 LEU    38      49.412  56.968  44.049  1.00  0.00           C
ATOM    288  CD2 LEU    38      47.727  55.567  42.724  1.00  0.00           C
ATOM    289  C   LEU    38      44.825  58.874  43.360  1.00  0.00           C
ATOM    290  O   LEU    38      44.457  58.688  44.489  1.00  0.00           O
ATOM    291  N   GLN    39      44.201  59.775  42.604  1.00  0.00           N
ATOM    292  CA  GLN    39      43.377  60.971  43.029  1.00  0.00           C
ATOM    293  CB  GLN    39      44.143  62.225  42.574  1.00  0.00           C
ATOM    294  CG  GLN    39      45.442  62.407  43.174  1.00  0.00           C
ATOM    295  CD  GLN    39      45.917  63.860  43.010  1.00  0.00           C
ATOM    296  OE1 GLN    39      45.274  64.690  42.343  1.00  0.00           O
ATOM    297  NE2 GLN    39      47.107  64.092  43.490  1.00  0.00           N
ATOM    298  C   GLN    39      41.907  60.877  42.540  1.00  0.00           C
ATOM    299  O   GLN    39      41.244  61.946  42.395  1.00  0.00           O
ATOM    300  N   THR    40      41.422  59.627  42.315  1.00  0.00           N
ATOM    301  CA  THR    40      40.192  59.305  41.584  1.00  0.00           C
ATOM    302  CB  THR    40      40.476  58.231  40.510  1.00  0.00           C
ATOM    303  CG2 THR    40      41.443  58.819  39.392  1.00  0.00           C
ATOM    304  OG1 THR    40      41.280  57.111  41.095  1.00  0.00           O
ATOM    305  C   THR    40      39.125  58.738  42.493  1.00  0.00           C
ATOM    306  O   THR    40      39.468  58.164  43.570  1.00  0.00           O
ATOM    307  N   VAL    41      37.855  58.645  42.073  1.00  0.00           N
ATOM    308  CA  VAL    41      36.808  57.988  42.881  1.00  0.00           C
ATOM    309  CB  VAL    41      35.376  58.414  42.524  1.00  0.00           C
ATOM    310  CG1 VAL    41      35.061  59.922  42.740  1.00  0.00           C
ATOM    311  CG2 VAL    41      34.927  57.968  41.102  1.00  0.00           C
ATOM    312  C   VAL    41      36.934  56.418  42.935  1.00  0.00           C
ATOM    313  O   VAL    41      36.587  55.773  43.912  1.00  0.00           O
ATOM    314  N   THR    42      37.665  55.884  41.982  1.00  0.00           N
ATOM    315  CA  THR    42      38.090  54.486  42.026  1.00  0.00           C
ATOM    316  CB  THR    42      38.451  53.933  40.623  1.00  0.00           C
ATOM    317  CG2 THR    42      37.279  54.273  39.646  1.00  0.00           C
ATOM    318  OG1 THR    42      39.539  54.539  39.985  1.00  0.00           O
ATOM    319  C   THR    42      39.312  54.226  42.954  1.00  0.00           C
ATOM    320  O   THR    42      39.696  53.077  43.059  1.00  0.00           O
ATOM    321  N   ASN    43      39.848  55.225  43.668  1.00  0.00           N
ATOM    322  CA  ASN    43      40.900  55.055  44.716  1.00  0.00           C
ATOM    323  CB  ASN    43      42.227  55.582  44.178  1.00  0.00           C
ATOM    324  CG  ASN    43      43.379  55.192  45.105  1.00  0.00           C
ATOM    325  OD1 ASN    43      43.414  54.011  45.390  1.00  0.00           O
ATOM    326  ND2 ASN    43      44.347  56.054  45.458  1.00  0.00           N
ATOM    327  C   ASN    43      40.438  55.687  46.069  1.00  0.00           C
ATOM    328  O   ASN    43      41.288  55.997  46.940  1.00  0.00           O
ATOM    329  N   TYR    44      39.167  56.162  46.222  1.00  0.00           N
ATOM    330  CA  TYR    44      38.665  56.846  47.375  1.00  0.00           C
ATOM    331  CB  TYR    44      37.193  57.262  47.048  1.00  0.00           C
ATOM    332  CG  TYR    44      36.829  58.467  47.803  1.00  0.00           C
ATOM    333  CD1 TYR    44      37.135  59.751  47.318  1.00  0.00           C
ATOM    334  CE1 TYR    44      36.661  60.916  47.943  1.00  0.00           C
ATOM    335  CZ  TYR    44      35.972  60.819  49.154  1.00  0.00           C
ATOM    336  OH  TYR    44      35.419  61.824  49.898  1.00  0.00           O
ATOM    337  CE2 TYR    44      35.667  59.446  49.688  1.00  0.00           C
ATOM    338  CD2 TYR    44      36.101  58.310  48.983  1.00  0.00           C
ATOM    339  C   TYR    44      38.679  56.020  48.702  1.00  0.00           C
ATOM    340  O   TYR    44      38.948  56.457  49.794  1.00  0.00           O
ATOM    341  N   PHE    45      38.423  54.700  48.577  1.00  0.00           N
ATOM    342  CA  PHE    45      38.377  53.845  49.803  1.00  0.00           C
ATOM    343  CB  PHE    45      37.231  52.851  49.690  1.00  0.00           C
ATOM    344  CG  PHE    45      35.909  53.378  49.223  1.00  0.00           C
ATOM    345  CD1 PHE    45      35.425  54.514  49.788  1.00  0.00           C
ATOM    346  CE1 PHE    45      34.223  55.062  49.281  1.00  0.00           C
ATOM    347  CZ  PHE    45      33.524  54.414  48.239  1.00  0.00           C
ATOM    348  CE2 PHE    45      34.068  53.268  47.644  1.00  0.00           C
ATOM    349  CD2 PHE    45      35.320  52.801  48.081  1.00  0.00           C
ATOM    350  C   PHE    45      39.700  53.228  50.230  1.00  0.00           C
ATOM    351  O   PHE    45      39.971  52.964  51.408  1.00  0.00           O
ATOM    352  N   ILE    46      40.610  53.005  49.288  1.00  0.00           N
ATOM    353  CA  ILE    46      42.061  52.759  49.496  1.00  0.00           C
ATOM    354  CB  ILE    46      42.812  52.277  48.174  1.00  0.00           C
ATOM    355  CG2 ILE    46      44.341  52.442  48.353  1.00  0.00           C
ATOM    356  CG1 ILE    46      42.557  50.767  47.908  1.00  0.00           C
ATOM    357  CD1 ILE    46      41.217  50.555  47.208  1.00  0.00           C
ATOM    358  C   ILE    46      42.627  54.039  50.121  1.00  0.00           C
ATOM    359  O   ILE    46      43.508  53.928  50.970  1.00  0.00           O
ATOM    360  N   THR    47      42.212  55.248  49.796  1.00  0.00           N
ATOM    361  CA  THR    47      42.698  56.487  50.451  1.00  0.00           C
ATOM    362  CB  THR    47      42.193  57.848  49.807  1.00  0.00           C
ATOM    363  CG2 THR    47      42.699  59.157  50.492  1.00  0.00           C
ATOM    364  OG1 THR    47      42.512  57.875  48.407  1.00  0.00           O
ATOM    365  C   THR    47      42.249  56.530  51.932  1.00  0.00           C
ATOM    366  O   THR    47      43.088  56.909  52.723  1.00  0.00           O
ATOM    367  N   SER    48      40.931  56.154  52.131  1.00  0.00           N
ATOM    368  CA  SER    48      40.412  56.107  53.461  1.00  0.00           C
ATOM    369  CB  SER    48      38.851  56.162  53.362  1.00  0.00           C
ATOM    370  OG  SER    48      38.396  57.393  52.708  1.00  0.00           O
ATOM    371  C   SER    48      40.936  55.035  54.456  1.00  0.00           C
ATOM    372  O   SER    48      41.057  55.110  55.717  1.00  0.00           O
ATOM    373  N   LEU    49      41.529  53.999  53.792  1.00  0.00           N
ATOM    374  CA  LEU    49      42.323  52.999  54.497  1.00  0.00           C
ATOM    375  CB  LEU    49      42.457  51.794  53.522  1.00  0.00           C
ATOM    376  CG  LEU    49      43.132  50.534  54.156  1.00  0.00           C
ATOM    377  CD1 LEU    49      42.135  49.936  55.155  1.00  0.00           C
ATOM    378  CD2 LEU    49      43.435  49.509  53.092  1.00  0.00           C
ATOM    379  C   LEU    49      43.671  53.622  54.909  1.00  0.00           C
ATOM    380  O   LEU    49      44.193  53.480  56.018  1.00  0.00           O
ATOM    381  N   ALA    50      44.308  54.339  53.991  1.00  0.00           N
ATOM    382  CA  ALA    50      45.546  55.062  54.304  1.00  0.00           C
ATOM    383  CB  ALA    50      46.053  55.549  52.955  1.00  0.00           C
ATOM    384  C   ALA    50      45.373  56.167  55.388  1.00  0.00           C
ATOM    385  O   ALA    50      46.312  56.487  56.109  1.00  0.00           O
ATOM    386  N   CYS    51      44.161  56.651  55.601  1.00  0.00           N
ATOM    387  CA  CYS    51      43.808  57.626  56.715  1.00  0.00           C
ATOM    388  CB  CYS    51      42.585  58.433  56.329  1.00  0.00           C
ATOM    389  SG  CYS    51      43.180  59.660  55.214  1.00  0.00           S
ATOM    390  C   CYS    51      43.672  56.900  58.012  1.00  0.00           C
ATOM    391  O   CYS    51      44.101  57.367  59.074  1.00  0.00           O
ATOM    392  N   ALA    52      43.126  55.658  58.048  1.00  0.00           N
ATOM    393  CA  ALA    52      43.050  54.922  59.275  1.00  0.00           C
ATOM    394  CB  ALA    52      42.014  53.779  59.201  1.00  0.00           C
ATOM    395  C   ALA    52      44.492  54.446  59.692  1.00  0.00           C
ATOM    396  O   ALA    52      44.832  54.542  60.832  1.00  0.00           O
ATOM    397  N   ASP    53      45.303  53.862  58.799  1.00  0.00           N
ATOM    398  CA  ASP    53      46.685  53.386  59.046  1.00  0.00           C
ATOM    399  CB  ASP    53      47.216  52.813  57.733  1.00  0.00           C
ATOM    400  CG  ASP    53      46.861  51.303  57.477  1.00  0.00           C
ATOM    401  OD1 ASP    53      46.204  50.588  58.255  1.00  0.00           O
ATOM    402  OD2 ASP    53      47.193  50.769  56.375  1.00  0.00           O
ATOM    403  C   ASP    53      47.611  54.538  59.380  1.00  0.00           C
ATOM    404  O   ASP    53      48.592  54.309  60.078  1.00  0.00           O
ATOM    405  N   LEU    54      47.286  55.799  58.985  1.00  0.00           N
ATOM    406  CA  LEU    54      48.103  56.930  59.430  1.00  0.00           C
ATOM    407  CB  LEU    54      47.747  58.172  58.515  1.00  0.00           C
ATOM    408  CG  LEU    54      48.533  59.524  58.670  1.00  0.00           C
ATOM    409  CD1 LEU    54      48.231  60.188  60.023  1.00  0.00           C
ATOM    410  CD2 LEU    54      50.023  59.310  58.558  1.00  0.00           C
ATOM    411  C   LEU    54      47.903  57.153  60.951  1.00  0.00           C
ATOM    412  O   LEU    54      48.923  57.163  61.650  1.00  0.00           O
ATOM    413  N   VAL    55      46.703  57.206  61.442  1.00  0.00           N
ATOM    414  CA  VAL    55      46.343  57.409  62.843  1.00  0.00           C
ATOM    415  CB  VAL    55      44.881  57.973  63.116  1.00  0.00           C
ATOM    416  CG1 VAL    55      44.766  59.364  62.672  1.00  0.00           C
ATOM    417  CG2 VAL    55      43.713  57.271  62.554  1.00  0.00           C
ATOM    418  C   VAL    55      46.538  56.116  63.687  1.00  0.00           C
ATOM    419  O   VAL    55      46.718  56.282  64.908  1.00  0.00           O
ATOM    420  N   MET    56      46.572  54.899  63.062  1.00  0.00           N
ATOM    421  CA  MET    56      47.127  53.709  63.657  1.00  0.00           C
ATOM    422  CB  MET    56      46.661  52.430  62.922  1.00  0.00           C
ATOM    423  CG  MET    56      46.566  51.246  63.797  1.00  0.00           C
ATOM    424  SD  MET    56      45.057  50.927  64.677  1.00  0.00           S
ATOM    425  CE  MET    56      44.512  49.549  63.671  1.00  0.00           C
ATOM    426  C   MET    56      48.657  53.773  63.846  1.00  0.00           C
ATOM    427  O   MET    56      49.108  53.630  64.965  1.00  0.00           O
ATOM    428  N   GLY    57      49.405  54.040  62.817  1.00  0.00           N
ATOM    429  CA  GLY    57      50.866  53.895  62.885  1.00  0.00           C
ATOM    430  C   GLY    57      51.522  55.044  63.690  1.00  0.00           C
ATOM    431  O   GLY    57      52.533  54.805  64.368  1.00  0.00           O
ATOM    432  N   LEU    58      50.958  56.242  63.745  1.00  0.00           N
ATOM    433  CA  LEU    58      51.504  57.361  64.599  1.00  0.00           C
ATOM    434  CB  LEU    58      51.569  58.594  63.754  1.00  0.00           C
ATOM    435  CG  LEU    58      52.379  58.573  62.394  1.00  0.00           C
ATOM    436  CD1 LEU    58      52.373  59.876  61.649  1.00  0.00           C
ATOM    437  CD2 LEU    58      53.800  58.167  62.601  1.00  0.00           C
ATOM    438  C   LEU    58      50.764  57.652  65.921  1.00  0.00           C
ATOM    439  O   LEU    58      51.232  58.501  66.734  1.00  0.00           O
ATOM    440  N   ALA    59      49.647  57.007  66.229  1.00  0.00           N
ATOM    441  CA  ALA    59      48.887  57.179  67.480  1.00  0.00           C
ATOM    442  CB  ALA    59      47.823  58.286  67.235  1.00  0.00           C
ATOM    443  C   ALA    59      48.272  55.875  68.065  1.00  0.00           C
ATOM    444  O   ALA    59      47.862  55.919  69.186  1.00  0.00           O
ATOM    445  N   VAL    60      48.246  54.707  67.420  1.00  0.00           N
ATOM    446  CA  VAL    60      48.011  53.443  68.205  1.00  0.00           C
ATOM    447  CB  VAL    60      46.933  52.622  67.603  1.00  0.00           C
ATOM    448  CG1 VAL    60      46.889  51.180  68.017  1.00  0.00           C
ATOM    449  CG2 VAL    60      45.561  53.136  67.836  1.00  0.00           C
ATOM    450  C   VAL    60      49.224  52.656  68.651  1.00  0.00           C
ATOM    451  O   VAL    60      49.534  52.672  69.841  1.00  0.00           O
ATOM    452  N   VAL    61      49.975  52.132  67.719  1.00  0.00           N
ATOM    453  CA  VAL    61      51.128  51.265  67.954  1.00  0.00           C
ATOM    454  CB  VAL    61      51.620  50.482  66.731  1.00  0.00           C
ATOM    455  CG1 VAL    61      50.584  49.460  66.417  1.00  0.00           C
ATOM    456  CG2 VAL    61      51.947  51.268  65.494  1.00  0.00           C
ATOM    457  C   VAL    61      52.277  51.896  68.746  1.00  0.00           C
ATOM    458  O   VAL    61      52.840  51.165  69.583  1.00  0.00           O
ATOM    459  N   PRO    62      52.752  53.148  68.631  1.00  0.00           N
ATOM    460  CD  PRO    62      52.407  54.251  67.696  1.00  0.00           C
ATOM    461  CG  PRO    62      52.883  55.550  68.291  1.00  0.00           C
ATOM    462  CB  PRO    62      54.125  55.142  68.888  1.00  0.00           C
ATOM    463  CA  PRO    62      53.860  53.739  69.423  1.00  0.00           C
ATOM    464  C   PRO    62      53.742  53.662  70.952  1.00  0.00           C
ATOM    465  O   PRO    62      54.564  53.152  71.640  1.00  0.00           O
ATOM    466  N   PHE    63      52.561  54.006  71.465  1.00  0.00           N
ATOM    467  CA  PHE    63      52.272  53.909  72.904  1.00  0.00           C
ATOM    468  CB  PHE    63      50.910  54.563  73.158  1.00  0.00           C
ATOM    469  CG  PHE    63      50.664  56.063  72.884  1.00  0.00           C
ATOM    470  CD1 PHE    63      51.042  56.870  73.928  1.00  0.00           C
ATOM    471  CE1 PHE    63      50.967  58.271  73.743  1.00  0.00           C
ATOM    472  CZ  PHE    63      50.444  58.844  72.566  1.00  0.00           C
ATOM    473  CE2 PHE    63      50.136  58.017  71.483  1.00  0.00           C
ATOM    474  CD2 PHE    63      50.172  56.607  71.657  1.00  0.00           C
ATOM    475  C   PHE    63      52.077  52.457  73.299  1.00  0.00           C
ATOM    476  O   PHE    63      52.409  52.103  74.437  1.00  0.00           O
ATOM    477  N   GLY    64      51.740  51.569  72.385  1.00  0.00           N
ATOM    478  CA  GLY    64      51.675  50.108  72.649  1.00  0.00           C
ATOM    479  C   GLY    64      53.108  49.542  72.946  1.00  0.00           C
ATOM    480  O   GLY    64      53.242  48.599  73.742  1.00  0.00           O
ATOM    481  N   ALA    65      53.996  49.998  72.177  1.00  0.00           N
ATOM    482  CA  ALA    65      55.377  49.633  72.205  1.00  0.00           C
ATOM    483  CB  ALA    65      56.075  49.991  70.856  1.00  0.00           C
ATOM    484  C   ALA    65      56.036  50.230  73.507  1.00  0.00           C
ATOM    485  O   ALA    65      56.908  49.650  74.184  1.00  0.00           O
ATOM    486  N   ALA    66      55.641  51.467  73.832  1.00  0.00           N
ATOM    487  CA  ALA    66      56.110  52.124  75.065  1.00  0.00           C
ATOM    488  CB  ALA    66      55.944  53.593  74.971  1.00  0.00           C
ATOM    489  C   ALA    66      55.472  51.666  76.383  1.00  0.00           C
ATOM    490  O   ALA    66      56.113  51.634  77.453  1.00  0.00           O
ATOM    491  N   HIS    67      54.244  51.082  76.372  1.00  0.00           N
ATOM    492  CA  HIS    67      53.668  50.385  77.559  1.00  0.00           C
ATOM    493  CB  HIS    67      52.239  49.941  77.298  1.00  0.00           C
ATOM    494  CG  HIS    67      51.532  49.453  78.507  1.00  0.00           C
ATOM    495  ND1 HIS    67      52.105  48.661  79.423  1.00  0.00           N
ATOM    496  CE1 HIS    67      51.107  48.254  80.212  1.00  0.00           C
ATOM    497  NE2 HIS    67      49.935  48.832  79.905  1.00  0.00           N
ATOM    498  CD2 HIS    67      50.181  49.577  78.778  1.00  0.00           C
ATOM    499  C   HIS    67      54.592  49.216  77.964  1.00  0.00           C
ATOM    500  O   HIS    67      55.053  49.183  79.143  1.00  0.00           O
ATOM    501  N   ILE    68      54.855  48.281  77.070  1.00  0.00           N
ATOM    502  CA  ILE    68      55.699  47.082  77.404  1.00  0.00           C
ATOM    503  CB  ILE    68      55.633  45.947  76.349  1.00  0.00           C
ATOM    504  CG2 ILE    68      56.230  46.474  75.031  1.00  0.00           C
ATOM    505  CG1 ILE    68      56.278  44.617  76.714  1.00  0.00           C
ATOM    506  CD1 ILE    68      55.711  43.509  75.899  1.00  0.00           C
ATOM    507  C   ILE    68      57.178  47.456  77.705  1.00  0.00           C
ATOM    508  O   ILE    68      57.791  46.805  78.582  1.00  0.00           O
ATOM    509  N   LEU    69      57.764  48.531  77.089  1.00  0.00           N
ATOM    510  CA  LEU    69      59.152  49.035  77.240  1.00  0.00           C
ATOM    511  CB  LEU    69      59.549  49.872  76.073  1.00  0.00           C
ATOM    512  CG  LEU    69      61.027  50.397  76.004  1.00  0.00           C
ATOM    513  CD1 LEU    69      62.141  49.330  76.199  1.00  0.00           C
ATOM    514  CD2 LEU    69      61.313  51.173  74.787  1.00  0.00           C
ATOM    515  C   LEU    69      59.261  49.680  78.672  1.00  0.00           C
ATOM    516  O   LEU    69      60.360  49.892  79.103  1.00  0.00           O
ATOM    517  N   MET    70      58.220  50.003  79.474  1.00  0.00           N
ATOM    518  CA  MET    70      58.280  50.447  80.886  1.00  0.00           C
ATOM    519  CB  MET    70      57.585  51.814  81.142  1.00  0.00           C
ATOM    520  CG  MET    70      58.110  52.969  80.237  1.00  0.00           C
ATOM    521  SD  MET    70      59.899  53.186  80.137  1.00  0.00           S
ATOM    522  CE  MET    70      59.807  53.643  78.418  1.00  0.00           C
ATOM    523  C   MET    70      57.634  49.401  81.802  1.00  0.00           C
ATOM    524  O   MET    70      57.624  49.576  83.013  1.00  0.00           O
ATOM    525  N   LYS    71      57.027  48.321  81.338  1.00  0.00           N
ATOM    526  CA  LYS    71      56.061  47.435  81.955  1.00  0.00           C
ATOM    527  CB  LYS    71      56.865  46.355  82.720  1.00  0.00           C
ATOM    528  CG  LYS    71      55.970  45.348  83.567  1.00  0.00           C
ATOM    529  CD  LYS    71      54.872  44.577  82.844  1.00  0.00           C
ATOM    530  CE  LYS    71      54.106  43.530  83.741  1.00  0.00           C
ATOM    531  NZ  LYS    71      55.040  42.482  84.276  1.00  0.00           N
ATOM    532  C   LYS    71      54.919  48.227  82.769  1.00  0.00           C
ATOM    533  O   LYS    71      54.122  47.552  83.407  1.00  0.00           O
ATOM    534  N   MET    72      54.684  49.547  82.615  1.00  0.00           N
ATOM    535  CA  MET    72      53.582  50.251  83.309  1.00  0.00           C
ATOM    536  CB  MET    72      54.031  50.817  84.651  1.00  0.00           C
ATOM    537  CG  MET    72      55.408  51.462  84.622  1.00  0.00           C
ATOM    538  SD  MET    72      55.635  52.707  85.967  1.00  0.00           S
ATOM    539  CE  MET    72      57.433  53.204  85.718  1.00  0.00           C
ATOM    540  C   MET    72      53.197  51.453  82.404  1.00  0.00           C
ATOM    541  O   MET    72      53.985  51.909  81.525  1.00  0.00           O
ATOM    542  N   TRP    73      51.965  51.937  82.677  1.00  0.00           N
ATOM    543  CA  TRP    73      51.381  53.087  82.152  1.00  0.00           C
ATOM    544  CB  TRP    73      49.822  52.862  82.112  1.00  0.00           C
ATOM    545  CG  TRP    73      49.287  53.994  81.267  1.00  0.00           C
ATOM    546  CD1 TRP    73      48.315  54.788  81.791  1.00  0.00           C
ATOM    547  NE1 TRP    73      47.891  55.671  80.745  1.00  0.00           N
ATOM    548  CE2 TRP    73      48.521  55.408  79.563  1.00  0.00           C
ATOM    549  CZ2 TRP    73      48.408  55.883  78.265  1.00  0.00           C
ATOM    550  CH2 TRP    73      49.070  55.250  77.212  1.00  0.00           C
ATOM    551  CZ3 TRP    73      50.004  54.232  77.487  1.00  0.00           C
ATOM    552  CE3 TRP    73      50.206  53.877  78.826  1.00  0.00           C
ATOM    553  CD2 TRP    73      49.425  54.380  79.858  1.00  0.00           C
ATOM    554  C   TRP    73      51.897  54.266  82.906  1.00  0.00           C
ATOM    555  O   TRP    73      52.059  54.102  84.116  1.00  0.00           O
ATOM    556  N   THR    74      52.082  55.459  82.301  1.00  0.00           N
ATOM    557  CA  THR    74      52.679  56.649  82.926  1.00  0.00           C
ATOM    558  CB  THR    74      54.188  56.775  82.675  1.00  0.00           C
ATOM    559  CG2 THR    74      54.953  55.438  82.779  1.00  0.00           C
ATOM    560  OG1 THR    74      54.306  57.201  81.367  1.00  0.00           O
ATOM    561  C   THR    74      51.954  58.037  82.752  1.00  0.00           C
ATOM    562  O   THR    74      52.540  59.088  83.146  1.00  0.00           O
ATOM    563  N   PHE    75      50.794  57.885  82.202  1.00  0.00           N
ATOM    564  CA  PHE    75      49.969  59.044  81.777  1.00  0.00           C
ATOM    565  CB  PHE    75      49.928  59.140  80.248  1.00  0.00           C
ATOM    566  CG  PHE    75      51.208  59.028  79.486  1.00  0.00           C
ATOM    567  CD1 PHE    75      51.372  57.831  78.831  1.00  0.00           C
ATOM    568  CE1 PHE    75      52.522  57.639  78.020  1.00  0.00           C
ATOM    569  CZ  PHE    75      53.528  58.652  77.993  1.00  0.00           C
ATOM    570  CE2 PHE    75      53.365  59.818  78.818  1.00  0.00           C
ATOM    571  CD2 PHE    75      52.234  60.021  79.610  1.00  0.00           C
ATOM    572  C   PHE    75      48.619  59.176  82.489  1.00  0.00           C
ATOM    573  O   PHE    75      47.936  60.164  82.363  1.00  0.00           O
ATOM    574  N   GLY    76      48.283  58.202  83.345  1.00  0.00           N
ATOM    575  CA  GLY    76      47.014  58.164  84.096  1.00  0.00           C
ATOM    576  C   GLY    76      45.836  57.523  83.374  1.00  0.00           C
ATOM    577  O   GLY    76      45.956  57.298  82.143  1.00  0.00           O
ATOM    578  N   ASN    77      44.767  57.366  84.124  1.00  0.00           N
ATOM    579  CA  ASN    77      43.539  56.723  83.732  1.00  0.00           C
ATOM    580  CB  ASN    77      42.601  56.455  84.951  1.00  0.00           C
ATOM    581  CG  ASN    77      41.222  55.921  84.580  1.00  0.00           C
ATOM    582  OD1 ASN    77      40.210  56.607  84.814  1.00  0.00           O
ATOM    583  ND2 ASN    77      41.066  54.863  83.876  1.00  0.00           N
ATOM    584  C   ASN    77      42.756  57.415  82.575  1.00  0.00           C
ATOM    585  O   ASN    77      42.188  56.717  81.693  1.00  0.00           O
ATOM    586  N   PHE    78      42.721  58.735  82.501  1.00  0.00           N
ATOM    587  CA  PHE    78      42.008  59.417  81.394  1.00  0.00           C
ATOM    588  CB  PHE    78      41.743  60.925  81.740  1.00  0.00           C
ATOM    589  CG  PHE    78      41.349  61.749  80.484  1.00  0.00           C
ATOM    590  CD1 PHE    78      40.199  61.448  79.754  1.00  0.00           C
ATOM    591  CE1 PHE    78      40.017  61.932  78.466  1.00  0.00           C
ATOM    592  CZ  PHE    78      40.953  62.828  77.949  1.00  0.00           C
ATOM    593  CE2 PHE    78      42.072  63.219  78.680  1.00  0.00           C
ATOM    594  CD2 PHE    78      42.295  62.614  79.917  1.00  0.00           C
ATOM    595  C   PHE    78      42.807  59.295  80.123  1.00  0.00           C
ATOM    596  O   PHE    78      42.208  59.057  79.122  1.00  0.00           O
ATOM    597  N   TRP    79      44.177  59.330  80.092  1.00  0.00           N
ATOM    598  CA  TRP    79      44.997  59.238  78.881  1.00  0.00           C
ATOM    599  CB  TRP    79      46.355  59.792  79.183  1.00  0.00           C
ATOM    600  CG  TRP    79      46.340  61.292  79.119  1.00  0.00           C
ATOM    601  CD1 TRP    79      46.657  62.129  80.102  1.00  0.00           C
ATOM    602  NE1 TRP    79      46.592  63.451  79.648  1.00  0.00           N
ATOM    603  CE2 TRP    79      45.961  63.514  78.418  1.00  0.00           C
ATOM    604  CZ2 TRP    79      45.637  64.556  77.633  1.00  0.00           C
ATOM    605  CH2 TRP    79      45.077  64.349  76.352  1.00  0.00           C
ATOM    606  CZ3 TRP    79      44.871  63.051  75.817  1.00  0.00           C
ATOM    607  CE3 TRP    79      45.286  61.918  76.662  1.00  0.00           C
ATOM    608  CD2 TRP    79      45.876  62.145  77.953  1.00  0.00           C
ATOM    609  C   TRP    79      45.062  57.690  78.475  1.00  0.00           C
ATOM    610  O   TRP    79      45.002  57.425  77.264  1.00  0.00           O
ATOM    611  N   CYS    80      45.116  56.706  79.421  1.00  0.00           N
ATOM    612  CA  CYS    80      44.761  55.356  79.135  1.00  0.00           C
ATOM    613  CB  CYS    80      44.594  54.541  80.382  1.00  0.00           C
ATOM    614  SG  CYS    80      44.170  52.900  80.076  1.00  0.00           S
ATOM    615  C   CYS    80      43.401  55.245  78.356  1.00  0.00           C
ATOM    616  O   CYS    80      43.342  54.559  77.343  1.00  0.00           O
ATOM    617  N   GLU    81      42.328  55.929  78.779  1.00  0.00           N
ATOM    618  CA  GLU    81      41.028  55.897  78.230  1.00  0.00           C
ATOM    619  CB  GLU    81      39.977  56.509  79.163  1.00  0.00           C
ATOM    620  CG  GLU    81      39.441  55.443  80.109  1.00  0.00           C
ATOM    621  CD  GLU    81      38.550  55.955  81.272  1.00  0.00           C
ATOM    622  OE1 GLU    81      38.376  57.184  81.477  1.00  0.00           O
ATOM    623  OE2 GLU    81      38.054  55.050  82.029  1.00  0.00           O
ATOM    624  C   GLU    81      41.065  56.543  76.813  1.00  0.00           C
ATOM    625  O   GLU    81      40.496  56.005  75.851  1.00  0.00           O
ATOM    626  N   PHE    82      41.751  57.646  76.617  1.00  0.00           N
ATOM    627  CA  PHE    82      41.989  58.082  75.279  1.00  0.00           C
ATOM    628  CB  PHE    82      42.764  59.435  75.424  1.00  0.00           C
ATOM    629  CG  PHE    82      42.339  60.477  74.398  1.00  0.00           C
ATOM    630  CD1 PHE    82      41.217  61.262  74.712  1.00  0.00           C
ATOM    631  CE1 PHE    82      40.793  62.234  73.766  1.00  0.00           C
ATOM    632  CZ  PHE    82      41.441  62.462  72.577  1.00  0.00           C
ATOM    633  CE2 PHE    82      42.434  61.537  72.182  1.00  0.00           C
ATOM    634  CD2 PHE    82      42.868  60.515  73.088  1.00  0.00           C
ATOM    635  C   PHE    82      42.731  57.209  74.224  1.00  0.00           C
ATOM    636  O   PHE    82      42.271  56.962  73.114  1.00  0.00           O
ATOM    637  N   TRP    83      43.823  56.592  74.631  1.00  0.00           N
ATOM    638  CA  TRP    83      44.546  55.628  73.807  1.00  0.00           C
ATOM    639  CB  TRP    83      45.987  55.431  74.285  1.00  0.00           C
ATOM    640  CG  TRP    83      46.721  54.376  73.530  1.00  0.00           C
ATOM    641  CD1 TRP    83      47.170  54.443  72.270  1.00  0.00           C
ATOM    642  NE1 TRP    83      47.674  53.186  71.935  1.00  0.00           N
ATOM    643  CE2 TRP    83      47.728  52.302  73.081  1.00  0.00           C
ATOM    644  CZ2 TRP    83      48.073  50.972  73.225  1.00  0.00           C
ATOM    645  CH2 TRP    83      48.095  50.497  74.523  1.00  0.00           C
ATOM    646  CZ3 TRP    83      47.653  51.271  75.677  1.00  0.00           C
ATOM    647  CE3 TRP    83      47.078  52.540  75.362  1.00  0.00           C
ATOM    648  CD2 TRP    83      47.176  53.136  74.095  1.00  0.00           C
ATOM    649  C   TRP    83      43.841  54.186  73.671  1.00  0.00           C
ATOM    650  O   TRP    83      43.883  53.530  72.618  1.00  0.00           O
ATOM    651  N   THR    84      42.993  53.858  74.680  1.00  0.00           N
ATOM    652  CA  THR    84      42.087  52.726  74.556  1.00  0.00           C
ATOM    653  CB  THR    84      41.621  52.019  75.804  1.00  0.00           C
ATOM    654  CG2 THR    84      42.763  51.370  76.520  1.00  0.00           C
ATOM    655  OG1 THR    84      41.088  52.903  76.778  1.00  0.00           O
ATOM    656  C   THR    84      40.975  53.046  73.588  1.00  0.00           C
ATOM    657  O   THR    84      40.518  52.197  72.835  1.00  0.00           O
ATOM    658  N   SER    85      40.471  54.294  73.564  1.00  0.00           N
ATOM    659  CA  SER    85      39.409  54.794  72.667  1.00  0.00           C
ATOM    660  CB  SER    85      38.794  56.160  73.033  1.00  0.00           C
ATOM    661  OG  SER    85      38.354  56.253  74.333  1.00  0.00           O
ATOM    662  C   SER    85      39.947  54.922  71.247  1.00  0.00           C
ATOM    663  O   SER    85      39.309  54.383  70.305  1.00  0.00           O
ATOM    664  N   ILE    86      41.155  55.427  71.048  1.00  0.00           N
ATOM    665  CA  ILE    86      41.704  55.544  69.738  1.00  0.00           C
ATOM    666  CB  ILE    86      42.840  56.559  69.682  1.00  0.00           C
ATOM    667  CG2 ILE    86      44.233  55.942  69.958  1.00  0.00           C
ATOM    668  CG1 ILE    86      42.837  57.244  68.274  1.00  0.00           C
ATOM    669  CD1 ILE    86      43.943  58.279  67.998  1.00  0.00           C
ATOM    670  C   ILE    86      41.929  54.147  69.162  1.00  0.00           C
ATOM    671  O   ILE    86      41.928  53.982  67.922  1.00  0.00           O
ATOM    672  N   ASP    87      42.313  53.135  70.008  1.00  0.00           N
ATOM    673  CA  ASP    87      42.567  51.798  69.652  1.00  0.00           C
ATOM    674  CB  ASP    87      43.021  50.924  70.878  1.00  0.00           C
ATOM    675  CG  ASP    87      43.107  49.415  70.632  1.00  0.00           C
ATOM    676  OD1 ASP    87      42.670  48.580  71.509  1.00  0.00           O
ATOM    677  OD2 ASP    87      43.627  49.032  69.570  1.00  0.00           O
ATOM    678  C   ASP    87      41.309  51.186  69.010  1.00  0.00           C
ATOM    679  O   ASP    87      41.360  50.731  67.828  1.00  0.00           O
ATOM    680  N   VAL    88      40.179  51.248  69.781  1.00  0.00           N
ATOM    681  CA  VAL    88      38.871  50.806  69.230  1.00  0.00           C
ATOM    682  CB  VAL    88      37.741  50.768  70.301  1.00  0.00           C
ATOM    683  CG1 VAL    88      36.353  50.365  69.770  1.00  0.00           C
ATOM    684  CG2 VAL    88      38.015  49.894  71.507  1.00  0.00           C
ATOM    685  C   VAL    88      38.407  51.699  68.064  1.00  0.00           C
ATOM    686  O   VAL    88      37.948  51.102  67.042  1.00  0.00           O
ATOM    687  N   LEU    89      38.702  53.011  67.900  1.00  0.00           N
ATOM    688  CA  LEU    89      38.408  53.845  66.803  1.00  0.00           C
ATOM    689  CB  LEU    89      38.803  55.264  67.199  1.00  0.00           C
ATOM    690  CG  LEU    89      38.419  56.218  66.033  1.00  0.00           C
ATOM    691  CD1 LEU    89      36.908  56.473  65.965  1.00  0.00           C
ATOM    692  CD2 LEU    89      39.165  57.540  66.228  1.00  0.00           C
ATOM    693  C   LEU    89      39.059  53.302  65.541  1.00  0.00           C
ATOM    694  O   LEU    89      38.450  52.844  64.579  1.00  0.00           O
ATOM    695  N   CYS    90      40.389  53.377  65.430  1.00  0.00           N
ATOM    696  CA  CYS    90      41.200  52.925  64.268  1.00  0.00           C
ATOM    697  CB  CYS    90      42.719  53.129  64.627  1.00  0.00           C
ATOM    698  SG  CYS    90      43.003  54.929  64.925  1.00  0.00           S
ATOM    699  C   CYS    90      40.975  51.416  63.892  1.00  0.00           C
ATOM    700  O   CYS    90      40.865  51.170  62.671  1.00  0.00           O
ATOM    701  N   VAL    91      40.689  50.511  64.828  1.00  0.00           N
ATOM    702  CA  VAL    91      40.454  49.102  64.442  1.00  0.00           C
ATOM    703  CB  VAL    91      40.568  48.117  65.678  1.00  0.00           C
ATOM    704  CG1 VAL    91      39.933  46.706  65.323  1.00  0.00           C
ATOM    705  CG2 VAL    91      42.019  47.990  66.167  1.00  0.00           C
ATOM    706  C   VAL    91      39.014  48.939  63.743  1.00  0.00           C
ATOM    707  O   VAL    91      38.925  48.373  62.700  1.00  0.00           O
ATOM    708  N   THR    92      38.022  49.534  64.276  1.00  0.00           N
ATOM    709  CA  THR    92      36.671  49.581  63.727  1.00  0.00           C
ATOM    710  CB  THR    92      35.670  50.243  64.790  1.00  0.00           C
ATOM    711  CG2 THR    92      34.321  49.920  64.310  1.00  0.00           C
ATOM    712  OG1 THR    92      35.712  49.807  66.158  1.00  0.00           O
ATOM    713  C   THR    92      36.598  50.266  62.380  1.00  0.00           C
ATOM    714  O   THR    92      35.929  49.758  61.468  1.00  0.00           O
ATOM    715  N   ALA    93      37.354  51.400  62.224  1.00  0.00           N
ATOM    716  CA  ALA    93      37.561  52.066  60.916  1.00  0.00           C
ATOM    717  CB  ALA    93      38.417  53.298  61.091  1.00  0.00           C
ATOM    718  C   ALA    93      38.254  51.142  59.972  1.00  0.00           C
ATOM    719  O   ALA    93      37.843  51.076  58.792  1.00  0.00           O
ATOM    720  N   SER    94      39.306  50.384  60.348  1.00  0.00           N
ATOM    721  CA  SER    94      39.969  49.410  59.474  1.00  0.00           C
ATOM    722  CB  SER    94      41.062  48.751  60.280  1.00  0.00           C
ATOM    723  OG  SER    94      41.979  49.773  60.654  1.00  0.00           O
ATOM    724  C   SER    94      39.053  48.399  58.890  1.00  0.00           C
ATOM    725  O   SER    94      38.922  48.384  57.640  1.00  0.00           O
ATOM    726  N   ILE    95      38.496  47.524  59.727  1.00  0.00           N
ATOM    727  CA  ILE    95      37.620  46.433  59.233  1.00  0.00           C
ATOM    728  CB  ILE    95      37.143  45.666  60.480  1.00  0.00           C
ATOM    729  CG2 ILE    95      36.177  44.514  60.016  1.00  0.00           C
ATOM    730  CG1 ILE    95      38.376  44.958  61.167  1.00  0.00           C
ATOM    731  CD1 ILE    95      37.949  44.470  62.535  1.00  0.00           C
ATOM    732  C   ILE    95      36.417  47.022  58.486  1.00  0.00           C
ATOM    733  O   ILE    95      36.039  46.475  57.394  1.00  0.00           O
ATOM    734  N   GLU    96      35.754  48.117  58.931  1.00  0.00           N
ATOM    735  CA  GLU    96      34.661  48.687  58.164  1.00  0.00           C
ATOM    736  CB  GLU    96      34.097  49.891  58.990  1.00  0.00           C
ATOM    737  CG  GLU    96      33.069  49.753  60.120  1.00  0.00           C
ATOM    738  CD  GLU    96      31.659  49.600  59.550  1.00  0.00           C
ATOM    739  OE1 GLU    96      31.549  49.205  58.349  1.00  0.00           O
ATOM    740  OE2 GLU    96      30.658  50.004  60.212  1.00  0.00           O
ATOM    741  C   GLU    96      35.079  49.084  56.786  1.00  0.00           C
ATOM    742  O   GLU    96      34.369  48.895  55.835  1.00  0.00           O
ATOM    743  N   THR    97      36.237  49.609  56.587  1.00  0.00           N
ATOM    744  CA  THR    97      36.794  50.206  55.399  1.00  0.00           C
ATOM    745  CB  THR    97      37.920  51.209  55.523  1.00  0.00           C
ATOM    746  CG2 THR    97      38.187  51.916  54.115  1.00  0.00           C
ATOM    747  OG1 THR    97      37.437  52.254  56.397  1.00  0.00           O
ATOM    748  C   THR    97      37.287  49.172  54.415  1.00  0.00           C
ATOM    749  O   THR    97      36.966  49.155  53.225  1.00  0.00           O
ATOM    750  N   LEU    98      37.991  48.152  54.940  1.00  0.00           N
ATOM    751  CA  LEU    98      38.215  46.886  54.245  1.00  0.00           C
ATOM    752  CB  LEU    98      39.139  45.975  55.150  1.00  0.00           C
ATOM    753  CG  LEU    98      40.507  46.609  55.482  1.00  0.00           C
ATOM    754  CD1 LEU    98      41.160  45.816  56.618  1.00  0.00           C
ATOM    755  CD2 LEU    98      41.367  46.407  54.220  1.00  0.00           C
ATOM    756  C   LEU    98      36.887  46.213  53.803  1.00  0.00           C
ATOM    757  O   LEU    98      36.859  45.487  52.760  1.00  0.00           O
ATOM    758  N   CYS    99      35.757  46.346  54.534  1.00  0.00           N
ATOM    759  CA  CYS    99      34.499  45.753  54.102  1.00  0.00           C
ATOM    760  CB  CYS    99      33.591  45.325  55.291  1.00  0.00           C
ATOM    761  SG  CYS    99      34.496  44.094  56.325  1.00  0.00           S
ATOM    762  C   CYS    99      33.825  46.685  53.047  1.00  0.00           C
ATOM    763  O   CYS    99      33.126  46.196  52.175  1.00  0.00           O
ATOM    764  N   VAL   100      34.130  47.946  52.922  1.00  0.00           N
ATOM    765  CA  VAL   100      33.677  48.809  51.815  1.00  0.00           C
ATOM    766  CB  VAL   100      33.822  50.248  52.261  1.00  0.00           C
ATOM    767  CG1 VAL   100      33.737  51.263  51.076  1.00  0.00           C
ATOM    768  CG2 VAL   100      32.811  50.630  53.364  1.00  0.00           C
ATOM    769  C   VAL   100      34.387  48.427  50.553  1.00  0.00           C
ATOM    770  O   VAL   100      33.778  48.149  49.563  1.00  0.00           O
ATOM    771  N   ILE   101      35.757  48.362  50.522  1.00  0.00           N
ATOM    772  CA  ILE   101      36.538  47.940  49.320  1.00  0.00           C
ATOM    773  CB  ILE   101      37.988  47.923  49.789  1.00  0.00           C
ATOM    774  CG2 ILE   101      38.891  47.101  48.765  1.00  0.00           C
ATOM    775  CG1 ILE   101      38.574  49.325  49.984  1.00  0.00           C
ATOM    776  CD1 ILE   101      40.044  49.348  50.533  1.00  0.00           C
ATOM    777  C   ILE   101      35.963  46.610  48.765  1.00  0.00           C
ATOM    778  O   ILE   101      35.752  46.464  47.554  1.00  0.00           O
ATOM    779  N   ALA   102      35.667  45.616  49.591  1.00  0.00           N
ATOM    780  CA  ALA   102      35.151  44.396  49.096  1.00  0.00           C
ATOM    781  CB  ALA   102      35.024  43.640  50.483  1.00  0.00           C
ATOM    782  C   ALA   102      33.810  44.494  48.328  1.00  0.00           C
ATOM    783  O   ALA   102      33.462  43.606  47.514  1.00  0.00           O
ATOM    784  N   VAL   103      33.036  45.541  48.552  1.00  0.00           N
ATOM    785  CA  VAL   103      31.765  45.829  47.814  1.00  0.00           C
ATOM    786  CB  VAL   103      30.843  46.602  48.778  1.00  0.00           C
ATOM    787  CG1 VAL   103      29.442  46.569  48.189  1.00  0.00           C
ATOM    788  CG2 VAL   103      30.706  46.015  50.236  1.00  0.00           C
ATOM    789  C   VAL   103      32.141  46.566  46.517  1.00  0.00           C
ATOM    790  O   VAL   103      31.582  46.208  45.456  1.00  0.00           O
ATOM    791  N   ASP   104      32.978  47.598  46.601  1.00  0.00           N
ATOM    792  CA  ASP   104      33.564  48.375  45.554  1.00  0.00           C
ATOM    793  CB  ASP   104      34.410  49.516  46.078  1.00  0.00           C
ATOM    794  CG  ASP   104      35.348  50.044  44.949  1.00  0.00           C
ATOM    795  OD1 ASP   104      36.410  49.489  44.606  1.00  0.00           O
ATOM    796  OD2 ASP   104      35.173  51.155  44.454  1.00  0.00           O
ATOM    797  C   ASP   104      34.196  47.512  44.440  1.00  0.00           C
ATOM    798  O   ASP   104      33.775  47.735  43.291  1.00  0.00           O
ATOM    799  N   ARG   105      34.960  46.473  44.775  1.00  0.00           N
ATOM    800  CA  ARG   105      35.583  45.610  43.761  1.00  0.00           C
ATOM    801  CB  ARG   105      36.786  44.871  44.347  1.00  0.00           C
ATOM    802  CG  ARG   105      37.983  45.704  44.810  1.00  0.00           C
ATOM    803  CD  ARG   105      38.730  46.351  43.592  1.00  0.00           C
ATOM    804  NE  ARG   105      37.985  47.581  43.177  1.00  0.00           N
ATOM    805  CZ  ARG   105      37.913  48.165  42.000  1.00  0.00           C
ATOM    806  NH1 ARG   105      38.574  47.722  41.008  1.00  0.00           N
ATOM    807  NH2 ARG   105      37.249  49.264  41.825  1.00  0.00           N
ATOM    808  C   ARG   105      34.596  44.579  43.147  1.00  0.00           C
ATOM    809  O   ARG   105      34.657  44.264  41.976  1.00  0.00           O
ATOM    810  N   TYR   106      33.609  44.032  43.876  1.00  0.00           N
ATOM    811  CA  TYR   106      32.431  43.310  43.333  1.00  0.00           C
ATOM    812  CB  TYR   106      31.714  42.722  44.612  1.00  0.00           C
ATOM    813  CG  TYR   106      30.154  42.498  44.372  1.00  0.00           C
ATOM    814  CD1 TYR   106      29.717  41.510  43.458  1.00  0.00           C
ATOM    815  CE1 TYR   106      28.398  41.316  43.218  1.00  0.00           C
ATOM    816  CZ  TYR   106      27.475  42.170  43.832  1.00  0.00           C
ATOM    817  OH  TYR   106      26.135  42.067  43.482  1.00  0.00           O
ATOM    818  CE2 TYR   106      27.932  43.258  44.646  1.00  0.00           C
ATOM    819  CD2 TYR   106      29.281  43.442  44.956  1.00  0.00           C
ATOM    820  C   TYR   106      31.457  44.110  42.407  1.00  0.00           C
ATOM    821  O   TYR   106      30.938  43.663  41.406  1.00  0.00           O
ATOM    822  N   PHE   107      31.253  45.388  42.733  1.00  0.00           N
ATOM    823  CA  PHE   107      30.439  46.428  42.018  1.00  0.00           C
ATOM    824  CB  PHE   107      29.976  47.513  43.002  1.00  0.00           C
ATOM    825  CG  PHE   107      28.832  48.420  42.617  1.00  0.00           C
ATOM    826  CD1 PHE   107      28.837  49.798  43.043  1.00  0.00           C
ATOM    827  CE1 PHE   107      27.844  50.696  42.687  1.00  0.00           C
ATOM    828  CZ  PHE   107      26.855  50.347  41.706  1.00  0.00           C
ATOM    829  CE2 PHE   107      26.939  49.029  41.201  1.00  0.00           C
ATOM    830  CD2 PHE   107      27.803  48.050  41.696  1.00  0.00           C
ATOM    831  C   PHE   107      31.036  46.896  40.659  1.00  0.00           C
ATOM    832  O   PHE   107      30.305  46.958  39.640  1.00  0.00           O
ATOM    833  N   ALA   108      32.336  46.991  40.589  1.00  0.00           N
ATOM    834  CA  ALA   108      33.114  47.308  39.460  1.00  0.00           C
ATOM    835  CB  ALA   108      34.584  47.492  39.989  1.00  0.00           C
ATOM    836  C   ALA   108      32.936  46.433  38.256  1.00  0.00           C
ATOM    837  O   ALA   108      32.964  46.858  37.128  1.00  0.00           O
ATOM    838  N   ILE   109      32.851  45.102  38.491  1.00  0.00           N
ATOM    839  CA  ILE   109      32.644  44.075  37.456  1.00  0.00           C
ATOM    840  CB  ILE   109      33.589  42.858  37.661  1.00  0.00           C
ATOM    841  CG2 ILE   109      35.007  43.393  37.482  1.00  0.00           C
ATOM    842  CG1 ILE   109      33.322  42.081  38.978  1.00  0.00           C
ATOM    843  CD1 ILE   109      34.087  40.774  38.952  1.00  0.00           C
ATOM    844  C   ILE   109      31.185  43.711  37.216  1.00  0.00           C
ATOM    845  O   ILE   109      30.866  43.295  36.034  1.00  0.00           O
ATOM    846  N   THR   110      30.346  43.604  38.176  1.00  0.00           N
ATOM    847  CA  THR   110      29.018  43.060  37.995  1.00  0.00           C
ATOM    848  CB  THR   110      28.402  42.362  39.292  1.00  0.00           C
ATOM    849  CG2 THR   110      29.106  41.084  39.556  1.00  0.00           C
ATOM    850  OG1 THR   110      28.529  43.168  40.445  1.00  0.00           O
ATOM    851  C   THR   110      28.014  44.178  37.600  1.00  0.00           C
ATOM    852  O   THR   110      27.055  43.777  36.899  1.00  0.00           O
ATOM    853  N   SER   111      28.220  45.477  37.935  1.00  0.00           N
ATOM    854  CA  SER   111      27.495  46.588  37.240  1.00  0.00           C
ATOM    855  CB  SER   111      26.543  47.281  38.114  1.00  0.00           C
ATOM    856  OG  SER   111      25.557  46.405  38.521  1.00  0.00           O
ATOM    857  C   SER   111      28.491  47.593  36.764  1.00  0.00           C
ATOM    858  O   SER   111      28.708  48.591  37.498  1.00  0.00           O
ATOM    859  N   PRO   112      29.191  47.480  35.723  1.00  0.00           N
ATOM    860  CD  PRO   112      29.134  46.324  34.748  1.00  0.00           C
ATOM    861  CG  PRO   112      30.544  46.321  34.097  1.00  0.00           C
ATOM    862  CB  PRO   112      30.879  47.813  34.083  1.00  0.00           C
ATOM    863  CA  PRO   112      30.237  48.395  35.286  1.00  0.00           C
ATOM    864  C   PRO   112      29.712  49.775  34.982  1.00  0.00           C
ATOM    865  O   PRO   112      30.269  50.795  35.426  1.00  0.00           O
ATOM    866  N   PHE   113      28.521  49.883  34.283  1.00  0.00           N
ATOM    867  CA  PHE   113      27.867  51.152  34.059  1.00  0.00           C
ATOM    868  CB  PHE   113      26.766  51.103  32.959  1.00  0.00           C
ATOM    869  CG  PHE   113      26.181  52.423  32.465  1.00  0.00           C
ATOM    870  CD1 PHE   113      24.810  52.677  32.687  1.00  0.00           C
ATOM    871  CE1 PHE   113      24.236  53.897  32.243  1.00  0.00           C
ATOM    872  CZ  PHE   113      25.072  54.882  31.706  1.00  0.00           C
ATOM    873  CE2 PHE   113      26.463  54.618  31.484  1.00  0.00           C
ATOM    874  CD2 PHE   113      27.007  53.388  31.939  1.00  0.00           C
ATOM    875  C   PHE   113      27.155  51.835  35.262  1.00  0.00           C
ATOM    876  O   PHE   113      27.161  53.054  35.407  1.00  0.00           O
ATOM    877  N   LYS   114      26.508  51.039  36.099  1.00  0.00           N
ATOM    878  CA  LYS   114      25.997  51.581  37.452  1.00  0.00           C
ATOM    879  CB  LYS   114      24.961  50.735  38.169  1.00  0.00           C
ATOM    880  CG  LYS   114      23.711  50.474  37.369  1.00  0.00           C
ATOM    881  CD  LYS   114      22.544  49.946  38.167  1.00  0.00           C
ATOM    882  CE  LYS   114      21.405  49.415  37.366  1.00  0.00           C
ATOM    883  NZ  LYS   114      20.481  50.445  36.731  1.00  0.00           N
ATOM    884  C   LYS   114      27.217  51.892  38.372  1.00  0.00           C
ATOM    885  O   LYS   114      27.154  52.849  39.116  1.00  0.00           O
ATOM    886  N   TYR   115      28.319  51.307  38.219  1.00  0.00           N
ATOM    887  CA  TYR   115      29.538  51.688  38.960  1.00  0.00           C
ATOM    888  CB  TYR   115      30.532  50.472  38.904  1.00  0.00           C
ATOM    889  CG  TYR   115      31.912  50.684  39.634  1.00  0.00           C
ATOM    890  CD1 TYR   115      31.903  50.528  40.984  1.00  0.00           C
ATOM    891  CE1 TYR   115      33.163  50.719  41.694  1.00  0.00           C
ATOM    892  CZ  TYR   115      34.291  51.236  40.985  1.00  0.00           C
ATOM    893  OH  TYR   115      35.380  51.647  41.686  1.00  0.00           O
ATOM    894  CE2 TYR   115      34.260  51.302  39.615  1.00  0.00           C
ATOM    895  CD2 TYR   115      33.080  51.001  38.895  1.00  0.00           C
ATOM    896  C   TYR   115      30.003  53.052  38.335  1.00  0.00           C
ATOM    897  O   TYR   115      30.250  53.990  39.069  1.00  0.00           O
ATOM    898  N   GLN   116      30.171  53.168  37.026  1.00  0.00           N
ATOM    899  CA  GLN   116      30.577  54.413  36.301  1.00  0.00           C
ATOM    900  CB  GLN   116      30.746  54.190  34.769  1.00  0.00           C
ATOM    901  CG  GLN   116      31.830  53.195  34.385  1.00  0.00           C
ATOM    902  CD  GLN   116      31.651  52.630  32.982  1.00  0.00           C
ATOM    903  OE1 GLN   116      31.078  53.311  32.166  1.00  0.00           O
ATOM    904  NE2 GLN   116      32.185  51.433  32.757  1.00  0.00           N
ATOM    905  C   GLN   116      29.622  55.588  36.466  1.00  0.00           C
ATOM    906  O   GLN   116      29.988  56.800  36.391  1.00  0.00           O
ATOM    907  N   SER   117      28.324  55.283  36.766  1.00  0.00           N
ATOM    908  CA  SER   117      27.290  56.338  36.941  1.00  0.00           C
ATOM    909  CB  SER   117      25.971  55.907  36.190  1.00  0.00           C
ATOM    910  OG  SER   117      26.171  55.573  34.848  1.00  0.00           O
ATOM    911  C   SER   117      26.960  56.671  38.402  1.00  0.00           C
ATOM    912  O   SER   117      26.746  57.839  38.807  1.00  0.00           O
ATOM    913  N   LEU   118      26.984  55.697  39.298  1.00  0.00           N
ATOM    914  CA  LEU   118      26.554  55.900  40.689  1.00  0.00           C
ATOM    915  CB  LEU   118      25.468  54.854  41.126  1.00  0.00           C
ATOM    916  CG  LEU   118      24.137  55.063  40.317  1.00  0.00           C
ATOM    917  CD1 LEU   118      23.201  53.839  40.443  1.00  0.00           C
ATOM    918  CD2 LEU   118      23.382  56.299  40.583  1.00  0.00           C
ATOM    919  C   LEU   118      27.654  56.009  41.809  1.00  0.00           C
ATOM    920  O   LEU   118      27.373  56.574  42.832  1.00  0.00           O
ATOM    921  N   LEU   119      28.876  55.505  41.596  1.00  0.00           N
ATOM    922  CA  LEU   119      30.095  55.996  42.257  1.00  0.00           C
ATOM    923  CB  LEU   119      31.218  54.941  42.002  1.00  0.00           C
ATOM    924  CG  LEU   119      32.538  55.163  42.702  1.00  0.00           C
ATOM    925  CD1 LEU   119      32.498  55.317  44.233  1.00  0.00           C
ATOM    926  CD2 LEU   119      33.522  53.987  42.497  1.00  0.00           C
ATOM    927  C   LEU   119      30.449  57.429  41.813  1.00  0.00           C
ATOM    928  O   LEU   119      31.028  57.666  40.744  1.00  0.00           O
ATOM    929  N   THR   120      30.156  58.375  42.627  1.00  0.00           N
ATOM    930  CA  THR   120      30.391  59.836  42.533  1.00  0.00           C
ATOM    931  CB  THR   120      29.058  60.582  42.507  1.00  0.00           C
ATOM    932  CG2 THR   120      28.309  60.294  41.216  1.00  0.00           C
ATOM    933  OG1 THR   120      28.210  60.304  43.596  1.00  0.00           O
ATOM    934  C   THR   120      31.190  60.244  43.754  1.00  0.00           C
ATOM    935  O   THR   120      31.083  59.579  44.772  1.00  0.00           O
ATOM    936  N   LYS   121      31.776  61.466  43.679  1.00  0.00           N
ATOM    937  CA  LYS   121      32.575  62.035  44.751  1.00  0.00           C
ATOM    938  CB  LYS   121      33.481  63.130  44.315  1.00  0.00           C
ATOM    939  CG  LYS   121      34.640  63.430  45.235  1.00  0.00           C
ATOM    940  CD  LYS   121      35.435  64.705  44.820  1.00  0.00           C
ATOM    941  CE  LYS   121      36.535  65.035  45.811  1.00  0.00           C
ATOM    942  NZ  LYS   121      36.919  66.437  45.576  1.00  0.00           N
ATOM    943  C   LYS   121      31.644  62.517  45.953  1.00  0.00           C
ATOM    944  O   LYS   121      31.865  62.263  47.132  1.00  0.00           O
ATOM    945  N   ASN   122      30.522  63.074  45.626  1.00  0.00           N
ATOM    946  CA  ASN   122      29.491  63.486  46.579  1.00  0.00           C
ATOM    947  CB  ASN   122      28.467  64.306  45.833  1.00  0.00           C
ATOM    948  CG  ASN   122      27.599  63.507  44.830  1.00  0.00           C
ATOM    949  OD1 ASN   122      26.581  63.012  45.189  1.00  0.00           O
ATOM    950  ND2 ASN   122      27.929  63.393  43.549  1.00  0.00           N
ATOM    951  C   ASN   122      28.895  62.361  47.445  1.00  0.00           C
ATOM    952  O   ASN   122      28.725  62.535  48.625  1.00  0.00           O
ATOM    953  N   LYS   123      28.599  61.182  46.860  1.00  0.00           N
ATOM    954  CA  LYS   123      28.124  59.997  47.595  1.00  0.00           C
ATOM    955  CB  LYS   123      27.186  59.137  46.722  1.00  0.00           C
ATOM    956  CG  LYS   123      26.521  57.962  47.488  1.00  0.00           C
ATOM    957  CD  LYS   123      25.473  57.231  46.756  1.00  0.00           C
ATOM    958  CE  LYS   123      25.268  55.928  47.450  1.00  0.00           C
ATOM    959  NZ  LYS   123      24.051  55.205  46.968  1.00  0.00           N
ATOM    960  C   LYS   123      29.207  59.178  48.241  1.00  0.00           C
ATOM    961  O   LYS   123      28.999  58.773  49.370  1.00  0.00           O
ATOM    962  N   ALA   124      30.417  59.025  47.710  1.00  0.00           N
ATOM    963  CA  ALA   124      31.510  58.376  48.406  1.00  0.00           C
ATOM    964  CB  ALA   124      32.770  58.234  47.505  1.00  0.00           C
ATOM    965  C   ALA   124      31.858  59.132  49.669  1.00  0.00           C
ATOM    966  O   ALA   124      32.371  58.510  50.636  1.00  0.00           O
ATOM    967  N   ARG   125      31.414  60.380  49.785  1.00  0.00           N
ATOM    968  CA  ARG   125      31.552  61.065  51.067  1.00  0.00           C
ATOM    969  CB  ARG   125      31.317  62.565  50.954  1.00  0.00           C
ATOM    970  CG  ARG   125      32.494  63.322  50.296  1.00  0.00           C
ATOM    971  CD  ARG   125      32.178  64.683  49.752  1.00  0.00           C
ATOM    972  NE  ARG   125      33.405  65.468  49.484  1.00  0.00           N
ATOM    973  CZ  ARG   125      33.412  66.363  48.478  1.00  0.00           C
ATOM    974  NH1 ARG   125      32.290  66.741  47.940  1.00  0.00           N
ATOM    975  NH2 ARG   125      34.480  66.818  48.019  1.00  0.00           N
ATOM    976  C   ARG   125      30.735  60.408  52.195  1.00  0.00           C
ATOM    977  O   ARG   125      31.126  60.364  53.315  1.00  0.00           O
ATOM    978  N   VAL   126      29.567  59.915  51.834  1.00  0.00           N
ATOM    979  CA  VAL   126      28.559  59.418  52.733  1.00  0.00           C
ATOM    980  CB  VAL   126      27.177  59.864  52.415  1.00  0.00           C
ATOM    981  CG1 VAL   126      26.158  59.875  53.596  1.00  0.00           C
ATOM    982  CG2 VAL   126      27.232  61.376  51.932  1.00  0.00           C
ATOM    983  C   VAL   126      28.575  57.956  53.097  1.00  0.00           C
ATOM    984  O   VAL   126      28.117  57.550  54.155  1.00  0.00           O
ATOM    985  N   ILE   127      29.257  57.182  52.263  1.00  0.00           N
ATOM    986  CA  ILE   127      29.892  55.863  52.567  1.00  0.00           C
ATOM    987  CB  ILE   127      30.443  55.290  51.244  1.00  0.00           C
ATOM    988  CG2 ILE   127      31.258  53.992  51.478  1.00  0.00           C
ATOM    989  CG1 ILE   127      29.313  55.031  50.224  1.00  0.00           C
ATOM    990  CD1 ILE   127      29.754  54.518  48.872  1.00  0.00           C
ATOM    991  C   ILE   127      30.922  56.022  53.657  1.00  0.00           C
ATOM    992  O   ILE   127      30.855  55.258  54.654  1.00  0.00           O
ATOM    993  N   ILE   128      31.999  56.797  53.520  1.00  0.00           N
ATOM    994  CA  ILE   128      33.059  56.896  54.609  1.00  0.00           C
ATOM    995  CB  ILE   128      34.337  57.463  53.931  1.00  0.00           C
ATOM    996  CG2 ILE   128      34.860  56.429  52.896  1.00  0.00           C
ATOM    997  CG1 ILE   128      34.282  58.885  53.467  1.00  0.00           C
ATOM    998  CD1 ILE   128      35.599  59.571  53.239  1.00  0.00           C
ATOM    999  C   ILE   128      32.618  57.649  55.883  1.00  0.00           C
ATOM   1000  O   ILE   128      33.079  57.426  57.001  1.00  0.00           O
ATOM   1001  N   LEU   129      31.495  58.365  55.766  1.00  0.00           N
ATOM   1002  CA  LEU   129      30.924  58.959  56.909  1.00  0.00           C
ATOM   1003  CB  LEU   129      30.049  60.087  56.484  1.00  0.00           C
ATOM   1004  CG  LEU   129      29.357  60.850  57.628  1.00  0.00           C
ATOM   1005  CD1 LEU   129      30.325  61.630  58.471  1.00  0.00           C
ATOM   1006  CD2 LEU   129      28.423  61.859  57.013  1.00  0.00           C
ATOM   1007  C   LEU   129      30.168  57.813  57.735  1.00  0.00           C
ATOM   1008  O   LEU   129      30.259  57.778  58.985  1.00  0.00           O
ATOM   1009  N   MET   130      29.611  56.844  56.991  1.00  0.00           N
ATOM   1010  CA  MET   130      28.976  55.649  57.577  1.00  0.00           C
ATOM   1011  CB  MET   130      27.968  54.969  56.615  1.00  0.00           C
ATOM   1012  CG  MET   130      27.132  53.824  57.211  1.00  0.00           C
ATOM   1013  SD  MET   130      25.871  54.324  58.503  1.00  0.00           S
ATOM   1014  CE  MET   130      25.557  52.799  59.387  1.00  0.00           C
ATOM   1015  C   MET   130      29.950  54.709  58.282  1.00  0.00           C
ATOM   1016  O   MET   130      29.523  54.034  59.210  1.00  0.00           O
ATOM   1017  N   VAL   131      31.250  54.656  57.891  1.00  0.00           N
ATOM   1018  CA  VAL   131      32.352  53.997  58.558  1.00  0.00           C
ATOM   1019  CB  VAL   131      33.652  53.956  57.597  1.00  0.00           C
ATOM   1020  CG1 VAL   131      34.765  53.286  58.443  1.00  0.00           C
ATOM   1021  CG2 VAL   131      33.404  53.100  56.313  1.00  0.00           C
ATOM   1022  C   VAL   131      32.671  54.683  59.870  1.00  0.00           C
ATOM   1023  O   VAL   131      32.393  54.137  60.938  1.00  0.00           O
ATOM   1024  N   TRP   132      33.096  55.925  59.775  1.00  0.00           N
ATOM   1025  CA  TRP   132      33.674  56.702  60.898  1.00  0.00           C
ATOM   1026  CB  TRP   132      34.530  57.877  60.462  1.00  0.00           C
ATOM   1027  CG  TRP   132      35.791  57.444  59.860  1.00  0.00           C
ATOM   1028  CD1 TRP   132      36.051  57.130  58.558  1.00  0.00           C
ATOM   1029  NE1 TRP   132      37.332  56.816  58.336  1.00  0.00           N
ATOM   1030  CE2 TRP   132      38.053  56.893  59.516  1.00  0.00           C
ATOM   1031  CZ2 TRP   132      39.364  56.657  59.854  1.00  0.00           C
ATOM   1032  CH2 TRP   132      39.864  56.773  61.164  1.00  0.00           C
ATOM   1033  CZ3 TRP   132      38.993  57.226  62.107  1.00  0.00           C
ATOM   1034  CE3 TRP   132      37.592  57.422  61.849  1.00  0.00           C
ATOM   1035  CD2 TRP   132      37.142  57.356  60.479  1.00  0.00           C
ATOM   1036  C   TRP   132      32.614  57.034  61.960  1.00  0.00           C
ATOM   1037  O   TRP   132      32.994  57.140  63.140  1.00  0.00           O
ATOM   1038  N   ILE   133      31.303  57.051  61.581  1.00  0.00           N
ATOM   1039  CA  ILE   133      30.223  57.343  62.523  1.00  0.00           C
ATOM   1040  CB  ILE   133      28.891  57.811  61.886  1.00  0.00           C
ATOM   1041  CG2 ILE   133      28.125  56.591  61.231  1.00  0.00           C
ATOM   1042  CG1 ILE   133      28.019  58.533  62.929  1.00  0.00           C
ATOM   1043  CD1 ILE   133      28.715  59.783  63.624  1.00  0.00           C
ATOM   1044  C   ILE   133      30.088  56.158  63.488  1.00  0.00           C
ATOM   1045  O   ILE   133      30.058  56.293  64.709  1.00  0.00           O
ATOM   1046  N   VAL   134      30.042  54.921  62.913  1.00  0.00           N
ATOM   1047  CA  VAL   134      29.887  53.696  63.788  1.00  0.00           C
ATOM   1048  CB  VAL   134      29.440  52.519  62.864  1.00  0.00           C
ATOM   1049  CG1 VAL   134      29.316  51.215  63.758  1.00  0.00           C
ATOM   1050  CG2 VAL   134      28.129  52.787  62.096  1.00  0.00           C
ATOM   1051  C   VAL   134      31.149  53.348  64.556  1.00  0.00           C
ATOM   1052  O   VAL   134      31.071  52.933  65.754  1.00  0.00           O
ATOM   1053  N   SER   135      32.337  53.724  64.027  1.00  0.00           N
ATOM   1054  CA  SER   135      33.627  53.716  64.696  1.00  0.00           C
ATOM   1055  CB  SER   135      34.715  54.114  63.707  1.00  0.00           C
ATOM   1056  OG  SER   135      34.528  53.198  62.663  1.00  0.00           O
ATOM   1057  C   SER   135      33.745  54.651  65.940  1.00  0.00           C
ATOM   1058  O   SER   135      34.297  54.199  66.887  1.00  0.00           O
ATOM   1059  N   GLY   136      33.220  55.860  65.805  1.00  0.00           N
ATOM   1060  CA  GLY   136      33.168  56.786  66.869  1.00  0.00           C
ATOM   1061  C   GLY   136      32.190  56.407  67.978  1.00  0.00           C
ATOM   1062  O   GLY   136      32.590  56.494  69.178  1.00  0.00           O
ATOM   1063  N   LEU   137      30.971  56.014  67.657  1.00  0.00           N
ATOM   1064  CA  LEU   137      29.933  55.637  68.596  1.00  0.00           C
ATOM   1065  CB  LEU   137      28.563  55.464  67.996  1.00  0.00           C
ATOM   1066  CG  LEU   137      27.838  56.823  67.763  1.00  0.00           C
ATOM   1067  CD1 LEU   137      28.694  58.037  67.487  1.00  0.00           C
ATOM   1068  CD2 LEU   137      26.878  56.694  66.563  1.00  0.00           C
ATOM   1069  C   LEU   137      30.298  54.335  69.301  1.00  0.00           C
ATOM   1070  O   LEU   137      29.879  54.159  70.430  1.00  0.00           O
ATOM   1071  N   THR   138      31.121  53.511  68.697  1.00  0.00           N
ATOM   1072  CA  THR   138      31.755  52.350  69.411  1.00  0.00           C
ATOM   1073  CB  THR   138      31.939  51.195  68.447  1.00  0.00           C
ATOM   1074  CG2 THR   138      32.044  49.802  69.091  1.00  0.00           C
ATOM   1075  OG1 THR   138      30.799  50.984  67.546  1.00  0.00           O
ATOM   1076  C   THR   138      32.925  52.590  70.352  1.00  0.00           C
ATOM   1077  O   THR   138      33.219  51.748  71.248  1.00  0.00           O
ATOM   1078  N   SER   139      33.611  53.654  70.146  1.00  0.00           N
ATOM   1079  CA  SER   139      34.800  53.995  70.876  1.00  0.00           C
ATOM   1080  CB  SER   139      35.868  54.343  69.867  1.00  0.00           C
ATOM   1081  OG  SER   139      35.444  55.455  69.012  1.00  0.00           O
ATOM   1082  C   SER   139      34.487  55.079  71.901  1.00  0.00           C
ATOM   1083  O   SER   139      34.068  54.903  73.021  1.00  0.00           O
ATOM   1084  N   PHE   140      34.832  56.342  71.586  1.00  0.00           N
ATOM   1085  CA  PHE   140      34.909  57.428  72.560  1.00  0.00           C
ATOM   1086  CB  PHE   140      35.254  58.792  71.906  1.00  0.00           C
ATOM   1087  CG  PHE   140      36.713  58.979  71.596  1.00  0.00           C
ATOM   1088  CD1 PHE   140      37.501  59.728  72.448  1.00  0.00           C
ATOM   1089  CE1 PHE   140      38.870  59.864  72.268  1.00  0.00           C
ATOM   1090  CZ  PHE   140      39.462  59.240  71.205  1.00  0.00           C
ATOM   1091  CE2 PHE   140      38.714  58.431  70.272  1.00  0.00           C
ATOM   1092  CD2 PHE   140      37.274  58.346  70.423  1.00  0.00           C
ATOM   1093  C   PHE   140      33.609  57.620  73.382  1.00  0.00           C
ATOM   1094  O   PHE   140      33.828  57.986  74.503  1.00  0.00           O
ATOM   1095  N   LEU   141      32.379  57.418  72.822  1.00  0.00           N
ATOM   1096  CA  LEU   141      31.119  57.561  73.543  1.00  0.00           C
ATOM   1097  CB  LEU   141      29.949  57.580  72.604  1.00  0.00           C
ATOM   1098  CG  LEU   141      28.599  57.702  73.446  1.00  0.00           C
ATOM   1099  CD1 LEU   141      28.554  59.059  74.171  1.00  0.00           C
ATOM   1100  CD2 LEU   141      27.388  57.652  72.456  1.00  0.00           C
ATOM   1101  C   LEU   141      31.124  56.516  74.699  1.00  0.00           C
ATOM   1102  O   LEU   141      31.153  56.911  75.911  1.00  0.00           O
ATOM   1103  N   PRO   142      31.038  55.176  74.494  1.00  0.00           N
ATOM   1104  CD  PRO   142      30.840  54.441  73.271  1.00  0.00           C
ATOM   1105  CG  PRO   142      31.335  53.091  73.595  1.00  0.00           C
ATOM   1106  CB  PRO   142      30.797  52.873  75.004  1.00  0.00           C
ATOM   1107  CA  PRO   142      30.882  54.291  75.630  1.00  0.00           C
ATOM   1108  C   PRO   142      32.113  54.282  76.599  1.00  0.00           C
ATOM   1109  O   PRO   142      31.955  53.906  77.758  1.00  0.00           O
ATOM   1110  N   ILE   143      33.281  54.698  76.060  1.00  0.00           N
ATOM   1111  CA  ILE   143      34.542  54.569  76.819  1.00  0.00           C
ATOM   1112  CB  ILE   143      35.793  54.247  75.917  1.00  0.00           C
ATOM   1113  CG2 ILE   143      37.112  54.519  76.627  1.00  0.00           C
ATOM   1114  CG1 ILE   143      35.607  52.829  75.271  1.00  0.00           C
ATOM   1115  CD1 ILE   143      36.478  52.488  74.029  1.00  0.00           C
ATOM   1116  C   ILE   143      34.778  55.736  77.744  1.00  0.00           C
ATOM   1117  O   ILE   143      35.309  55.694  78.843  1.00  0.00           O
ATOM   1118  N   GLN   144      34.454  56.957  77.269  1.00  0.00           N
ATOM   1119  CA  GLN   144      34.690  58.235  77.924  1.00  0.00           C
ATOM   1120  CB  GLN   144      34.855  59.400  76.989  1.00  0.00           C
ATOM   1121  CG  GLN   144      36.084  59.328  75.998  1.00  0.00           C
ATOM   1122  CD  GLN   144      37.475  59.301  76.637  1.00  0.00           C
ATOM   1123  OE1 GLN   144      37.693  60.027  77.649  1.00  0.00           O
ATOM   1124  NE2 GLN   144      38.338  58.476  76.113  1.00  0.00           N
ATOM   1125  C   GLN   144      33.429  58.527  78.786  1.00  0.00           C
ATOM   1126  O   GLN   144      33.537  59.173  79.839  1.00  0.00           O
ATOM   1127  N   MET   145      32.201  57.974  78.535  1.00  0.00           N
ATOM   1128  CA  MET   145      31.072  57.956  79.515  1.00  0.00           C
ATOM   1129  CB  MET   145      29.702  57.774  78.795  1.00  0.00           C
ATOM   1130  CG  MET   145      29.387  58.817  77.720  1.00  0.00           C
ATOM   1131  SD  MET   145      29.292  60.434  78.317  1.00  0.00           S
ATOM   1132  CE  MET   145      28.149  60.986  77.000  1.00  0.00           C
ATOM   1133  C   MET   145      31.207  56.752  80.600  1.00  0.00           C
ATOM   1134  O   MET   145      30.228  56.505  81.330  1.00  0.00           O
ATOM   1135  N   HIS   146      32.329  55.996  80.606  1.00  0.00           N
ATOM   1136  CA  HIS   146      32.654  54.923  81.542  1.00  0.00           C
ATOM   1137  CB  HIS   146      32.973  55.438  82.974  1.00  0.00           C
ATOM   1138  CG  HIS   146      34.109  56.472  83.057  1.00  0.00           C
ATOM   1139  ND1 HIS   146      34.397  57.218  84.210  1.00  0.00           N
ATOM   1140  CE1 HIS   146      35.595  57.933  84.042  1.00  0.00           C
ATOM   1141  NE2 HIS   146      35.915  57.690  82.771  1.00  0.00           N
ATOM   1142  CD2 HIS   146      35.098  56.739  82.178  1.00  0.00           C
ATOM   1143  C   HIS   146      31.698  53.640  81.557  1.00  0.00           C
ATOM   1144  O   HIS   146      31.862  52.677  82.273  1.00  0.00           O
ATOM   1145  N   TRP   147      30.678  53.709  80.708  1.00  0.00           N
ATOM   1146  CA  TRP   147      29.891  52.598  80.314  1.00  0.00           C
ATOM   1147  CB  TRP   147      28.949  52.990  79.126  1.00  0.00           C
ATOM   1148  CG  TRP   147      28.195  54.267  79.172  1.00  0.00           C
ATOM   1149  CD1 TRP   147      27.803  54.911  80.295  1.00  0.00           C
ATOM   1150  NE1 TRP   147      26.919  55.949  79.990  1.00  0.00           N
ATOM   1151  CE2 TRP   147      26.758  56.104  78.660  1.00  0.00           C
ATOM   1152  CZ2 TRP   147      26.054  57.045  77.895  1.00  0.00           C
ATOM   1153  CH2 TRP   147      26.084  56.840  76.514  1.00  0.00           C
ATOM   1154  CZ3 TRP   147      26.648  55.634  75.998  1.00  0.00           C
ATOM   1155  CE3 TRP   147      27.351  54.724  76.734  1.00  0.00           C
ATOM   1156  CD2 TRP   147      27.471  54.989  78.135  1.00  0.00           C
ATOM   1157  C   TRP   147      30.756  51.253  79.948  1.00  0.00           C
ATOM   1158  O   TRP   147      30.250  50.120  80.263  1.00  0.00           O
ATOM   1159  N   TYR   148      31.975  51.440  79.338  1.00  0.00           N
ATOM   1160  CA  TYR   148      32.779  50.344  79.063  1.00  0.00           C
ATOM   1161  CB  TYR   148      34.027  50.781  78.264  1.00  0.00           C
ATOM   1162  CG  TYR   148      35.245  51.293  78.995  1.00  0.00           C
ATOM   1163  CD1 TYR   148      35.261  52.580  79.670  1.00  0.00           C
ATOM   1164  CE1 TYR   148      36.370  53.041  80.401  1.00  0.00           C
ATOM   1165  CZ  TYR   148      37.553  52.235  80.347  1.00  0.00           C
ATOM   1166  OH  TYR   148      38.692  52.587  81.028  1.00  0.00           O
ATOM   1167  CE2 TYR   148      37.557  50.998  79.722  1.00  0.00           C
ATOM   1168  CD2 TYR   148      36.428  50.537  79.021  1.00  0.00           C
ATOM   1169  C   TYR   148      33.123  49.440  80.269  1.00  0.00           C
ATOM   1170  O   TYR   148      33.277  48.231  80.134  1.00  0.00           O
ATOM   1171  N   ARG   149      33.231  49.995  81.501  1.00  0.00           N
ATOM   1172  CA  ARG   149      34.024  49.543  82.639  1.00  0.00           C
ATOM   1173  CB  ARG   149      34.120  50.649  83.663  1.00  0.00           C
ATOM   1174  CG  ARG   149      35.026  51.765  83.137  1.00  0.00           C
ATOM   1175  CD  ARG   149      35.184  52.690  84.381  1.00  0.00           C
ATOM   1176  NE  ARG   149      36.049  53.795  84.085  1.00  0.00           N
ATOM   1177  CZ  ARG   149      36.597  54.593  84.958  1.00  0.00           C
ATOM   1178  NH1 ARG   149      36.368  54.507  86.268  1.00  0.00           N
ATOM   1179  NH2 ARG   149      37.504  55.427  84.671  1.00  0.00           N
ATOM   1180  C   ARG   149      33.629  48.229  83.263  1.00  0.00           C
ATOM   1181  O   ARG   149      32.410  47.994  83.373  1.00  0.00           O
ATOM   1182  N   ALA   150      34.602  47.501  83.750  1.00  0.00           N
ATOM   1183  CA  ALA   150      34.307  46.227  84.495  1.00  0.00           C
ATOM   1184  CB  ALA   150      35.510  45.342  84.200  1.00  0.00           C
ATOM   1185  C   ALA   150      34.077  46.449  86.036  1.00  0.00           C
ATOM   1186  O   ALA   150      34.353  47.579  86.440  1.00  0.00           O
ATOM   1187  N   THR   151      33.621  45.435  86.752  1.00  0.00           N
ATOM   1188  CA  THR   151      33.362  45.548  88.173  1.00  0.00           C
ATOM   1189  CB  THR   151      31.882  45.391  88.543  1.00  0.00           C
ATOM   1190  CG2 THR   151      31.108  46.680  88.169  1.00  0.00           C
ATOM   1191  OG1 THR   151      31.296  44.282  87.909  1.00  0.00           O
ATOM   1192  C   THR   151      34.206  44.577  89.028  1.00  0.00           C
ATOM   1193  O   THR   151      34.146  44.722  90.269  1.00  0.00           O
ATOM   1194  N   HIS   152      35.008  43.703  88.454  1.00  0.00           N
ATOM   1195  CA  HIS   152      36.012  42.933  89.210  1.00  0.00           C
ATOM   1196  CB  HIS   152      36.734  42.020  88.176  1.00  0.00           C
ATOM   1197  CG  HIS   152      37.808  41.191  88.762  1.00  0.00           C
ATOM   1198  ND1 HIS   152      37.841  40.576  90.019  1.00  0.00           N
ATOM   1199  CE1 HIS   152      38.844  39.660  89.925  1.00  0.00           C
ATOM   1200  NE2 HIS   152      39.492  39.858  88.725  1.00  0.00           N
ATOM   1201  CD2 HIS   152      38.848  40.828  87.999  1.00  0.00           C
ATOM   1202  C   HIS   152      37.059  43.804  89.873  1.00  0.00           C
ATOM   1203  O   HIS   152      37.375  44.887  89.407  1.00  0.00           O
ATOM   1204  N   GLN   153      37.431  43.381  91.031  1.00  0.00           N
ATOM   1205  CA  GLN   153      38.229  44.229  92.024  1.00  0.00           C
ATOM   1206  CB  GLN   153      38.483  43.435  93.350  1.00  0.00           C
ATOM   1207  CG  GLN   153      37.234  43.068  94.030  1.00  0.00           C
ATOM   1208  CD  GLN   153      36.659  41.717  93.585  1.00  0.00           C
ATOM   1209  OE1 GLN   153      35.698  41.737  92.805  1.00  0.00           O
ATOM   1210  NE2 GLN   153      37.133  40.627  94.060  1.00  0.00           N
ATOM   1211  C   GLN   153      39.637  44.647  91.505  1.00  0.00           C
ATOM   1212  O   GLN   153      40.183  45.737  91.919  1.00  0.00           O
ATOM   1213  N   GLU   154      40.289  43.893  90.561  1.00  0.00           N
ATOM   1214  CA  GLU   154      41.467  44.380  89.852  1.00  0.00           C
ATOM   1215  CB  GLU   154      42.051  43.216  88.977  1.00  0.00           C
ATOM   1216  CG  GLU   154      42.845  42.225  89.823  1.00  0.00           C
ATOM   1217  CD  GLU   154      43.578  41.201  89.008  1.00  0.00           C
ATOM   1218  OE1 GLU   154      43.542  39.969  89.353  1.00  0.00           O
ATOM   1219  OE2 GLU   154      44.236  41.498  87.999  1.00  0.00           O
ATOM   1220  C   GLU   154      41.142  45.473  88.887  1.00  0.00           C
ATOM   1221  O   GLU   154      42.069  46.277  88.700  1.00  0.00           O
ATOM   1222  N   ALA   155      39.892  45.491  88.348  1.00  0.00           N
ATOM   1223  CA  ALA   155      39.468  46.403  87.292  1.00  0.00           C
ATOM   1224  CB  ALA   155      38.229  45.962  86.631  1.00  0.00           C
ATOM   1225  C   ALA   155      39.313  47.780  87.898  1.00  0.00           C
ATOM   1226  O   ALA   155      39.960  48.755  87.411  1.00  0.00           O
ATOM   1227  N   ILE   156      38.464  47.873  88.919  1.00  0.00           N
ATOM   1228  CA  ILE   156      38.230  49.059  89.694  1.00  0.00           C
ATOM   1229  CB  ILE   156      37.131  48.921  90.774  1.00  0.00           C
ATOM   1230  CG2 ILE   156      35.853  48.209  90.202  1.00  0.00           C
ATOM   1231  CG1 ILE   156      37.715  48.158  92.000  1.00  0.00           C
ATOM   1232  CD1 ILE   156      36.746  48.029  93.201  1.00  0.00           C
ATOM   1233  C   ILE   156      39.518  49.732  90.106  1.00  0.00           C
ATOM   1234  O   ILE   156      39.603  50.963  90.041  1.00  0.00           O
ATOM   1235  N   ASN   157      40.461  48.934  90.532  1.00  0.00           N
ATOM   1236  CA  ASN   157      41.760  49.456  91.013  1.00  0.00           C
ATOM   1237  CB  ASN   157      42.474  48.476  91.819  1.00  0.00           C
ATOM   1238  CG  ASN   157      43.752  48.998  92.440  1.00  0.00           C
ATOM   1239  OD1 ASN   157      44.883  48.723  92.038  1.00  0.00           O
ATOM   1240  ND2 ASN   157      43.610  49.883  93.424  1.00  0.00           N
ATOM   1241  C   ASN   157      42.677  49.995  89.815  1.00  0.00           C
ATOM   1242  O   ASN   157      43.253  51.106  89.909  1.00  0.00           O
ATOM   1243  N   CYS   158      42.648  49.359  88.652  1.00  0.00           N
ATOM   1244  CA  CYS   158      43.326  49.827  87.454  1.00  0.00           C
ATOM   1245  CB  CYS   158      43.119  48.781  86.329  1.00  0.00           C
ATOM   1246  SG  CYS   158      43.897  48.950  84.740  1.00  0.00           S
ATOM   1247  C   CYS   158      42.961  51.177  86.949  1.00  0.00           C
ATOM   1248  O   CYS   158      43.818  51.963  86.462  1.00  0.00           O
ATOM   1249  N   TYR   159      41.659  51.582  87.052  1.00  0.00           N
ATOM   1250  CA  TYR   159      41.144  52.932  86.798  1.00  0.00           C
ATOM   1251  CB  TYR   159      39.575  52.836  86.759  1.00  0.00           C
ATOM   1252  CG  TYR   159      38.938  51.737  85.894  1.00  0.00           C
ATOM   1253  CD1 TYR   159      39.429  51.355  84.572  1.00  0.00           C
ATOM   1254  CE1 TYR   159      38.832  50.376  83.809  1.00  0.00           C
ATOM   1255  CZ  TYR   159      37.725  49.649  84.347  1.00  0.00           C
ATOM   1256  OH  TYR   159      37.108  48.640  83.653  1.00  0.00           O
ATOM   1257  CE2 TYR   159      37.204  50.013  85.568  1.00  0.00           C
ATOM   1258  CD2 TYR   159      37.791  51.021  86.392  1.00  0.00           C
ATOM   1259  C   TYR   159      41.671  54.000  87.772  1.00  0.00           C
ATOM   1260  O   TYR   159      41.347  55.159  87.557  1.00  0.00           O
ATOM   1261  N   ALA   160      42.413  53.618  88.820  1.00  0.00           N
ATOM   1262  CA  ALA   160      42.661  54.504  90.003  1.00  0.00           C
ATOM   1263  CB  ALA   160      41.643  53.966  91.102  1.00  0.00           C
ATOM   1264  C   ALA   160      44.081  54.577  90.573  1.00  0.00           C
ATOM   1265  O   ALA   160      44.518  55.606  91.097  1.00  0.00           O
ATOM   1266  N   ASN   161      44.775  53.500  90.418  1.00  0.00           N
ATOM   1267  CA  ASN   161      46.126  53.183  90.856  1.00  0.00           C
ATOM   1268  CB  ASN   161      46.371  51.693  90.959  1.00  0.00           C
ATOM   1269  CG  ASN   161      46.553  51.019  89.596  1.00  0.00           C
ATOM   1270  OD1 ASN   161      46.950  51.605  88.609  1.00  0.00           O
ATOM   1271  ND2 ASN   161      46.168  49.728  89.511  1.00  0.00           N
ATOM   1272  C   ASN   161      47.343  53.870  90.138  1.00  0.00           C
ATOM   1273  O   ASN   161      48.484  53.762  90.577  1.00  0.00           O
ATOM   1274  N   GLU   162      47.149  54.773  89.192  1.00  0.00           N
ATOM   1275  CA  GLU   162      48.186  55.540  88.534  1.00  0.00           C
ATOM   1276  CB  GLU   162      48.843  56.558  89.428  1.00  0.00           C
ATOM   1277  CG  GLU   162      47.840  57.563  89.923  1.00  0.00           C
ATOM   1278  CD  GLU   162      48.527  58.421  90.976  1.00  0.00           C
ATOM   1279  OE1 GLU   162      48.289  58.215  92.155  1.00  0.00           O
ATOM   1280  OE2 GLU   162      49.184  59.415  90.619  1.00  0.00           O
ATOM   1281  C   GLU   162      49.329  54.737  87.800  1.00  0.00           C
ATOM   1282  O   GLU   162      50.246  55.323  87.212  1.00  0.00           O
ATOM   1283  N   THR   163      49.203  53.417  87.755  1.00  0.00           N
ATOM   1284  CA  THR   163      50.206  52.503  87.120  1.00  0.00           C
ATOM   1285  CB  THR   163      50.940  51.661  88.166  1.00  0.00           C
ATOM   1286  CG2 THR   163      51.947  52.492  88.919  1.00  0.00           C
ATOM   1287  OG1 THR   163      50.112  51.114  89.205  1.00  0.00           O
ATOM   1288  C   THR   163      49.699  51.575  86.017  1.00  0.00           C
ATOM   1289  O   THR   163      50.421  50.911  85.243  1.00  0.00           O
ATOM   1290  N   CYS   164      48.379  51.371  85.907  1.00  0.00           N
ATOM   1291  CA  CYS   164      47.702  50.402  85.033  1.00  0.00           C
ATOM   1292  CB  CYS   164      46.434  49.935  85.722  1.00  0.00           C
ATOM   1293  SG  CYS   164      45.779  48.496  84.966  1.00  0.00           S
ATOM   1294  C   CYS   164      47.189  51.056  83.706  1.00  0.00           C
ATOM   1295  O   CYS   164      46.715  52.154  83.691  1.00  0.00           O
ATOM   1296  N   CYS   165      47.251  50.361  82.563  1.00  0.00           N
ATOM   1297  CA  CYS   165      46.269  50.622  81.525  1.00  0.00           C
ATOM   1298  CB  CYS   165      46.875  51.688  80.639  1.00  0.00           C
ATOM   1299  SG  CYS   165      45.802  52.150  79.202  1.00  0.00           S
ATOM   1300  C   CYS   165      45.983  49.324  80.810  1.00  0.00           C
ATOM   1301  O   CYS   165      46.795  48.860  80.037  1.00  0.00           O
ATOM   1302  N   ASP   166      44.786  48.778  81.128  1.00  0.00           N
ATOM   1303  CA  ASP   166      44.160  47.528  80.594  1.00  0.00           C
ATOM   1304  CB  ASP   166      44.564  46.395  81.579  1.00  0.00           C
ATOM   1305  CG  ASP   166      44.099  45.046  80.983  1.00  0.00           C
ATOM   1306  OD1 ASP   166      43.572  44.201  81.710  1.00  0.00           O
ATOM   1307  OD2 ASP   166      44.159  44.861  79.763  1.00  0.00           O
ATOM   1308  C   ASP   166      42.619  47.704  80.345  1.00  0.00           C
ATOM   1309  O   ASP   166      41.808  48.037  81.247  1.00  0.00           O
ATOM   1310  N   PHE   167      42.190  47.327  79.154  1.00  0.00           N
ATOM   1311  CA  PHE   167      40.838  47.534  78.606  1.00  0.00           C
ATOM   1312  CB  PHE   167      40.897  47.711  77.046  1.00  0.00           C
ATOM   1313  CG  PHE   167      39.635  48.189  76.439  1.00  0.00           C
ATOM   1314  CD1 PHE   167      38.897  47.380  75.526  1.00  0.00           C
ATOM   1315  CE1 PHE   167      37.814  47.989  74.870  1.00  0.00           C
ATOM   1316  CZ  PHE   167      37.350  49.246  75.155  1.00  0.00           C
ATOM   1317  CE2 PHE   167      38.158  50.015  76.088  1.00  0.00           C
ATOM   1318  CD2 PHE   167      39.240  49.456  76.805  1.00  0.00           C
ATOM   1319  C   PHE   167      39.842  46.509  79.122  1.00  0.00           C
ATOM   1320  O   PHE   167      39.024  45.929  78.370  1.00  0.00           O
ATOM   1321  N   PHE   168      39.864  46.223  80.451  1.00  0.00           N
ATOM   1322  CA  PHE   168      38.747  45.686  81.279  1.00  0.00           C
ATOM   1323  CB  PHE   168      39.097  46.001  82.741  1.00  0.00           C
ATOM   1324  CG  PHE   168      40.210  45.212  83.437  1.00  0.00           C
ATOM   1325  CD1 PHE   168      39.974  44.009  83.972  1.00  0.00           C
ATOM   1326  CE1 PHE   168      40.837  43.388  84.899  1.00  0.00           C
ATOM   1327  CZ  PHE   168      42.075  43.971  85.250  1.00  0.00           C
ATOM   1328  CE2 PHE   168      42.390  45.295  84.715  1.00  0.00           C
ATOM   1329  CD2 PHE   168      41.438  45.815  83.828  1.00  0.00           C
ATOM   1330  C   PHE   168      37.474  46.313  80.903  1.00  0.00           C
ATOM   1331  O   PHE   168      37.190  47.471  81.178  1.00  0.00           O
ATOM   1332  N   THR   169      36.667  45.452  80.330  1.00  0.00           N
ATOM   1333  CA  THR   169      35.286  45.769  79.872  1.00  0.00           C
ATOM   1334  CB  THR   169      35.105  45.585  78.321  1.00  0.00           C
ATOM   1335  CG2 THR   169      35.500  46.929  77.697  1.00  0.00           C
ATOM   1336  OG1 THR   169      35.948  44.620  77.777  1.00  0.00           O
ATOM   1337  C   THR   169      34.309  44.793  80.529  1.00  0.00           C
ATOM   1338  O   THR   169      34.723  43.872  81.215  1.00  0.00           O
ATOM   1339  N   ASN   170      33.028  45.099  80.441  1.00  0.00           N
ATOM   1340  CA  ASN   170      31.932  44.183  80.818  1.00  0.00           C
ATOM   1341  CB  ASN   170      31.019  45.167  81.652  1.00  0.00           C
ATOM   1342  CG  ASN   170      30.344  46.287  80.897  1.00  0.00           C
ATOM   1343  OD1 ASN   170      29.574  46.078  79.987  1.00  0.00           O
ATOM   1344  ND2 ASN   170      30.660  47.537  81.292  1.00  0.00           N
ATOM   1345  C   ASN   170      31.223  43.556  79.626  1.00  0.00           C
ATOM   1346  O   ASN   170      31.501  43.841  78.457  1.00  0.00           O
ATOM   1347  N   GLN   171      30.437  42.522  79.922  1.00  0.00           N
ATOM   1348  CA  GLN   171      29.800  41.654  78.899  1.00  0.00           C
ATOM   1349  CB  GLN   171      29.044  40.478  79.614  1.00  0.00           C
ATOM   1350  CG  GLN   171      28.357  39.460  78.601  1.00  0.00           C
ATOM   1351  CD  GLN   171      27.852  38.155  79.296  1.00  0.00           C
ATOM   1352  OE1 GLN   171      26.983  38.248  80.136  1.00  0.00           O
ATOM   1353  NE2 GLN   171      28.426  36.968  79.080  1.00  0.00           N
ATOM   1354  C   GLN   171      28.936  42.385  77.912  1.00  0.00           C
ATOM   1355  O   GLN   171      29.007  42.100  76.761  1.00  0.00           O
ATOM   1356  N   ALA   172      28.113  43.330  78.407  1.00  0.00           N
ATOM   1357  CA  ALA   172      27.230  44.150  77.561  1.00  0.00           C
ATOM   1358  CB  ALA   172      26.357  44.993  78.505  1.00  0.00           C
ATOM   1359  C   ALA   172      28.066  44.877  76.483  1.00  0.00           C
ATOM   1360  O   ALA   172      27.686  44.791  75.303  1.00  0.00           O
ATOM   1361  N   TYR   173      29.194  45.560  76.835  1.00  0.00           N
ATOM   1362  CA  TYR   173      30.081  46.187  75.847  1.00  0.00           C
ATOM   1363  CB  TYR   173      31.029  47.127  76.740  1.00  0.00           C
ATOM   1364  CG  TYR   173      32.006  47.804  75.833  1.00  0.00           C
ATOM   1365  CD1 TYR   173      31.661  49.085  75.308  1.00  0.00           C
ATOM   1366  CE1 TYR   173      32.358  49.662  74.280  1.00  0.00           C
ATOM   1367  CZ  TYR   173      33.410  48.928  73.676  1.00  0.00           C
ATOM   1368  OH  TYR   173      34.088  49.415  72.668  1.00  0.00           O
ATOM   1369  CE2 TYR   173      33.835  47.687  74.241  1.00  0.00           C
ATOM   1370  CD2 TYR   173      33.098  47.170  75.289  1.00  0.00           C
ATOM   1371  C   TYR   173      30.744  45.193  74.913  1.00  0.00           C
ATOM   1372  O   TYR   173      30.733  45.408  73.764  1.00  0.00           O
ATOM   1373  N   ALA   174      31.318  44.153  75.438  1.00  0.00           N
ATOM   1374  CA  ALA   174      32.172  43.139  74.693  1.00  0.00           C
ATOM   1375  CB  ALA   174      32.925  42.258  75.679  1.00  0.00           C
ATOM   1376  C   ALA   174      31.304  42.391  73.651  1.00  0.00           C
ATOM   1377  O   ALA   174      31.874  42.137  72.569  1.00  0.00           O
ATOM   1378  N   ILE   175      30.035  42.065  73.950  1.00  0.00           N
ATOM   1379  CA  ILE   175      29.166  41.506  72.898  1.00  0.00           C
ATOM   1380  CB  ILE   175      27.959  40.709  73.456  1.00  0.00           C
ATOM   1381  CG2 ILE   175      26.857  41.563  74.110  1.00  0.00           C
ATOM   1382  CG1 ILE   175      27.122  39.841  72.433  1.00  0.00           C
ATOM   1383  CD1 ILE   175      28.055  38.947  71.659  1.00  0.00           C
ATOM   1384  C   ILE   175      28.842  42.619  71.873  1.00  0.00           C
ATOM   1385  O   ILE   175      29.212  42.425  70.722  1.00  0.00           O
ATOM   1386  N   ALA   176      28.248  43.735  72.298  1.00  0.00           N
ATOM   1387  CA  ALA   176      27.813  44.867  71.413  1.00  0.00           C
ATOM   1388  CB  ALA   176      27.210  46.002  72.318  1.00  0.00           C
ATOM   1389  C   ALA   176      28.911  45.395  70.475  1.00  0.00           C
ATOM   1390  O   ALA   176      28.680  45.509  69.285  1.00  0.00           O
ATOM   1391  N   SER   177      30.060  45.777  70.985  1.00  0.00           N
ATOM   1392  CA  SER   177      31.117  46.414  70.167  1.00  0.00           C
ATOM   1393  CB  SER   177      32.145  47.014  71.069  1.00  0.00           C
ATOM   1394  OG  SER   177      32.679  46.112  72.045  1.00  0.00           O
ATOM   1395  C   SER   177      31.610  45.411  69.093  1.00  0.00           C
ATOM   1396  O   SER   177      31.638  45.806  67.905  1.00  0.00           O
ATOM   1397  N   SER   178      31.815  44.170  69.468  1.00  0.00           N
ATOM   1398  CA  SER   178      32.228  43.125  68.583  1.00  0.00           C
ATOM   1399  CB  SER   178      32.383  41.832  69.398  1.00  0.00           C
ATOM   1400  OG  SER   178      33.253  41.881  70.427  1.00  0.00           O
ATOM   1401  C   SER   178      31.378  42.947  67.383  1.00  0.00           C
ATOM   1402  O   SER   178      31.828  42.753  66.282  1.00  0.00           O
ATOM   1403  N   ILE   179      30.038  42.881  67.563  1.00  0.00           N
ATOM   1404  CA  ILE   179      29.008  42.802  66.564  1.00  0.00           C
ATOM   1405  CB  ILE   179      27.548  42.664  67.174  1.00  0.00           C
ATOM   1406  CG2 ILE   179      26.397  42.814  66.146  1.00  0.00           C
ATOM   1407  CG1 ILE   179      27.514  41.192  67.688  1.00  0.00           C
ATOM   1408  CD1 ILE   179      26.277  40.544  68.416  1.00  0.00           C
ATOM   1409  C   ILE   179      29.083  43.866  65.478  1.00  0.00           C
ATOM   1410  O   ILE   179      28.974  43.471  64.317  1.00  0.00           O
ATOM   1411  N   VAL   180      29.319  45.146  65.823  1.00  0.00           N
ATOM   1412  CA  VAL   180      29.384  46.280  64.878  1.00  0.00           C
ATOM   1413  CB  VAL   180      28.919  47.666  65.474  1.00  0.00           C
ATOM   1414  CG1 VAL   180      27.410  47.520  65.644  1.00  0.00           C
ATOM   1415  CG2 VAL   180      29.259  47.991  66.925  1.00  0.00           C
ATOM   1416  C   VAL   180      30.783  46.467  64.358  1.00  0.00           C
ATOM   1417  O   VAL   180      30.841  46.842  63.179  1.00  0.00           O
ATOM   1418  N   SER   181      31.844  46.208  65.126  1.00  0.00           N
ATOM   1419  CA  SER   181      33.193  46.455  64.626  1.00  0.00           C
ATOM   1420  CB  SER   181      34.103  46.763  65.797  1.00  0.00           C
ATOM   1421  OG  SER   181      33.917  45.778  66.823  1.00  0.00           O
ATOM   1422  C   SER   181      33.777  45.340  63.771  1.00  0.00           C
ATOM   1423  O   SER   181      34.645  45.557  62.981  1.00  0.00           O
ATOM   1424  N   PHE   182      33.181  44.128  63.867  1.00  0.00           N
ATOM   1425  CA  PHE   182      33.585  42.943  63.071  1.00  0.00           C
ATOM   1426  CB  PHE   182      34.458  42.132  64.027  1.00  0.00           C
ATOM   1427  CG  PHE   182      34.913  40.756  63.481  1.00  0.00           C
ATOM   1428  CD1 PHE   182      36.103  40.622  62.830  1.00  0.00           C
ATOM   1429  CE1 PHE   182      36.497  39.396  62.295  1.00  0.00           C
ATOM   1430  CZ  PHE   182      35.661  38.293  62.431  1.00  0.00           C
ATOM   1431  CE2 PHE   182      34.431  38.345  63.122  1.00  0.00           C
ATOM   1432  CD2 PHE   182      34.017  39.622  63.577  1.00  0.00           C
ATOM   1433  C   PHE   182      32.487  42.282  62.329  1.00  0.00           C
ATOM   1434  O   PHE   182      32.526  42.367  61.080  1.00  0.00           O
ATOM   1435  N   TYR   183      31.429  41.815  62.968  1.00  0.00           N
ATOM   1436  CA  TYR   183      30.532  40.824  62.445  1.00  0.00           C
ATOM   1437  CB  TYR   183      29.705  40.216  63.643  1.00  0.00           C
ATOM   1438  CG  TYR   183      30.469  39.155  64.478  1.00  0.00           C
ATOM   1439  CD1 TYR   183      30.839  39.381  65.788  1.00  0.00           C
ATOM   1440  CE1 TYR   183      31.643  38.491  66.494  1.00  0.00           C
ATOM   1441  CZ  TYR   183      32.047  37.305  65.869  1.00  0.00           C
ATOM   1442  OH  TYR   183      32.870  36.506  66.535  1.00  0.00           O
ATOM   1443  CE2 TYR   183      31.547  36.939  64.598  1.00  0.00           C
ATOM   1444  CD2 TYR   183      30.843  37.909  63.852  1.00  0.00           C
ATOM   1445  C   TYR   183      29.629  41.385  61.378  1.00  0.00           C
ATOM   1446  O   TYR   183      29.491  40.759  60.335  1.00  0.00           O
ATOM   1447  N   VAL   184      28.985  42.522  61.603  1.00  0.00           N
ATOM   1448  CA  VAL   184      28.132  43.183  60.596  1.00  0.00           C
ATOM   1449  CB  VAL   184      27.299  44.308  61.221  1.00  0.00           C
ATOM   1450  CG1 VAL   184      26.386  45.019  60.225  1.00  0.00           C
ATOM   1451  CG2 VAL   184      26.342  43.690  62.249  1.00  0.00           C
ATOM   1452  C   VAL   184      28.830  43.521  59.317  1.00  0.00           C
ATOM   1453  O   VAL   184      28.471  43.134  58.205  1.00  0.00           O
ATOM   1454  N   PRO   185      29.998  44.235  59.369  1.00  0.00           N
ATOM   1455  CD  PRO   185      30.466  45.042  60.482  1.00  0.00           C
ATOM   1456  CG  PRO   185      31.482  46.028  59.895  1.00  0.00           C
ATOM   1457  CB  PRO   185      32.064  45.245  58.732  1.00  0.00           C
ATOM   1458  CA  PRO   185      30.897  44.383  58.269  1.00  0.00           C
ATOM   1459  C   PRO   185      31.301  43.007  57.603  1.00  0.00           C
ATOM   1460  O   PRO   185      31.081  42.871  56.343  1.00  0.00           O
ATOM   1461  N   LEU   186      31.745  42.005  58.349  1.00  0.00           N
ATOM   1462  CA  LEU   186      32.269  40.739  57.843  1.00  0.00           C
ATOM   1463  CB  LEU   186      33.122  40.048  58.860  1.00  0.00           C
ATOM   1464  CG  LEU   186      33.916  38.854  58.244  1.00  0.00           C
ATOM   1465  CD1 LEU   186      34.745  39.042  57.014  1.00  0.00           C
ATOM   1466  CD2 LEU   186      34.949  38.413  59.312  1.00  0.00           C
ATOM   1467  C   LEU   186      31.202  39.889  57.130  1.00  0.00           C
ATOM   1468  O   LEU   186      31.443  39.334  56.098  1.00  0.00           O
ATOM   1469  N   VAL   187      29.992  39.952  57.741  1.00  0.00           N
ATOM   1470  CA  VAL   187      28.865  39.099  57.289  1.00  0.00           C
ATOM   1471  CB  VAL   187      27.685  39.161  58.290  1.00  0.00           C
ATOM   1472  CG1 VAL   187      26.326  38.939  57.680  1.00  0.00           C
ATOM   1473  CG2 VAL   187      27.960  38.118  59.385  1.00  0.00           C
ATOM   1474  C   VAL   187      28.462  39.634  55.851  1.00  0.00           C
ATOM   1475  O   VAL   187      28.224  38.927  54.928  1.00  0.00           O
ATOM   1476  N   ILE   188      28.547  40.945  55.656  1.00  0.00           N
ATOM   1477  CA  ILE   188      28.294  41.570  54.229  1.00  0.00           C
ATOM   1478  CB  ILE   188      28.069  43.048  54.445  1.00  0.00           C
ATOM   1479  CG2 ILE   188      28.016  43.724  53.068  1.00  0.00           C
ATOM   1480  CG1 ILE   188      26.708  43.281  55.117  1.00  0.00           C
ATOM   1481  CD1 ILE   188      25.339  42.929  54.407  1.00  0.00           C
ATOM   1482  C   ILE   188      29.484  41.278  53.327  1.00  0.00           C
ATOM   1483  O   ILE   188      29.305  40.992  52.106  1.00  0.00           O
ATOM   1484  N   MET   189      30.725  41.350  53.887  1.00  0.00           N
ATOM   1485  CA  MET   189      31.935  41.198  53.035  1.00  0.00           C
ATOM   1486  CB  MET   189      33.095  41.368  53.955  1.00  0.00           C
ATOM   1487  CG  MET   189      34.464  41.287  53.154  1.00  0.00           C
ATOM   1488  SD  MET   189      35.955  41.388  54.203  1.00  0.00           S
ATOM   1489  CE  MET   189      37.182  41.937  52.975  1.00  0.00           C
ATOM   1490  C   MET   189      31.879  39.831  52.340  1.00  0.00           C
ATOM   1491  O   MET   189      32.079  39.716  51.129  1.00  0.00           O
ATOM   1492  N   VAL   190      31.583  38.796  53.175  1.00  0.00           N
ATOM   1493  CA  VAL   190      31.498  37.408  52.670  1.00  0.00           C
ATOM   1494  CB  VAL   190      31.672  36.374  53.825  1.00  0.00           C
ATOM   1495  CG1 VAL   190      32.912  36.655  54.686  1.00  0.00           C
ATOM   1496  CG2 VAL   190      30.504  36.006  54.775  1.00  0.00           C
ATOM   1497  C   VAL   190      30.298  37.158  51.680  1.00  0.00           C
ATOM   1498  O   VAL   190      30.451  36.332  50.756  1.00  0.00           O
ATOM   1499  N   PHE   191      29.136  37.824  51.693  1.00  0.00           N
ATOM   1500  CA  PHE   191      27.896  37.562  50.923  1.00  0.00           C
ATOM   1501  CB  PHE   191      26.764  38.256  51.556  1.00  0.00           C
ATOM   1502  CG  PHE   191      25.365  38.003  51.046  1.00  0.00           C
ATOM   1503  CD1 PHE   191      24.631  39.062  50.501  1.00  0.00           C
ATOM   1504  CE1 PHE   191      23.341  38.760  50.051  1.00  0.00           C
ATOM   1505  CZ  PHE   191      22.746  37.477  50.176  1.00  0.00           C
ATOM   1506  CE2 PHE   191      23.500  36.397  50.711  1.00  0.00           C
ATOM   1507  CD2 PHE   191      24.869  36.721  51.091  1.00  0.00           C
ATOM   1508  C   PHE   191      28.123  38.119  49.505  1.00  0.00           C
ATOM   1509  O   PHE   191      28.005  37.433  48.522  1.00  0.00           O
ATOM   1510  N   VAL   192      28.649  39.381  49.380  1.00  0.00           N
ATOM   1511  CA  VAL   192      29.186  39.879  48.091  1.00  0.00           C
ATOM   1512  CB  VAL   192      29.581  41.380  48.137  1.00  0.00           C
ATOM   1513  CG1 VAL   192      28.438  42.173  48.781  1.00  0.00           C
ATOM   1514  CG2 VAL   192      30.891  41.591  48.887  1.00  0.00           C
ATOM   1515  C   VAL   192      30.279  39.025  47.477  1.00  0.00           C
ATOM   1516  O   VAL   192      30.289  38.690  46.316  1.00  0.00           O
ATOM   1517  N   TYR   193      31.271  38.545  48.245  1.00  0.00           N
ATOM   1518  CA  TYR   193      32.254  37.571  47.650  1.00  0.00           C
ATOM   1519  CB  TYR   193      33.446  37.352  48.598  1.00  0.00           C
ATOM   1520  CG  TYR   193      34.492  38.396  48.372  1.00  0.00           C
ATOM   1521  CD1 TYR   193      34.729  39.293  49.395  1.00  0.00           C
ATOM   1522  CE1 TYR   193      35.746  40.267  49.229  1.00  0.00           C
ATOM   1523  CZ  TYR   193      36.494  40.335  48.019  1.00  0.00           C
ATOM   1524  OH  TYR   193      37.622  40.999  48.031  1.00  0.00           O
ATOM   1525  CE2 TYR   193      36.177  39.448  46.995  1.00  0.00           C
ATOM   1526  CD2 TYR   193      35.120  38.554  47.132  1.00  0.00           C
ATOM   1527  C   TYR   193      31.599  36.210  47.315  1.00  0.00           C
ATOM   1528  O   TYR   193      32.031  35.546  46.402  1.00  0.00           O
ATOM   1529  N   SER   194      30.531  35.744  47.944  1.00  0.00           N
ATOM   1530  CA  SER   194      29.755  34.573  47.449  1.00  0.00           C
ATOM   1531  CB  SER   194      28.627  34.105  48.408  1.00  0.00           C
ATOM   1532  OG  SER   194      27.434  34.881  48.392  1.00  0.00           O
ATOM   1533  C   SER   194      29.243  34.877  46.031  1.00  0.00           C
ATOM   1534  O   SER   194      29.046  33.950  45.317  1.00  0.00           O
ATOM   1535  N   ARG   195      28.958  36.158  45.696  1.00  0.00           N
ATOM   1536  CA  ARG   195      28.435  36.641  44.419  1.00  0.00           C
ATOM   1537  CB  ARG   195      27.661  37.907  44.664  1.00  0.00           C
ATOM   1538  CG  ARG   195      26.172  37.640  45.074  1.00  0.00           C
ATOM   1539  CD  ARG   195      25.508  38.885  45.730  1.00  0.00           C
ATOM   1540  NE  ARG   195      24.170  38.529  46.109  1.00  0.00           N
ATOM   1541  CZ  ARG   195      23.267  39.263  46.713  1.00  0.00           C
ATOM   1542  NH1 ARG   195      23.513  40.472  47.168  1.00  0.00           N
ATOM   1543  NH2 ARG   195      21.999  38.898  46.842  1.00  0.00           N
ATOM   1544  C   ARG   195      29.465  36.669  43.368  1.00  0.00           C
ATOM   1545  O   ARG   195      29.185  36.383  42.197  1.00  0.00           O
ATOM   1546  N   VAL   196      30.724  36.932  43.808  1.00  0.00           N
ATOM   1547  CA  VAL   196      31.974  36.880  42.997  1.00  0.00           C
ATOM   1548  CB  VAL   196      33.252  37.541  43.669  1.00  0.00           C
ATOM   1549  CG1 VAL   196      34.400  37.700  42.589  1.00  0.00           C
ATOM   1550  CG2 VAL   196      32.897  38.988  44.205  1.00  0.00           C
ATOM   1551  C   VAL   196      32.228  35.462  42.621  1.00  0.00           C
ATOM   1552  O   VAL   196      32.428  35.248  41.460  1.00  0.00           O
ATOM   1553  N   PHE   197      32.322  34.508  43.567  1.00  0.00           N
ATOM   1554  CA  PHE   197      32.507  33.101  43.211  1.00  0.00           C
ATOM   1555  CB  PHE   197      32.561  32.216  44.468  1.00  0.00           C
ATOM   1556  CG  PHE   197      32.716  30.727  44.161  1.00  0.00           C
ATOM   1557  CD1 PHE   197      33.968  30.244  43.749  1.00  0.00           C
ATOM   1558  CE1 PHE   197      34.143  28.855  43.543  1.00  0.00           C
ATOM   1559  CZ  PHE   197      33.036  27.981  43.660  1.00  0.00           C
ATOM   1560  CE2 PHE   197      31.784  28.494  44.083  1.00  0.00           C
ATOM   1561  CD2 PHE   197      31.630  29.902  44.429  1.00  0.00           C
ATOM   1562  C   PHE   197      31.419  32.580  42.300  1.00  0.00           C
ATOM   1563  O   PHE   197      31.711  31.845  41.367  1.00  0.00           O
ATOM   1564  N   GLN   198      30.187  32.995  42.542  1.00  0.00           N
ATOM   1565  CA  GLN   198      29.038  32.604  41.721  1.00  0.00           C
ATOM   1566  CB  GLN   198      27.717  32.957  42.344  1.00  0.00           C
ATOM   1567  CG  GLN   198      27.232  31.782  43.129  1.00  0.00           C
ATOM   1568  CD  GLN   198      25.782  31.894  43.721  1.00  0.00           C
ATOM   1569  OE1 GLN   198      25.138  32.921  44.035  1.00  0.00           O
ATOM   1570  NE2 GLN   198      25.126  30.721  43.966  1.00  0.00           N
ATOM   1571  C   GLN   198      29.015  33.200  40.254  1.00  0.00           C
ATOM   1572  O   GLN   198      28.506  32.653  39.272  1.00  0.00           O
ATOM   1573  N   GLU   199      29.801  34.224  40.018  1.00  0.00           N
ATOM   1574  CA  GLU   199      30.079  34.701  38.639  1.00  0.00           C
ATOM   1575  CB  GLU   199      30.353  36.192  38.675  1.00  0.00           C
ATOM   1576  CG  GLU   199      30.410  36.897  37.338  1.00  0.00           C
ATOM   1577  CD  GLU   199      29.140  36.726  36.558  1.00  0.00           C
ATOM   1578  OE1 GLU   199      28.187  37.572  36.613  1.00  0.00           O
ATOM   1579  OE2 GLU   199      29.014  35.628  35.994  1.00  0.00           O
ATOM   1580  C   GLU   199      31.241  33.948  38.026  1.00  0.00           C
ATOM   1581  O   GLU   199      31.261  33.663  36.834  1.00  0.00           O
ATOM   1582  N   ALA   200      32.243  33.498  38.783  1.00  0.00           N
ATOM   1583  CA  ALA   200      33.465  32.864  38.360  1.00  0.00           C
ATOM   1584  CB  ALA   200      34.455  33.173  39.440  1.00  0.00           C
ATOM   1585  C   ALA   200      33.380  31.415  37.964  1.00  0.00           C
ATOM   1586  O   ALA   200      33.931  31.032  36.922  1.00  0.00           O
ATOM   1587  N   LYS   201      32.523  30.679  38.681  1.00  0.00           N
ATOM   1588  CA  LYS   201      32.068  29.329  38.346  1.00  0.00           C
ATOM   1589  CB  LYS   201      31.431  28.641  39.634  1.00  0.00           C
ATOM   1590  CG  LYS   201      29.870  28.995  39.756  1.00  0.00           C
ATOM   1591  CD  LYS   201      29.392  28.628  41.155  1.00  0.00           C
ATOM   1592  CE  LYS   201      29.557  27.157  41.489  1.00  0.00           C
ATOM   1593  NZ  LYS   201      28.579  26.427  40.636  1.00  0.00           N
ATOM   1594  C   LYS   201      31.247  29.222  37.016  1.00  0.00           C
ATOM   1595  O   LYS   201      31.210  28.194  36.342  1.00  0.00           O
ATOM   1596  N   ARG   202      30.533  30.241  36.661  1.00  0.00           N
ATOM   1597  CA  ARG   202      29.562  30.292  35.502  1.00  0.00           C
ATOM   1598  CB  ARG   202      28.937  31.710  35.458  1.00  0.00           C
ATOM   1599  CG  ARG   202      27.677  31.639  34.568  1.00  0.00           C
ATOM   1600  CD  ARG   202      26.663  32.745  34.584  1.00  0.00           C
ATOM   1601  NE  ARG   202      27.288  34.068  34.389  1.00  0.00           N
ATOM   1602  CZ  ARG   202      27.345  34.853  33.382  1.00  0.00           C
ATOM   1603  NH1 ARG   202      26.795  34.526  32.231  1.00  0.00           N
ATOM   1604  NH2 ARG   202      28.001  35.915  33.466  1.00  0.00           N
ATOM   1605  C   ARG   202      30.372  30.040  34.220  1.00  0.00           C
ATOM   1606  O   ARG   202      31.430  30.675  33.982  1.00  0.00           O
ATOM   1607  N   GLN   203      29.805  29.232  33.277  1.00  0.00           N
ATOM   1608  CA  GLN   203      30.284  29.139  31.906  1.00  0.00           C
ATOM   1609  CB  GLN   203      30.639  27.672  31.550  1.00  0.00           C
ATOM   1610  CG  GLN   203      29.641  27.032  30.628  1.00  0.00           C
ATOM   1611  CD  GLN   203      30.096  25.646  30.232  1.00  0.00           C
ATOM   1612  OE1 GLN   203      31.008  24.987  30.749  1.00  0.00           O
ATOM   1613  NE2 GLN   203      29.487  25.078  29.220  1.00  0.00           N
ATOM   1614  C   GLN   203      29.351  29.790  30.960  1.00  0.00           C
ATOM   1615  O   GLN   203      28.171  29.994  31.371  1.00  0.00           O
ATOM   1616  N   LEU   204      29.739  30.106  29.721  1.00  0.00           N
ATOM   1617  CA  LEU   204      28.956  30.738  28.664  1.00  0.00           C
ATOM   1618  CB  LEU   204      29.441  32.161  28.459  1.00  0.00           C
ATOM   1619  CG  LEU   204      28.357  33.159  27.974  1.00  0.00           C
ATOM   1620  CD1 LEU   204      27.237  33.371  28.966  1.00  0.00           C
ATOM   1621  CD2 LEU   204      28.942  34.532  27.609  1.00  0.00           C
ATOM   1622  C   LEU   204      29.129  29.844  27.440  1.00  0.00           C
ATOM   1623  O   LEU   204      28.150  29.443  26.839  1.00  0.00           O
ATOM   1624  N   GLN   205      30.409  29.590  26.998  1.00  0.00           N
ATOM   1625  CA  GLN   205      30.901  28.887  25.855  1.00  0.00           C
ATOM   1626  CB  GLN   205      31.287  29.803  24.678  1.00  0.00           C
ATOM   1627  CG  GLN   205      30.064  30.461  23.982  1.00  0.00           C
ATOM   1628  CD  GLN   205      30.319  31.785  23.297  1.00  0.00           C
ATOM   1629  OE1 GLN   205      31.348  31.901  22.687  1.00  0.00           O
ATOM   1630  NE2 GLN   205      29.516  32.831  23.492  1.00  0.00           N
ATOM   1631  C   GLN   205      32.114  28.039  26.250  1.00  0.00           C
ATOM   1632  O   GLN   205      33.303  28.334  26.161  1.00  0.00           O
ATOM   1633  N   GLY   206      31.819  26.905  26.906  1.00  0.00           N
ATOM   1634  CA  GLY   206      32.803  25.907  27.371  1.00  0.00           C
ATOM   1635  C   GLY   206      33.812  26.266  28.452  1.00  0.00           C
ATOM   1636  O   GLY   206      33.719  27.323  29.086  1.00  0.00           O
ATOM   1637  N   SER   207      34.766  25.379  28.698  1.00  0.00           N
ATOM   1638  CA  SER   207      35.746  25.438  29.767  1.00  0.00           C
ATOM   1639  CB  SER   207      36.631  24.211  29.822  1.00  0.00           C
ATOM   1640  OG  SER   207      35.935  22.997  30.007  1.00  0.00           O
ATOM   1641  C   SER   207      36.641  26.742  29.602  1.00  0.00           C
ATOM   1642  O   SER   207      37.070  27.299  30.624  1.00  0.00           O
ATOM   1643  N   GLY   208      36.819  27.207  28.374  1.00  0.00           N
ATOM   1644  CA  GLY   208      37.454  28.481  28.129  1.00  0.00           C
ATOM   1645  C   GLY   208      36.650  29.746  28.485  1.00  0.00           C
ATOM   1646  O   GLY   208      37.116  30.869  28.149  1.00  0.00           O
ATOM   1647  N   SER   209      35.471  29.580  29.035  1.00  0.00           N
ATOM   1648  CA  SER   209      34.577  30.684  29.580  1.00  0.00           C
ATOM   1649  CB  SER   209      33.346  30.844  28.701  1.00  0.00           C
ATOM   1650  OG  SER   209      32.450  29.700  28.887  1.00  0.00           O
ATOM   1651  C   SER   209      34.158  30.577  31.030  1.00  0.00           C
ATOM   1652  O   SER   209      33.167  31.151  31.483  1.00  0.00           O
ATOM   1653  N   LYS   210      34.952  29.866  31.896  1.00  0.00           N
ATOM   1654  CA  LYS   210      34.813  29.859  33.386  1.00  0.00           C
ATOM   1655  CB  LYS   210      34.137  28.605  33.902  1.00  0.00           C
ATOM   1656  CG  LYS   210      34.812  27.238  33.655  1.00  0.00           C
ATOM   1657  CD  LYS   210      34.126  26.163  34.431  1.00  0.00           C
ATOM   1658  CE  LYS   210      32.657  25.889  34.001  1.00  0.00           C
ATOM   1659  NZ  LYS   210      31.991  25.003  34.948  1.00  0.00           N
ATOM   1660  C   LYS   210      36.132  30.121  34.066  1.00  0.00           C
ATOM   1661  O   LYS   210      37.172  29.908  33.465  1.00  0.00           O
ATOM   1662  N   PHE   211      36.141  30.616  35.319  1.00  0.00           N
ATOM   1663  CA  PHE   211      37.260  31.087  36.040  1.00  0.00           C
ATOM   1664  CB  PHE   211      37.914  30.006  36.965  1.00  0.00           C
ATOM   1665  CG  PHE   211      36.907  29.558  37.994  1.00  0.00           C
ATOM   1666  CD1 PHE   211      36.775  30.172  39.196  1.00  0.00           C
ATOM   1667  CE1 PHE   211      35.807  29.765  40.155  1.00  0.00           C
ATOM   1668  CZ  PHE   211      35.021  28.593  39.941  1.00  0.00           C
ATOM   1669  CE2 PHE   211      35.303  27.809  38.808  1.00  0.00           C
ATOM   1670  CD2 PHE   211      36.171  28.296  37.809  1.00  0.00           C
ATOM   1671  C   PHE   211      38.336  31.924  35.262  1.00  0.00           C
ATOM   1672  O   PHE   211      39.528  31.628  35.420  1.00  0.00           O
ATOM   1673  N   CYS   212      37.923  32.797  34.346  1.00  0.00           N
ATOM   1674  CA  CYS   212      38.829  33.583  33.479  1.00  0.00           C
ATOM   1675  CB  CYS   212      38.258  33.727  32.070  1.00  0.00           C
ATOM   1676  SG  CYS   212      38.422  32.342  31.024  1.00  0.00           S
ATOM   1677  C   CYS   212      39.165  35.002  34.105  1.00  0.00           C
ATOM   1678  O   CYS   212      38.353  35.546  34.797  1.00  0.00           O
ATOM   1679  N   LEU   213      40.322  35.557  33.806  1.00  0.00           N
ATOM   1680  CA  LEU   213      40.939  36.737  34.481  1.00  0.00           C
ATOM   1681  CB  LEU   213      42.277  37.025  33.761  1.00  0.00           C
ATOM   1682  CG  LEU   213      43.364  37.926  34.434  1.00  0.00           C
ATOM   1683  CD1 LEU   213      43.667  37.551  35.872  1.00  0.00           C
ATOM   1684  CD2 LEU   213      44.604  37.883  33.653  1.00  0.00           C
ATOM   1685  C   LEU   213      40.074  37.994  34.496  1.00  0.00           C
ATOM   1686  O   LEU   213      40.122  38.810  35.470  1.00  0.00           O
ATOM   1687  N   LYS   214      39.372  38.286  33.428  1.00  0.00           N
ATOM   1688  CA  LYS   214      38.528  39.413  33.283  1.00  0.00           C
ATOM   1689  CB  LYS   214      37.847  39.437  31.854  1.00  0.00           C
ATOM   1690  CG  LYS   214      36.701  38.423  31.710  1.00  0.00           C
ATOM   1691  CD  LYS   214      36.310  38.468  30.181  1.00  0.00           C
ATOM   1692  CE  LYS   214      35.744  37.138  29.816  1.00  0.00           C
ATOM   1693  NZ  LYS   214      34.315  37.051  30.176  1.00  0.00           N
ATOM   1694  C   LYS   214      37.519  39.465  34.404  1.00  0.00           C
ATOM   1695  O   LYS   214      37.175  40.572  34.849  1.00  0.00           O
ATOM   1696  N   GLU   215      37.063  38.331  34.950  1.00  0.00           N
ATOM   1697  CA  GLU   215      36.314  38.333  36.230  1.00  0.00           C
ATOM   1698  CB  GLU   215      35.137  37.379  36.147  1.00  0.00           C
ATOM   1699  CG  GLU   215      34.015  37.770  35.119  1.00  0.00           C
ATOM   1700  CD  GLU   215      34.296  37.266  33.697  1.00  0.00           C
ATOM   1701  OE1 GLU   215      35.030  36.310  33.513  1.00  0.00           O
ATOM   1702  OE2 GLU   215      33.604  37.768  32.750  1.00  0.00           O
ATOM   1703  C   GLU   215      37.186  37.961  37.398  1.00  0.00           C
ATOM   1704  O   GLU   215      37.194  38.707  38.391  1.00  0.00           O
ATOM   1705  N   HIS   216      38.060  36.925  37.263  1.00  0.00           N
ATOM   1706  CA  HIS   216      38.743  36.183  38.350  1.00  0.00           C
ATOM   1707  CB  HIS   216      39.348  34.877  37.984  1.00  0.00           C
ATOM   1708  CG  HIS   216      39.642  33.953  39.120  1.00  0.00           C
ATOM   1709  ND1 HIS   216      38.685  33.077  39.707  1.00  0.00           N
ATOM   1710  CE1 HIS   216      39.298  32.425  40.674  1.00  0.00           C
ATOM   1711  NE2 HIS   216      40.657  32.751  40.584  1.00  0.00           N
ATOM   1712  CD2 HIS   216      40.873  33.785  39.749  1.00  0.00           C
ATOM   1713  C   HIS   216      39.770  37.144  39.023  1.00  0.00           C
ATOM   1714  O   HIS   216      40.151  37.010  40.192  1.00  0.00           O
ATOM   1715  N   LYS   217      40.246  38.188  38.367  1.00  0.00           N
ATOM   1716  CA  LYS   217      40.992  39.319  38.961  1.00  0.00           C
ATOM   1717  CB  LYS   217      41.288  40.384  37.856  1.00  0.00           C
ATOM   1718  CG  LYS   217      39.945  41.131  37.389  1.00  0.00           C
ATOM   1719  CD  LYS   217      40.080  42.276  36.354  1.00  0.00           C
ATOM   1720  CE  LYS   217      38.787  43.172  36.309  1.00  0.00           C
ATOM   1721  NZ  LYS   217      38.833  44.147  35.193  1.00  0.00           N
ATOM   1722  C   LYS   217      40.381  39.881  40.214  1.00  0.00           C
ATOM   1723  O   LYS   217      41.081  40.080  41.204  1.00  0.00           O
ATOM   1724  N   ALA   218      39.051  39.856  40.345  1.00  0.00           N
ATOM   1725  CA  ALA   218      38.361  40.258  41.607  1.00  0.00           C
ATOM   1726  CB  ALA   218      36.889  40.664  41.250  1.00  0.00           C
ATOM   1727  C   ALA   218      38.285  39.153  42.702  1.00  0.00           C
ATOM   1728  O   ALA   218      37.605  39.347  43.744  1.00  0.00           O
ATOM   1729  N   LEU   219      38.819  37.966  42.437  1.00  0.00           N
ATOM   1730  CA  LEU   219      38.874  36.773  43.302  1.00  0.00           C
ATOM   1731  CB  LEU   219      38.037  35.773  42.529  1.00  0.00           C
ATOM   1732  CG  LEU   219      37.502  34.538  43.264  1.00  0.00           C
ATOM   1733  CD1 LEU   219      37.032  34.741  44.685  1.00  0.00           C
ATOM   1734  CD2 LEU   219      36.374  33.858  42.432  1.00  0.00           C
ATOM   1735  C   LEU   219      40.306  36.297  43.669  1.00  0.00           C
ATOM   1736  O   LEU   219      40.469  35.683  44.737  1.00  0.00           O
ATOM   1737  N   LYS   220      41.245  36.584  42.760  1.00  0.00           N
ATOM   1738  CA  LYS   220      42.636  36.169  42.787  1.00  0.00           C
ATOM   1739  CB  LYS   220      43.373  36.696  41.559  1.00  0.00           C
ATOM   1740  CG  LYS   220      44.795  36.142  41.366  1.00  0.00           C
ATOM   1741  CD  LYS   220      45.432  36.920  40.159  1.00  0.00           C
ATOM   1742  CE  LYS   220      46.863  36.416  39.905  1.00  0.00           C
ATOM   1743  NZ  LYS   220      47.764  36.324  41.085  1.00  0.00           N
ATOM   1744  C   LYS   220      43.385  36.586  44.089  1.00  0.00           C
ATOM   1745  O   LYS   220      44.328  35.848  44.385  1.00  0.00           O
ATOM   1746  N   THR   221      43.112  37.642  44.873  1.00  0.00           N
ATOM   1747  CA  THR   221      43.672  37.958  46.214  1.00  0.00           C
ATOM   1748  CB  THR   221      43.867  39.429  46.310  1.00  0.00           C
ATOM   1749  CG2 THR   221      44.954  39.946  45.331  1.00  0.00           C
ATOM   1750  OG1 THR   221      42.724  40.205  46.174  1.00  0.00           O
ATOM   1751  C   THR   221      42.794  37.450  47.392  1.00  0.00           C
ATOM   1752  O   THR   221      43.195  37.607  48.523  1.00  0.00           O
ATOM   1753  N   LEU   222      41.647  36.777  47.190  1.00  0.00           N
ATOM   1754  CA  LEU   222      40.738  36.509  48.250  1.00  0.00           C
ATOM   1755  CB  LEU   222      39.440  35.997  47.569  1.00  0.00           C
ATOM   1756  CG  LEU   222      38.301  35.819  48.629  1.00  0.00           C
ATOM   1757  CD1 LEU   222      38.137  37.105  49.334  1.00  0.00           C
ATOM   1758  CD2 LEU   222      36.983  35.267  48.067  1.00  0.00           C
ATOM   1759  C   LEU   222      41.272  35.557  49.356  1.00  0.00           C
ATOM   1760  O   LEU   222      40.913  35.740  50.537  1.00  0.00           O
ATOM   1761  N   GLY   223      42.116  34.601  48.901  1.00  0.00           N
ATOM   1762  CA  GLY   223      42.899  33.721  49.737  1.00  0.00           C
ATOM   1763  C   GLY   223      43.787  34.580  50.740  1.00  0.00           C
ATOM   1764  O   GLY   223      43.628  34.464  51.970  1.00  0.00           O
ATOM   1765  N   ILE   224      44.593  35.525  50.243  1.00  0.00           N
ATOM   1766  CA  ILE   224      45.401  36.324  51.196  1.00  0.00           C
ATOM   1767  CB  ILE   224      46.638  36.931  50.528  1.00  0.00           C
ATOM   1768  CG2 ILE   224      47.572  35.736  50.002  1.00  0.00           C
ATOM   1769  CG1 ILE   224      46.394  37.944  49.522  1.00  0.00           C
ATOM   1770  CD1 ILE   224      47.581  38.561  48.884  1.00  0.00           C
ATOM   1771  C   ILE   224      44.558  37.327  52.031  1.00  0.00           C
ATOM   1772  O   ILE   224      44.838  37.523  53.202  1.00  0.00           O
ATOM   1773  N   ILE   225      43.545  37.946  51.414  1.00  0.00           N
ATOM   1774  CA  ILE   225      42.542  38.860  52.139  1.00  0.00           C
ATOM   1775  CB  ILE   225      41.420  39.390  51.161  1.00  0.00           C
ATOM   1776  CG2 ILE   225      40.098  39.933  51.725  1.00  0.00           C
ATOM   1777  CG1 ILE   225      42.166  40.327  50.155  1.00  0.00           C
ATOM   1778  CD1 ILE   225      41.273  40.808  48.967  1.00  0.00           C
ATOM   1779  C   ILE   225      41.876  38.152  53.346  1.00  0.00           C
ATOM   1780  O   ILE   225      42.035  38.618  54.498  1.00  0.00           O
ATOM   1781  N   MET   226      41.180  37.041  53.172  1.00  0.00           N
ATOM   1782  CA  MET   226      40.593  36.284  54.299  1.00  0.00           C
ATOM   1783  CB  MET   226      39.606  35.263  53.716  1.00  0.00           C
ATOM   1784  CG  MET   226      38.543  36.052  52.830  1.00  0.00           C
ATOM   1785  SD  MET   226      37.310  37.024  53.844  1.00  0.00           S
ATOM   1786  CE  MET   226      36.267  37.786  52.508  1.00  0.00           C
ATOM   1787  C   MET   226      41.636  35.744  55.226  1.00  0.00           C
ATOM   1788  O   MET   226      41.377  35.608  56.416  1.00  0.00           O
ATOM   1789  N   GLY   227      42.737  35.240  54.673  1.00  0.00           N
ATOM   1790  CA  GLY   227      43.869  34.811  55.491  1.00  0.00           C
ATOM   1791  C   GLY   227      44.416  35.868  56.475  1.00  0.00           C
ATOM   1792  O   GLY   227      44.578  35.574  57.644  1.00  0.00           O
ATOM   1793  N   THR   228      44.481  37.061  56.030  1.00  0.00           N
ATOM   1794  CA  THR   228      44.888  38.229  56.794  1.00  0.00           C
ATOM   1795  CB  THR   228      45.123  39.424  55.869  1.00  0.00           C
ATOM   1796  CG2 THR   228      45.709  40.632  56.654  1.00  0.00           C
ATOM   1797  OG1 THR   228      46.103  39.111  54.947  1.00  0.00           O
ATOM   1798  C   THR   228      43.817  38.601  57.817  1.00  0.00           C
ATOM   1799  O   THR   228      44.137  38.787  58.967  1.00  0.00           O
ATOM   1800  N   PHE   229      42.527  38.477  57.507  1.00  0.00           N
ATOM   1801  CA  PHE   229      41.448  38.479  58.518  1.00  0.00           C
ATOM   1802  CB  PHE   229      40.097  38.478  57.709  1.00  0.00           C
ATOM   1803  CG  PHE   229      39.522  39.907  57.505  1.00  0.00           C
ATOM   1804  CD1 PHE   229      38.331  40.260  58.137  1.00  0.00           C
ATOM   1805  CE1 PHE   229      37.866  41.619  57.983  1.00  0.00           C
ATOM   1806  CZ  PHE   229      38.523  42.485  57.126  1.00  0.00           C
ATOM   1807  CE2 PHE   229      39.594  42.042  56.364  1.00  0.00           C
ATOM   1808  CD2 PHE   229      40.089  40.733  56.528  1.00  0.00           C
ATOM   1809  C   PHE   229      41.483  37.285  59.513  1.00  0.00           C
ATOM   1810  O   PHE   229      41.273  37.500  60.714  1.00  0.00           O
ATOM   1811  N   THR   230      41.847  36.068  59.118  1.00  0.00           N
ATOM   1812  CA  THR   230      41.862  34.775  59.952  1.00  0.00           C
ATOM   1813  CB  THR   230      42.006  33.519  59.087  1.00  0.00           C
ATOM   1814  CG2 THR   230      42.011  32.196  59.861  1.00  0.00           C
ATOM   1815  OG1 THR   230      40.886  33.459  58.197  1.00  0.00           O
ATOM   1816  C   THR   230      43.142  34.856  60.862  1.00  0.00           C
ATOM   1817  O   THR   230      43.265  34.202  61.899  1.00  0.00           O
ATOM   1818  N   LEU   231      44.059  35.780  60.635  1.00  0.00           N
ATOM   1819  CA  LEU   231      45.209  35.971  61.435  1.00  0.00           C
ATOM   1820  CB  LEU   231      46.398  36.009  60.434  1.00  0.00           C
ATOM   1821  CG  LEU   231      47.698  36.241  61.214  1.00  0.00           C
ATOM   1822  CD1 LEU   231      48.042  35.307  62.380  1.00  0.00           C
ATOM   1823  CD2 LEU   231      48.758  35.919  60.202  1.00  0.00           C
ATOM   1824  C   LEU   231      45.115  37.277  62.290  1.00  0.00           C
ATOM   1825  O   LEU   231      45.475  37.293  63.500  1.00  0.00           O
ATOM   1826  N   CYS   232      44.680  38.418  61.675  1.00  0.00           N
ATOM   1827  CA  CYS   232      44.716  39.745  62.341  1.00  0.00           C
ATOM   1828  CB  CYS   232      44.881  40.860  61.275  1.00  0.00           C
ATOM   1829  SG  CYS   232      46.551  40.900  60.444  1.00  0.00           S
ATOM   1830  C   CYS   232      43.526  39.937  63.302  1.00  0.00           C
ATOM   1831  O   CYS   232      43.674  40.644  64.275  1.00  0.00           O
ATOM   1832  N   TRP   233      42.347  39.414  62.931  1.00  0.00           N
ATOM   1833  CA  TRP   233      41.076  39.817  63.574  1.00  0.00           C
ATOM   1834  CB  TRP   233      40.313  40.589  62.477  1.00  0.00           C
ATOM   1835  CG  TRP   233      41.058  41.785  61.722  1.00  0.00           C
ATOM   1836  CD1 TRP   233      41.177  41.991  60.382  1.00  0.00           C
ATOM   1837  NE1 TRP   233      41.792  43.214  60.227  1.00  0.00           N
ATOM   1838  CE2 TRP   233      42.030  43.870  61.400  1.00  0.00           C
ATOM   1839  CZ2 TRP   233      42.536  45.150  61.725  1.00  0.00           C
ATOM   1840  CH2 TRP   233      42.635  45.565  63.076  1.00  0.00           C
ATOM   1841  CZ3 TRP   233      42.189  44.659  64.083  1.00  0.00           C
ATOM   1842  CE3 TRP   233      41.624  43.428  63.748  1.00  0.00           C
ATOM   1843  CD2 TRP   233      41.554  42.964  62.406  1.00  0.00           C
ATOM   1844  C   TRP   233      40.291  38.721  64.290  1.00  0.00           C
ATOM   1845  O   TRP   233      40.091  38.806  65.480  1.00  0.00           O
ATOM   1846  N   LEU   234      40.004  37.604  63.525  1.00  0.00           N
ATOM   1847  CA  LEU   234      39.239  36.429  63.911  1.00  0.00           C
ATOM   1848  CB  LEU   234      39.362  35.294  62.846  1.00  0.00           C
ATOM   1849  CG  LEU   234      38.657  33.980  63.151  1.00  0.00           C
ATOM   1850  CD1 LEU   234      37.126  34.165  63.063  1.00  0.00           C
ATOM   1851  CD2 LEU   234      39.030  32.936  62.146  1.00  0.00           C
ATOM   1852  C   LEU   234      39.682  35.885  65.338  1.00  0.00           C
ATOM   1853  O   LEU   234      38.823  35.638  66.168  1.00  0.00           O
ATOM   1854  N   PRO   235      41.042  35.698  65.667  1.00  0.00           N
ATOM   1855  CD  PRO   235      42.211  35.826  64.736  1.00  0.00           C
ATOM   1856  CG  PRO   235      43.472  35.757  65.605  1.00  0.00           C
ATOM   1857  CB  PRO   235      42.986  34.971  66.782  1.00  0.00           C
ATOM   1858  CA  PRO   235      41.545  35.215  66.974  1.00  0.00           C
ATOM   1859  C   PRO   235      41.372  36.209  68.098  1.00  0.00           C
ATOM   1860  O   PRO   235      41.355  35.775  69.267  1.00  0.00           O
ATOM   1861  N   PHE   236      41.107  37.490  67.824  1.00  0.00           N
ATOM   1862  CA  PHE   236      40.585  38.404  68.858  1.00  0.00           C
ATOM   1863  CB  PHE   236      41.110  39.827  68.554  1.00  0.00           C
ATOM   1864  CG  PHE   236      40.716  40.861  69.578  1.00  0.00           C
ATOM   1865  CD1 PHE   236      41.376  41.118  70.789  1.00  0.00           C
ATOM   1866  CE1 PHE   236      40.923  42.193  71.634  1.00  0.00           C
ATOM   1867  CZ  PHE   236      39.870  43.022  71.138  1.00  0.00           C
ATOM   1868  CE2 PHE   236      39.280  42.825  69.857  1.00  0.00           C
ATOM   1869  CD2 PHE   236      39.643  41.669  69.132  1.00  0.00           C
ATOM   1870  C   PHE   236      39.045  38.267  69.049  1.00  0.00           C
ATOM   1871  O   PHE   236      38.607  37.931  70.157  1.00  0.00           O
ATOM   1872  N   PHE   237      38.194  38.409  68.010  1.00  0.00           N
ATOM   1873  CA  PHE   237      36.704  38.433  68.021  1.00  0.00           C
ATOM   1874  CB  PHE   237      36.111  39.016  66.764  1.00  0.00           C
ATOM   1875  CG  PHE   237      36.496  40.468  66.559  1.00  0.00           C
ATOM   1876  CD1 PHE   237      35.783  41.433  67.264  1.00  0.00           C
ATOM   1877  CE1 PHE   237      36.078  42.765  67.139  1.00  0.00           C
ATOM   1878  CZ  PHE   237      37.126  43.202  66.280  1.00  0.00           C
ATOM   1879  CE2 PHE   237      37.909  42.227  65.616  1.00  0.00           C
ATOM   1880  CD2 PHE   237      37.554  40.846  65.760  1.00  0.00           C
ATOM   1881  C   PHE   237      35.889  37.159  68.386  1.00  0.00           C
ATOM   1882  O   PHE   237      34.599  37.264  68.467  1.00  0.00           O
ATOM   1883  N   ILE   238      36.553  36.020  68.751  1.00  0.00           N
ATOM   1884  CA  ILE   238      35.928  34.765  69.216  1.00  0.00           C
ATOM   1885  CB  ILE   238      36.142  33.580  68.231  1.00  0.00           C
ATOM   1886  CG2 ILE   238      35.500  33.943  66.903  1.00  0.00           C
ATOM   1887  CG1 ILE   238      37.643  33.236  68.009  1.00  0.00           C
ATOM   1888  CD1 ILE   238      38.287  32.325  69.024  1.00  0.00           C
ATOM   1889  C   ILE   238      36.340  34.461  70.655  1.00  0.00           C
ATOM   1890  O   ILE   238      35.894  33.507  71.261  1.00  0.00           O
ATOM   1891  N   VAL   239      37.237  35.292  71.237  1.00  0.00           N
ATOM   1892  CA  VAL   239      37.829  35.138  72.596  1.00  0.00           C
ATOM   1893  CB  VAL   239      39.251  34.533  72.683  1.00  0.00           C
ATOM   1894  CG1 VAL   239      40.327  35.528  72.296  1.00  0.00           C
ATOM   1895  CG2 VAL   239      39.604  33.839  73.940  1.00  0.00           C
ATOM   1896  C   VAL   239      37.785  36.394  73.472  1.00  0.00           C
ATOM   1897  O   VAL   239      37.626  36.219  74.691  1.00  0.00           O
ATOM   1898  N   ASN   240      37.680  37.626  72.967  1.00  0.00           N
ATOM   1899  CA  ASN   240      37.596  38.922  73.802  1.00  0.00           C
ATOM   1900  CB  ASN   240      37.831  40.167  72.867  1.00  0.00           C
ATOM   1901  CG  ASN   240      36.640  40.417  71.899  1.00  0.00           C
ATOM   1902  OD1 ASN   240      36.073  39.487  71.356  1.00  0.00           O
ATOM   1903  ND2 ASN   240      36.275  41.696  71.835  1.00  0.00           N
ATOM   1904  C   ASN   240      36.206  39.055  74.494  1.00  0.00           C
ATOM   1905  O   ASN   240      36.114  39.730  75.557  1.00  0.00           O
ATOM   1906  N   ILE   241      35.138  38.423  73.972  1.00  0.00           N
ATOM   1907  CA  ILE   241      33.909  38.235  74.752  1.00  0.00           C
ATOM   1908  CB  ILE   241      32.690  37.865  73.781  1.00  0.00           C
ATOM   1909  CG2 ILE   241      32.315  39.037  72.876  1.00  0.00           C
ATOM   1910  CG1 ILE   241      32.655  36.447  73.165  1.00  0.00           C
ATOM   1911  CD1 ILE   241      33.725  36.116  72.093  1.00  0.00           C
ATOM   1912  C   ILE   241      33.964  37.231  75.928  1.00  0.00           C
ATOM   1913  O   ILE   241      33.064  37.184  76.778  1.00  0.00           O
ATOM   1914  N   VAL   242      34.947  36.324  75.853  1.00  0.00           N
ATOM   1915  CA  VAL   242      35.141  35.321  76.949  1.00  0.00           C
ATOM   1916  CB  VAL   242      35.576  33.944  76.393  1.00  0.00           C
ATOM   1917  CG1 VAL   242      35.310  32.859  77.389  1.00  0.00           C
ATOM   1918  CG2 VAL   242      34.996  33.628  75.002  1.00  0.00           C
ATOM   1919  C   VAL   242      36.130  35.840  77.990  1.00  0.00           C
ATOM   1920  O   VAL   242      35.881  35.604  79.140  1.00  0.00           O
ATOM   1921  N   HIS   243      37.157  36.565  77.573  1.00  0.00           N
ATOM   1922  CA  HIS   243      38.065  37.235  78.505  1.00  0.00           C
ATOM   1923  CB  HIS   243      39.152  38.082  77.688  1.00  0.00           C
ATOM   1924  CG  HIS   243      40.482  38.074  78.387  1.00  0.00           C
ATOM   1925  ND1 HIS   243      41.097  36.865  78.741  1.00  0.00           N
ATOM   1926  CE1 HIS   243      42.326  37.247  79.272  1.00  0.00           C
ATOM   1927  NE2 HIS   243      42.451  38.617  79.278  1.00  0.00           N
ATOM   1928  CD2 HIS   243      41.349  39.136  78.661  1.00  0.00           C
ATOM   1929  C   HIS   243      37.383  38.078  79.609  1.00  0.00           C
ATOM   1930  O   HIS   243      37.903  38.135  80.709  1.00  0.00           O
ATOM   1931  N   VAL   244      36.201  38.675  79.332  1.00  0.00           N
ATOM   1932  CA  VAL   244      35.418  39.458  80.196  1.00  0.00           C
ATOM   1933  CB  VAL   244      34.674  40.558  79.531  1.00  0.00           C
ATOM   1934  CG1 VAL   244      35.580  41.425  78.594  1.00  0.00           C
ATOM   1935  CG2 VAL   244      33.445  40.047  78.750  1.00  0.00           C
ATOM   1936  C   VAL   244      34.502  38.651  81.263  1.00  0.00           C
ATOM   1937  O   VAL   244      34.040  39.335  82.186  1.00  0.00           O
ATOM   1938  N   ILE   245      34.196  37.380  81.058  1.00  0.00           N
ATOM   1939  CA  ILE   245      33.440  36.484  81.925  1.00  0.00           C
ATOM   1940  CB  ILE   245      32.111  36.022  81.304  1.00  0.00           C
ATOM   1941  CG2 ILE   245      31.087  37.188  81.299  1.00  0.00           C
ATOM   1942  CG1 ILE   245      32.123  35.308  79.921  1.00  0.00           C
ATOM   1943  CD1 ILE   245      32.898  34.020  79.895  1.00  0.00           C
ATOM   1944  C   ILE   245      34.225  35.294  82.510  1.00  0.00           C
ATOM   1945  O   ILE   245      33.668  34.439  83.236  1.00  0.00           O
ATOM   1946  N   GLN   246      35.515  35.269  82.429  1.00  0.00           N
ATOM   1947  CA  GLN   246      36.389  34.349  83.214  1.00  0.00           C
ATOM   1948  CB  GLN   246      36.733  33.064  82.439  1.00  0.00           C
ATOM   1949  CG  GLN   246      37.736  32.214  83.235  1.00  0.00           C
ATOM   1950  CD  GLN   246      38.140  30.908  82.549  1.00  0.00           C
ATOM   1951  OE1 GLN   246      37.701  30.601  81.508  1.00  0.00           O
ATOM   1952  NE2 GLN   246      39.173  30.290  83.066  1.00  0.00           N
ATOM   1953  C   GLN   246      37.676  35.161  83.767  1.00  0.00           C
ATOM   1954  O   GLN   246      38.344  35.687  82.898  1.00  0.00           O
ATOM   1955  N   ASP   247      38.007  35.087  85.076  1.00  0.00           N
ATOM   1956  CA  ASP   247      39.255  35.730  85.458  1.00  0.00           C
ATOM   1957  CB  ASP   247      39.104  36.334  86.811  1.00  0.00           C
ATOM   1958  CG  ASP   247      40.321  37.077  87.233  1.00  0.00           C
ATOM   1959  OD1 ASP   247      40.938  37.742  86.365  1.00  0.00           O
ATOM   1960  OD2 ASP   247      40.802  36.984  88.362  1.00  0.00           O
ATOM   1961  C   ASP   247      40.448  34.825  85.384  1.00  0.00           C
ATOM   1962  O   ASP   247      40.313  33.672  85.809  1.00  0.00           O
ATOM   1963  N   ASN   248      41.626  35.371  84.875  1.00  0.00           N
ATOM   1964  CA  ASN   248      42.809  34.557  84.421  1.00  0.00           C
ATOM   1965  CB  ASN   248      43.621  34.115  85.639  1.00  0.00           C
ATOM   1966  CG  ASN   248      44.963  33.441  85.325  1.00  0.00           C
ATOM   1967  OD1 ASN   248      45.582  33.727  84.316  1.00  0.00           O
ATOM   1968  ND2 ASN   248      45.357  32.619  86.201  1.00  0.00           N
ATOM   1969  C   ASN   248      42.382  33.389  83.526  1.00  0.00           C
ATOM   1970  O   ASN   248      42.477  32.148  83.851  1.00  0.00           O
ATOM   1971  N   LEU   249      41.880  33.733  82.268  1.00  0.00           N
ATOM   1972  CA  LEU   249      41.793  32.807  81.194  1.00  0.00           C
ATOM   1973  CB  LEU   249      40.940  33.418  80.057  1.00  0.00           C
ATOM   1974  CG  LEU   249      40.113  32.459  79.214  1.00  0.00           C
ATOM   1975  CD1 LEU   249      39.219  33.409  78.398  1.00  0.00           C
ATOM   1976  CD2 LEU   249      40.886  31.506  78.219  1.00  0.00           C
ATOM   1977  C   LEU   249      43.214  32.394  80.652  1.00  0.00           C
ATOM   1978  O   LEU   249      43.558  31.246  80.547  1.00  0.00           O
ATOM   1979  N   ILE   250      43.960  33.418  80.365  1.00  0.00           N
ATOM   1980  CA  ILE   250      45.339  33.495  79.825  1.00  0.00           C
ATOM   1981  CB  ILE   250      45.278  33.501  78.285  1.00  0.00           C
ATOM   1982  CG2 ILE   250      44.843  32.122  77.629  1.00  0.00           C
ATOM   1983  CG1 ILE   250      44.254  34.590  77.780  1.00  0.00           C
ATOM   1984  CD1 ILE   250      44.672  35.017  76.391  1.00  0.00           C
ATOM   1985  C   ILE   250      46.105  34.736  80.189  1.00  0.00           C
ATOM   1986  O   ILE   250      45.422  35.662  80.674  1.00  0.00           O
ATOM   1987  N   ARG   251      47.455  34.822  79.999  1.00  0.00           N
ATOM   1988  CA  ARG   251      48.291  35.903  80.533  1.00  0.00           C
ATOM   1989  CB  ARG   251      49.723  35.397  80.810  1.00  0.00           C
ATOM   1990  CG  ARG   251      50.414  34.924  79.557  1.00  0.00           C
ATOM   1991  CD  ARG   251      51.787  34.208  79.863  1.00  0.00           C
ATOM   1992  NE  ARG   251      52.694  35.159  80.447  1.00  0.00           N
ATOM   1993  CZ  ARG   251      53.775  34.920  81.095  1.00  0.00           C
ATOM   1994  NH1 ARG   251      54.230  33.741  81.330  1.00  0.00           N
ATOM   1995  NH2 ARG   251      54.392  35.970  81.579  1.00  0.00           N
ATOM   1996  C   ARG   251      48.156  37.136  79.658  1.00  0.00           C
ATOM   1997  O   ARG   251      47.996  37.031  78.428  1.00  0.00           O
ATOM   1998  N   LYS   252      48.233  38.284  80.283  1.00  0.00           N
ATOM   1999  CA  LYS   252      48.237  39.636  79.748  1.00  0.00           C
ATOM   2000  CB  LYS   252      48.444  40.682  80.812  1.00  0.00           C
ATOM   2001  CG  LYS   252      48.429  42.094  80.358  1.00  0.00           C
ATOM   2002  CD  LYS   252      47.177  42.662  79.761  1.00  0.00           C
ATOM   2003  CE  LYS   252      47.411  44.145  79.397  1.00  0.00           C
ATOM   2004  NZ  LYS   252      46.489  44.595  78.420  1.00  0.00           N
ATOM   2005  C   LYS   252      49.216  39.755  78.488  1.00  0.00           C
ATOM   2006  O   LYS   252      48.774  40.307  77.551  1.00  0.00           O
ATOM   2007  N   GLU   253      50.478  39.249  78.465  1.00  0.00           N
ATOM   2008  CA  GLU   253      51.326  39.507  77.256  1.00  0.00           C
ATOM   2009  CB  GLU   253      52.857  39.261  77.614  1.00  0.00           C
ATOM   2010  CG  GLU   253      53.287  39.677  79.075  1.00  0.00           C
ATOM   2011  CD  GLU   253      53.182  38.572  80.181  1.00  0.00           C
ATOM   2012  OE1 GLU   253      54.022  38.571  81.090  1.00  0.00           O
ATOM   2013  OE2 GLU   253      52.184  37.858  80.258  1.00  0.00           O
ATOM   2014  C   GLU   253      50.788  38.730  76.073  1.00  0.00           C
ATOM   2015  O   GLU   253      50.806  39.255  74.945  1.00  0.00           O
ATOM   2016  N   VAL   254      50.113  37.557  76.368  1.00  0.00           N
ATOM   2017  CA  VAL   254      49.265  36.808  75.376  1.00  0.00           C
ATOM   2018  CB  VAL   254      48.950  35.335  75.770  1.00  0.00           C
ATOM   2019  CG1 VAL   254      48.263  34.487  74.677  1.00  0.00           C
ATOM   2020  CG2 VAL   254      50.273  34.668  76.206  1.00  0.00           C
ATOM   2021  C   VAL   254      48.012  37.545  74.870  1.00  0.00           C
ATOM   2022  O   VAL   254      47.522  37.338  73.719  1.00  0.00           O
ATOM   2023  N   TYR   255      47.529  38.440  75.734  1.00  0.00           N
ATOM   2024  CA  TYR   255      46.396  39.338  75.338  1.00  0.00           C
ATOM   2025  CB  TYR   255      45.486  39.570  76.450  1.00  0.00           C
ATOM   2026  CG  TYR   255      44.074  39.867  76.012  1.00  0.00           C
ATOM   2027  CD1 TYR   255      43.550  41.204  76.188  1.00  0.00           C
ATOM   2028  CE1 TYR   255      42.208  41.531  75.840  1.00  0.00           C
ATOM   2029  CZ  TYR   255      41.331  40.549  75.347  1.00  0.00           C
ATOM   2030  OH  TYR   255      40.120  40.877  74.959  1.00  0.00           O
ATOM   2031  CE2 TYR   255      41.806  39.191  75.271  1.00  0.00           C
ATOM   2032  CD2 TYR   255      43.148  38.855  75.558  1.00  0.00           C
ATOM   2033  C   TYR   255      46.901  40.652  74.673  1.00  0.00           C
ATOM   2034  O   TYR   255      46.298  41.074  73.685  1.00  0.00           O
ATOM   2035  N   ILE   256      48.129  41.155  74.935  1.00  0.00           N
ATOM   2036  CA  ILE   256      48.825  42.171  74.108  1.00  0.00           C
ATOM   2037  CB  ILE   256      50.133  42.673  74.889  1.00  0.00           C
ATOM   2038  CG2 ILE   256      50.849  43.739  74.003  1.00  0.00           C
ATOM   2039  CG1 ILE   256      49.582  43.406  76.073  1.00  0.00           C
ATOM   2040  CD1 ILE   256      50.611  43.835  77.134  1.00  0.00           C
ATOM   2041  C   ILE   256      49.046  41.468  72.755  1.00  0.00           C
ATOM   2042  O   ILE   256      48.793  42.141  71.778  1.00  0.00           O
ATOM   2043  N   LEU   257      49.561  40.190  72.640  1.00  0.00           N
ATOM   2044  CA  LEU   257      49.893  39.426  71.376  1.00  0.00           C
ATOM   2045  CB  LEU   257      50.378  37.977  71.680  1.00  0.00           C
ATOM   2046  CG  LEU   257      50.760  37.193  70.456  1.00  0.00           C
ATOM   2047  CD1 LEU   257      51.777  37.961  69.569  1.00  0.00           C
ATOM   2048  CD2 LEU   257      51.395  35.873  71.021  1.00  0.00           C
ATOM   2049  C   LEU   257      48.652  39.416  70.457  1.00  0.00           C
ATOM   2050  O   LEU   257      48.680  39.801  69.279  1.00  0.00           O
ATOM   2051  N   LEU   258      47.554  39.079  71.066  1.00  0.00           N
ATOM   2052  CA  LEU   258      46.234  38.907  70.396  1.00  0.00           C
ATOM   2053  CB  LEU   258      45.206  38.429  71.445  1.00  0.00           C
ATOM   2054  CG  LEU   258      44.952  36.979  71.379  1.00  0.00           C
ATOM   2055  CD1 LEU   258      43.894  36.550  72.478  1.00  0.00           C
ATOM   2056  CD2 LEU   258      44.262  36.552  70.038  1.00  0.00           C
ATOM   2057  C   LEU   258      45.729  40.298  69.763  1.00  0.00           C
ATOM   2058  O   LEU   258      45.138  40.331  68.703  1.00  0.00           O
ATOM   2059  N   ASN   259      45.985  41.396  70.467  1.00  0.00           N
ATOM   2060  CA  ASN   259      45.610  42.787  70.033  1.00  0.00           C
ATOM   2061  CB  ASN   259      45.667  43.812  71.217  1.00  0.00           C
ATOM   2062  CG  ASN   259      44.398  43.774  72.008  1.00  0.00           C
ATOM   2063  OD1 ASN   259      43.535  44.592  71.712  1.00  0.00           O
ATOM   2064  ND2 ASN   259      44.201  42.959  72.995  1.00  0.00           N
ATOM   2065  C   ASN   259      46.658  43.255  69.024  1.00  0.00           C
ATOM   2066  O   ASN   259      46.245  43.718  67.966  1.00  0.00           O
ATOM   2067  N   TRP   260      47.919  43.038  69.282  1.00  0.00           N
ATOM   2068  CA  TRP   260      49.027  43.416  68.373  1.00  0.00           C
ATOM   2069  CB  TRP   260      50.328  43.267  69.122  1.00  0.00           C
ATOM   2070  CG  TRP   260      50.753  44.637  69.657  1.00  0.00           C
ATOM   2071  CD1 TRP   260      50.402  45.281  70.760  1.00  0.00           C
ATOM   2072  NE1 TRP   260      50.917  46.522  70.865  1.00  0.00           N
ATOM   2073  CE2 TRP   260      51.756  46.740  69.815  1.00  0.00           C
ATOM   2074  CZ2 TRP   260      52.622  47.784  69.529  1.00  0.00           C
ATOM   2075  CH2 TRP   260      53.451  47.782  68.378  1.00  0.00           C
ATOM   2076  CZ3 TRP   260      53.374  46.675  67.524  1.00  0.00           C
ATOM   2077  CE3 TRP   260      52.569  45.550  67.910  1.00  0.00           C
ATOM   2078  CD2 TRP   260      51.770  45.523  69.080  1.00  0.00           C
ATOM   2079  C   TRP   260      49.018  42.792  66.971  1.00  0.00           C
ATOM   2080  O   TRP   260      49.285  43.497  65.963  1.00  0.00           O
ATOM   2081  N   ILE   261      48.582  41.550  66.856  1.00  0.00           N
ATOM   2082  CA  ILE   261      48.424  40.976  65.484  1.00  0.00           C
ATOM   2083  CB  ILE   261      48.339  39.365  65.597  1.00  0.00           C
ATOM   2084  CG2 ILE   261      47.081  39.017  66.366  1.00  0.00           C
ATOM   2085  CG1 ILE   261      48.351  38.680  64.244  1.00  0.00           C
ATOM   2086  CD1 ILE   261      49.720  38.808  63.544  1.00  0.00           C
ATOM   2087  C   ILE   261      47.331  41.575  64.617  1.00  0.00           C
ATOM   2088  O   ILE   261      47.430  41.561  63.387  1.00  0.00           O
ATOM   2089  N   GLY   262      46.369  42.189  65.290  1.00  0.00           N
ATOM   2090  CA  GLY   262      45.495  43.178  64.695  1.00  0.00           C
ATOM   2091  C   GLY   262      46.141  44.334  63.999  1.00  0.00           C
ATOM   2092  O   GLY   262      45.688  44.846  62.971  1.00  0.00           O
ATOM   2093  N   TYR   263      47.159  44.935  64.621  1.00  0.00           N
ATOM   2094  CA  TYR   263      47.864  46.169  64.125  1.00  0.00           C
ATOM   2095  CB  TYR   263      48.702  46.868  65.208  1.00  0.00           C
ATOM   2096  CG  TYR   263      48.102  47.150  66.569  1.00  0.00           C
ATOM   2097  CD1 TYR   263      46.790  47.596  66.522  1.00  0.00           C
ATOM   2098  CE1 TYR   263      46.080  47.938  67.704  1.00  0.00           C
ATOM   2099  CZ  TYR   263      46.751  47.836  68.903  1.00  0.00           C
ATOM   2100  OH  TYR   263      46.060  48.219  69.965  1.00  0.00           O
ATOM   2101  CE2 TYR   263      48.113  47.310  68.960  1.00  0.00           C
ATOM   2102  CD2 TYR   263      48.753  47.017  67.778  1.00  0.00           C
ATOM   2103  C   TYR   263      48.674  45.917  62.924  1.00  0.00           C
ATOM   2104  O   TYR   263      49.080  46.852  62.207  1.00  0.00           O
ATOM   2105  N   VAL   264      48.908  44.679  62.648  1.00  0.00           N
ATOM   2106  CA  VAL   264      49.739  44.197  61.546  1.00  0.00           C
ATOM   2107  CB  VAL   264      50.405  42.798  61.760  1.00  0.00           C
ATOM   2108  CG1 VAL   264      51.406  42.276  60.697  1.00  0.00           C
ATOM   2109  CG2 VAL   264      51.235  42.856  62.999  1.00  0.00           C
ATOM   2110  C   VAL   264      49.058  44.320  60.187  1.00  0.00           C
ATOM   2111  O   VAL   264      49.527  44.566  59.058  1.00  0.00           O
ATOM   2112  N   ASN   265      47.698  44.434  60.318  1.00  0.00           N
ATOM   2113  CA  ASN   265      46.796  44.815  59.320  1.00  0.00           C
ATOM   2114  CB  ASN   265      45.416  44.848  59.881  1.00  0.00           C
ATOM   2115  CG  ASN   265      44.264  45.158  58.923  1.00  0.00           C
ATOM   2116  OD1 ASN   265      43.787  44.320  58.100  1.00  0.00           O
ATOM   2117  ND2 ASN   265      43.840  46.417  58.739  1.00  0.00           N
ATOM   2118  C   ASN   265      47.281  46.120  58.565  1.00  0.00           C
ATOM   2119  O   ASN   265      47.280  46.075  57.345  1.00  0.00           O
ATOM   2120  N   SER   266      47.878  47.069  59.299  1.00  0.00           N
ATOM   2121  CA  SER   266      48.413  48.333  58.844  1.00  0.00           C
ATOM   2122  CB  SER   266      48.340  49.298  60.038  1.00  0.00           C
ATOM   2123  OG  SER   266      47.050  49.411  60.539  1.00  0.00           O
ATOM   2124  C   SER   266      49.783  48.231  58.143  1.00  0.00           C
ATOM   2125  O   SER   266      50.329  49.215  57.676  1.00  0.00           O
ATOM   2126  N   GLY   267      50.367  47.014  57.947  1.00  0.00           N
ATOM   2127  CA  GLY   267      51.478  46.702  56.995  1.00  0.00           C
ATOM   2128  C   GLY   267      51.111  45.675  55.931  1.00  0.00           C
ATOM   2129  O   GLY   267      51.740  45.651  54.881  1.00  0.00           O
ATOM   2130  N   PHE   268      50.033  44.900  56.079  1.00  0.00           N
ATOM   2131  CA  PHE   268      49.536  44.043  54.955  1.00  0.00           C
ATOM   2132  CB  PHE   268      48.821  42.778  55.501  1.00  0.00           C
ATOM   2133  CG  PHE   268      49.575  41.678  56.106  1.00  0.00           C
ATOM   2134  CD1 PHE   268      49.170  40.348  55.880  1.00  0.00           C
ATOM   2135  CE1 PHE   268      49.744  39.247  56.525  1.00  0.00           C
ATOM   2136  CZ  PHE   268      50.904  39.498  57.376  1.00  0.00           C
ATOM   2137  CE2 PHE   268      51.409  40.840  57.411  1.00  0.00           C
ATOM   2138  CD2 PHE   268      50.745  41.919  56.906  1.00  0.00           C
ATOM   2139  C   PHE   268      48.522  44.873  54.149  1.00  0.00           C
ATOM   2140  O   PHE   268      48.103  44.516  53.038  1.00  0.00           O
ATOM   2141  N   ASN   269      48.088  46.039  54.675  1.00  0.00           N
ATOM   2142  CA  ASN   269      47.225  46.929  53.879  1.00  0.00           C
ATOM   2143  CB  ASN   269      46.871  48.115  54.734  1.00  0.00           C
ATOM   2144  CG  ASN   269      45.562  47.937  55.524  1.00  0.00           C
ATOM   2145  OD1 ASN   269      44.755  47.054  55.361  1.00  0.00           O
ATOM   2146  ND2 ASN   269      45.149  48.892  56.358  1.00  0.00           N
ATOM   2147  C   ASN   269      47.932  47.337  52.550  1.00  0.00           C
ATOM   2148  O   ASN   269      47.453  46.900  51.479  1.00  0.00           O
ATOM   2149  N   PRO   270      49.070  48.042  52.522  1.00  0.00           N
ATOM   2150  CD  PRO   270      49.748  48.790  53.575  1.00  0.00           C
ATOM   2151  CG  PRO   270      50.473  49.955  52.869  1.00  0.00           C
ATOM   2152  CB  PRO   270      50.824  49.432  51.497  1.00  0.00           C
ATOM   2153  CA  PRO   270      49.678  48.469  51.244  1.00  0.00           C
ATOM   2154  C   PRO   270      50.101  47.314  50.328  1.00  0.00           C
ATOM   2155  O   PRO   270      49.750  47.388  49.169  1.00  0.00           O
ATOM   2156  N   LEU   271      50.655  46.214  50.894  1.00  0.00           N
ATOM   2157  CA  LEU   271      50.870  44.938  50.198  1.00  0.00           C
ATOM   2158  CB  LEU   271      51.254  44.004  51.314  1.00  0.00           C
ATOM   2159  CG  LEU   271      51.529  42.507  50.978  1.00  0.00           C
ATOM   2160  CD1 LEU   271      52.529  42.325  49.826  1.00  0.00           C
ATOM   2161  CD2 LEU   271      52.082  41.754  52.154  1.00  0.00           C
ATOM   2162  C   LEU   271      49.651  44.276  49.466  1.00  0.00           C
ATOM   2163  O   LEU   271      49.832  43.791  48.374  1.00  0.00           O
ATOM   2164  N   ILE   272      48.381  44.350  49.947  1.00  0.00           N
ATOM   2165  CA  ILE   272      47.184  43.588  49.425  1.00  0.00           C
ATOM   2166  CB  ILE   272      46.347  42.920  50.553  1.00  0.00           C
ATOM   2167  CG2 ILE   272      45.149  42.128  49.940  1.00  0.00           C
ATOM   2168  CG1 ILE   272      47.241  41.830  51.208  1.00  0.00           C
ATOM   2169  CD1 ILE   272      46.655  40.963  52.415  1.00  0.00           C
ATOM   2170  C   ILE   272      46.380  44.479  48.389  1.00  0.00           C
ATOM   2171  O   ILE   272      45.461  43.978  47.728  1.00  0.00           O
ATOM   2172  N   TYR   273      46.555  45.840  48.405  1.00  0.00           N
ATOM   2173  CA  TYR   273      45.621  46.859  47.820  1.00  0.00           C
ATOM   2174  CB  TYR   273      44.790  47.331  49.002  1.00  0.00           C
ATOM   2175  CG  TYR   273      43.964  46.245  49.728  1.00  0.00           C
ATOM   2176  CD1 TYR   273      44.157  45.820  51.056  1.00  0.00           C
ATOM   2177  CE1 TYR   273      43.321  44.825  51.583  1.00  0.00           C
ATOM   2178  CZ  TYR   273      42.202  44.364  50.831  1.00  0.00           C
ATOM   2179  OH  TYR   273      41.326  43.428  51.408  1.00  0.00           O
ATOM   2180  CE2 TYR   273      41.990  44.759  49.533  1.00  0.00           C
ATOM   2181  CD2 TYR   273      42.896  45.674  48.976  1.00  0.00           C
ATOM   2182  C   TYR   273      46.266  48.084  47.114  1.00  0.00           C
ATOM   2183  O   TYR   273      45.653  48.695  46.227  1.00  0.00           O
ATOM   2184  N   CYS   274      47.625  48.368  47.374  1.00  0.00           N
ATOM   2185  CA  CYS   274      48.412  49.224  46.567  1.00  0.00           C
ATOM   2186  CB  CYS   274      48.868  50.422  47.382  1.00  0.00           C
ATOM   2187  SG  CYS   274      47.546  51.203  48.376  1.00  0.00           S
ATOM   2188  C   CYS   274      49.544  48.491  45.804  1.00  0.00           C
ATOM   2189  O   CYS   274      50.683  48.865  45.944  1.00  0.00           O
ATOM   2190  N   ARG   275      49.288  47.353  45.159  1.00  0.00           N
ATOM   2191  CA  ARG   275      50.271  46.389  44.604  1.00  0.00           C
ATOM   2192  CB  ARG   275      50.156  44.936  45.219  1.00  0.00           C
ATOM   2193  CG  ARG   275      48.859  44.252  44.987  1.00  0.00           C
ATOM   2194  CD  ARG   275      48.604  42.869  45.561  1.00  0.00           C
ATOM   2195  NE  ARG   275      49.447  41.824  44.966  1.00  0.00           N
ATOM   2196  CZ  ARG   275      50.649  41.547  45.294  1.00  0.00           C
ATOM   2197  NH1 ARG   275      51.297  42.205  46.267  1.00  0.00           N
ATOM   2198  NH2 ARG   275      51.291  40.652  44.580  1.00  0.00           N
ATOM   2199  C   ARG   275      50.220  46.375  43.074  1.00  0.00           C
ATOM   2200  O   ARG   275      51.122  45.720  42.521  1.00  0.00           O
ATOM   2201  N   SER   276      49.297  47.014  42.338  1.00  0.00           N
ATOM   2202  CA  SER   276      49.326  47.141  40.878  1.00  0.00           C
ATOM   2203  CB  SER   276      48.212  48.029  40.333  1.00  0.00           C
ATOM   2204  OG  SER   276      48.188  49.306  40.968  1.00  0.00           O
ATOM   2205  C   SER   276      50.603  47.827  40.400  1.00  0.00           C
ATOM   2206  O   SER   276      51.110  48.646  41.193  1.00  0.00           O
ATOM   2207  N   PRO   277      51.153  47.504  39.188  1.00  0.00           N
ATOM   2208  CD  PRO   277      50.696  46.516  38.335  1.00  0.00           C
ATOM   2209  CG  PRO   277      51.827  46.144  37.422  1.00  0.00           C
ATOM   2210  CB  PRO   277      52.863  47.337  37.507  1.00  0.00           C
ATOM   2211  CA  PRO   277      52.481  47.970  38.830  1.00  0.00           C
ATOM   2212  C   PRO   277      52.606  49.491  38.726  1.00  0.00           C
ATOM   2213  O   PRO   277      53.584  50.124  39.008  1.00  0.00           O
ATOM   2214  N   ASP   278      51.483  50.139  38.229  1.00  0.00           N
ATOM   2215  CA  ASP   278      51.288  51.599  38.175  1.00  0.00           C
ATOM   2216  CB  ASP   278      49.906  51.887  37.517  1.00  0.00           C
ATOM   2217  CG  ASP   278      48.880  50.970  38.154  1.00  0.00           C
ATOM   2218  OD1 ASP   278      48.250  51.254  39.176  1.00  0.00           O
ATOM   2219  OD2 ASP   278      48.754  49.872  37.610  1.00  0.00           O
ATOM   2220  C   ASP   278      51.506  52.294  39.548  1.00  0.00           C
ATOM   2221  O   ASP   278      51.802  53.465  39.493  1.00  0.00           O
ATOM   2222  N   PHE   279      51.179  51.648  40.686  1.00  0.00           N
ATOM   2223  CA  PHE   279      51.408  52.183  42.008  1.00  0.00           C
ATOM   2224  CB  PHE   279      50.301  51.636  42.906  1.00  0.00           C
ATOM   2225  CG  PHE   279      49.638  52.519  43.920  1.00  0.00           C
ATOM   2226  CD1 PHE   279      50.275  53.549  44.574  1.00  0.00           C
ATOM   2227  CE1 PHE   279      49.703  54.272  45.637  1.00  0.00           C
ATOM   2228  CZ  PHE   279      48.374  54.056  46.047  1.00  0.00           C
ATOM   2229  CE2 PHE   279      47.678  52.976  45.363  1.00  0.00           C
ATOM   2230  CD2 PHE   279      48.260  52.253  44.300  1.00  0.00           C
ATOM   2231  C   PHE   279      52.760  51.716  42.495  1.00  0.00           C
ATOM   2232  O   PHE   279      53.558  52.527  43.028  1.00  0.00           O
ATOM   2233  N   ARG   280      53.125  50.498  42.310  1.00  0.00           N
ATOM   2234  CA  ARG   280      54.496  50.112  42.707  1.00  0.00           C
ATOM   2235  CB  ARG   280      54.581  48.642  42.611  1.00  0.00           C
ATOM   2236  CG  ARG   280      53.734  47.985  43.669  1.00  0.00           C
ATOM   2237  CD  ARG   280      54.120  46.486  43.802  1.00  0.00           C
ATOM   2238  NE  ARG   280      53.812  45.999  45.141  1.00  0.00           N
ATOM   2239  CZ  ARG   280      53.837  44.778  45.515  1.00  0.00           C
ATOM   2240  NH1 ARG   280      53.970  43.761  44.681  1.00  0.00           N
ATOM   2241  NH2 ARG   280      53.519  44.501  46.735  1.00  0.00           N
ATOM   2242  C   ARG   280      55.673  50.899  41.950  1.00  0.00           C
ATOM   2243  O   ARG   280      56.713  51.060  42.640  1.00  0.00           O
ATOM   2244  N   ILE   281      55.490  51.453  40.792  1.00  0.00           N
ATOM   2245  CA  ILE   281      56.486  52.449  40.295  1.00  0.00           C
ATOM   2246  CB  ILE   281      56.405  52.585  38.766  1.00  0.00           C
ATOM   2247  CG2 ILE   281      55.251  53.473  38.310  1.00  0.00           C
ATOM   2248  CG1 ILE   281      57.783  52.962  38.287  1.00  0.00           C
ATOM   2249  CD1 ILE   281      57.862  53.079  36.687  1.00  0.00           C
ATOM   2250  C   ILE   281      56.402  53.795  41.091  1.00  0.00           C
ATOM   2251  O   ILE   281      57.420  54.468  41.243  1.00  0.00           O
ATOM   2252  N   ALA   282      55.241  54.289  41.544  1.00  0.00           N
ATOM   2253  CA  ALA   282      55.177  55.526  42.349  1.00  0.00           C
ATOM   2254  CB  ALA   282      53.656  55.749  42.671  1.00  0.00           C
ATOM   2255  C   ALA   282      56.077  55.504  43.568  1.00  0.00           C
ATOM   2256  O   ALA   282      56.674  56.505  43.902  1.00  0.00           O
ATOM   2257  N   PHE   283      56.232  54.402  44.174  1.00  0.00           N
ATOM   2258  CA  PHE   283      57.123  54.160  45.372  1.00  0.00           C
ATOM   2259  CB  PHE   283      56.728  52.886  46.097  1.00  0.00           C
ATOM   2260  CG  PHE   283      55.279  52.640  46.197  1.00  0.00           C
ATOM   2261  CD1 PHE   283      54.844  51.268  46.232  1.00  0.00           C
ATOM   2262  CE1 PHE   283      53.546  50.862  46.561  1.00  0.00           C
ATOM   2263  CZ  PHE   283      52.673  51.838  46.945  1.00  0.00           C
ATOM   2264  CE2 PHE   283      53.078  53.159  46.961  1.00  0.00           C
ATOM   2265  CD2 PHE   283      54.346  53.585  46.542  1.00  0.00           C
ATOM   2266  C   PHE   283      58.683  54.286  45.202  1.00  0.00           C
ATOM   2267  O   PHE   283      59.351  54.865  45.984  1.00  0.00           O
ATOM   2268  N   GLN   284      59.044  53.853  43.940  1.00  0.00           N
ATOM   2269  CA  GLN   284      60.333  53.990  43.339  1.00  0.00           C
ATOM   2270  CB  GLN   284      60.445  53.206  42.006  1.00  0.00           C
ATOM   2271  CG  GLN   284      60.200  51.664  42.150  1.00  0.00           C
ATOM   2272  CD  GLN   284      60.673  50.801  40.966  1.00  0.00           C
ATOM   2273  OE1 GLN   284      60.501  51.195  39.808  1.00  0.00           O
ATOM   2274  NE2 GLN   284      61.457  49.743  41.161  1.00  0.00           N
ATOM   2275  C   GLN   284      60.607  55.542  43.095  1.00  0.00           C
ATOM   2276  O   GLN   284      61.505  56.143  43.687  1.00  0.00           O
ATOM   2277  N   GLU   285      59.684  56.212  42.389  1.00  0.00           N
ATOM   2278  CA  GLU   285      59.849  57.564  41.844  1.00  0.00           C
ATOM   2279  CB  GLU   285      58.878  57.666  40.635  1.00  0.00           C
ATOM   2280  CG  GLU   285      58.882  59.098  40.131  1.00  0.00           C
ATOM   2281  CD  GLU   285      58.581  59.173  38.642  1.00  0.00           C
ATOM   2282  OE1 GLU   285      57.509  59.641  38.294  1.00  0.00           O
ATOM   2283  OE2 GLU   285      59.482  58.760  37.829  1.00  0.00           O
ATOM   2284  C   GLU   285      59.766  58.700  42.929  1.00  0.00           C
ATOM   2285  O   GLU   285      60.482  59.642  42.933  1.00  0.00           O
ATOM   2286  N   LEU   286      58.877  58.512  43.959  1.00  0.00           N
ATOM   2287  CA  LEU   286      58.745  59.327  45.162  1.00  0.00           C
ATOM   2288  CB  LEU   286      57.436  59.059  45.902  1.00  0.00           C
ATOM   2289  CG  LEU   286      57.335  59.693  47.305  1.00  0.00           C
ATOM   2290  CD1 LEU   286      56.969  61.202  47.301  1.00  0.00           C
ATOM   2291  CD2 LEU   286      56.378  58.886  48.082  1.00  0.00           C
ATOM   2292  C   LEU   286      59.966  59.237  46.061  1.00  0.00           C
ATOM   2293  O   LEU   286      60.502  60.278  46.505  1.00  0.00           O
ATOM   2294  N   LEU   287      60.500  58.048  46.266  1.00  0.00           N
ATOM   2295  CA  LEU   287      61.662  57.689  47.114  1.00  0.00           C
ATOM   2296  CB  LEU   287      61.478  56.216  47.588  1.00  0.00           C
ATOM   2297  CG  LEU   287      62.490  55.696  48.665  1.00  0.00           C
ATOM   2298  CD1 LEU   287      62.608  56.511  49.968  1.00  0.00           C
ATOM   2299  CD2 LEU   287      62.055  54.302  49.089  1.00  0.00           C
ATOM   2300  C   LEU   287      63.000  58.027  46.404  1.00  0.00           C
ATOM   2301  O   LEU   287      64.041  57.998  47.083  1.00  0.00           O
ATOM   2302  N   CYS   288      62.909  58.282  45.125  1.00  0.00           N
ATOM   2303  CA  CYS   288      63.998  58.360  44.135  1.00  0.00           C
ATOM   2304  CB  CYS   288      64.723  59.683  44.090  1.00  0.00           C
ATOM   2305  SG  CYS   288      63.568  61.069  43.866  1.00  0.00           S
ATOM   2306  C   CYS   288      64.972  57.163  44.209  1.00  0.00           C
ATOM   2307  O   CYS   288      66.171  57.356  44.439  1.00  0.00           O
ATOM   2308  N   LEU   289      64.506  55.971  44.175  1.00  0.00           N
ATOM   2309  CA  LEU   289      65.241  54.733  44.509  1.00  0.00           C
ATOM   2310  CB  LEU   289      64.245  53.707  45.006  1.00  0.00           C
ATOM   2311  CG  LEU   289      64.650  52.247  45.269  1.00  0.00           C
ATOM   2312  CD1 LEU   289      65.682  52.056  46.408  1.00  0.00           C
ATOM   2313  CD2 LEU   289      63.463  51.491  45.847  1.00  0.00           C
ATOM   2314  C   LEU   289      66.102  54.321  43.267  1.00  0.00           C
ATOM   2315  O   LEU   289      65.790  54.565  42.108  1.00  0.00           O
HETATM 2316  N   NME   290      67.175  53.504  43.543  1.00  0.00           N
HETATM 2317  CH3 NME   290      67.936  52.841  42.480  1.00  0.00           C
TER
ENDMDL
MODEL        2
HETATM    1  C7  ALE     1      42.191  48.008  73.581  1.00  0.00           C
HETATM    2  N1  ALE     1      42.371  47.572  72.120  1.00  0.00           N
HETATM    3  C8  ALE     1      41.020  47.672  71.380  1.00  0.00           C
HETATM    4  C9  ALE     1      40.191  46.441  71.838  1.00  0.00           C
HETATM    5  O3  ALE     1      41.032  45.322  71.495  1.00  0.00           O
HETATM    6  C1  ALE     1      38.801  46.332  71.168  1.00  0.00           C
HETATM    7  C2  ALE     1      37.742  46.009  71.917  1.00  0.00           C
HETATM    8  C3  ALE     1      36.471  45.980  71.387  1.00  0.00           C
HETATM    9  O1  ALE     1      35.432  45.497  72.167  1.00  0.00           O
HETATM   10  C4  ALE     1      36.301  46.213  69.998  1.00  0.00           C
HETATM   11  O2  ALE     1      35.031  46.043  69.478  1.00  0.00           O
HETATM   12  C5  ALE     1      37.371  46.655  69.209  1.00  0.00           C
HETATM   13  C6  ALE     1      38.621  46.504  69.808  1.00  0.00           C
TER
HETATM   14  CH3 ACE     2      60.093  46.432  81.695  1.00  0.00           C
HETATM   15  C   ACE     2      60.913  45.650  82.633  1.00  0.00           C
HETATM   16  O   ACE     2      60.554  44.589  83.101  1.00  0.00           O
ATOM     17  N   ASP     3      62.033  46.240  82.865  1.00  0.00           N
ATOM     18  CA  ASP     3      63.203  45.809  83.633  1.00  0.00           C
ATOM     19  CB  ASP     3      62.883  45.946  85.154  1.00  0.00           C
ATOM     20  CG  ASP     3      64.274  45.775  85.893  1.00  0.00           C
ATOM     21  OD1 ASP     3      64.923  46.835  86.045  1.00  0.00           O
ATOM     22  OD2 ASP     3      64.624  44.625  86.311  1.00  0.00           O
ATOM     23  C   ASP     3      63.884  44.541  83.261  1.00  0.00           C
ATOM     24  O   ASP     3      65.074  44.361  83.320  1.00  0.00           O
ATOM     25  N   GLU     4      63.154  43.611  82.729  1.00  0.00           N
ATOM     26  CA  GLU     4      63.535  42.273  82.236  1.00  0.00           C
ATOM     27  CB  GLU     4      62.506  41.221  82.664  1.00  0.00           C
ATOM     28  CG  GLU     4      62.887  39.802  82.510  1.00  0.00           C
ATOM     29  CD  GLU     4      63.667  39.310  83.719  1.00  0.00           C
ATOM     30  OE1 GLU     4      62.988  38.807  84.658  1.00  0.00           O
ATOM     31  OE2 GLU     4      64.877  39.630  83.710  1.00  0.00           O
ATOM     32  C   GLU     4      63.925  42.086  80.785  1.00  0.00           C
ATOM     33  O   GLU     4      63.125  42.378  79.876  1.00  0.00           O
ATOM     34  N   VAL     5      65.125  41.537  80.504  1.00  0.00           N
ATOM     35  CA  VAL     5      65.775  41.571  79.184  1.00  0.00           C
ATOM     36  CB  VAL     5      66.996  40.662  79.172  1.00  0.00           C
ATOM     37  CG1 VAL     5      68.056  41.200  80.073  1.00  0.00           C
ATOM     38  CG2 VAL     5      66.717  39.170  79.589  1.00  0.00           C
ATOM     39  C   VAL     5      64.845  41.223  78.033  1.00  0.00           C
ATOM     40  O   VAL     5      64.905  41.875  76.985  1.00  0.00           O
ATOM     41  N   TRP     6      64.066  40.172  78.181  1.00  0.00           N
ATOM     42  CA  TRP     6      63.036  39.733  77.220  1.00  0.00           C
ATOM     43  CB  TRP     6      62.137  38.651  77.848  1.00  0.00           C
ATOM     44  CG  TRP     6      62.838  37.550  78.576  1.00  0.00           C
ATOM     45  CD1 TRP     6      62.658  37.247  79.895  1.00  0.00           C
ATOM     46  NE1 TRP     6      63.399  36.077  80.092  1.00  0.00           N
ATOM     47  CE2 TRP     6      64.139  35.660  78.991  1.00  0.00           C
ATOM     48  CZ2 TRP     6      65.109  34.711  78.709  1.00  0.00           C
ATOM     49  CH2 TRP     6      65.659  34.614  77.429  1.00  0.00           C
ATOM     50  CZ3 TRP     6      65.209  35.506  76.391  1.00  0.00           C
ATOM     51  CE3 TRP     6      64.268  36.475  76.683  1.00  0.00           C
ATOM     52  CD2 TRP     6      63.768  36.572  78.003  1.00  0.00           C
ATOM     53  C   TRP     6      62.245  40.934  76.643  1.00  0.00           C
ATOM     54  O   TRP     6      62.115  41.107  75.433  1.00  0.00           O
ATOM     55  N   VAL     7      61.435  41.572  77.524  1.00  0.00           N
ATOM     56  CA  VAL     7      60.394  42.542  77.267  1.00  0.00           C
ATOM     57  CB  VAL     7      59.385  42.558  78.437  1.00  0.00           C
ATOM     58  CG1 VAL     7      58.595  41.198  78.474  1.00  0.00           C
ATOM     59  CG2 VAL     7      60.155  42.756  79.817  1.00  0.00           C
ATOM     60  C   VAL     7      60.993  43.943  76.960  1.00  0.00           C
ATOM     61  O   VAL     7      60.393  44.654  76.141  1.00  0.00           O
ATOM     62  N   VAL     8      62.163  44.222  77.500  1.00  0.00           N
ATOM     63  CA  VAL     8      63.043  45.353  77.162  1.00  0.00           C
ATOM     64  CB  VAL     8      64.173  45.452  78.153  1.00  0.00           C
ATOM     65  CG1 VAL     8      64.932  46.723  77.925  1.00  0.00           C
ATOM     66  CG2 VAL     8      63.673  45.568  79.633  1.00  0.00           C
ATOM     67  C   VAL     8      63.552  45.327  75.702  1.00  0.00           C
ATOM     68  O   VAL     8      63.562  46.338  75.045  1.00  0.00           O
ATOM     69  N   GLY     9      63.893  44.138  75.220  1.00  0.00           N
ATOM     70  CA  GLY     9      64.203  43.911  73.869  1.00  0.00           C
ATOM     71  C   GLY     9      62.993  43.923  72.929  1.00  0.00           C
ATOM     72  O   GLY     9      63.022  44.705  71.961  1.00  0.00           O
ATOM     73  N   MET    10      61.913  43.231  73.328  1.00  0.00           N
ATOM     74  CA  MET    10      60.573  43.182  72.648  1.00  0.00           C
ATOM     75  CB  MET    10      59.554  42.499  73.597  1.00  0.00           C
ATOM     76  CG  MET    10      58.204  42.110  72.856  1.00  0.00           C
ATOM     77  SD  MET    10      56.904  41.936  74.056  1.00  0.00           S
ATOM     78  CE  MET    10      57.225  40.286  74.562  1.00  0.00           C
ATOM     79  C   MET    10      60.012  44.602  72.291  1.00  0.00           C
ATOM     80  O   MET    10      59.662  44.825  71.132  1.00  0.00           O
ATOM     81  N   GLY    11      60.062  45.560  73.273  1.00  0.00           N
ATOM     82  CA  GLY    11      59.631  46.890  73.116  1.00  0.00           C
ATOM     83  C   GLY    11      60.351  47.643  71.958  1.00  0.00           C
ATOM     84  O   GLY    11      59.880  48.604  71.400  1.00  0.00           O
ATOM     85  N   ILE    12      61.581  47.175  71.607  1.00  0.00           N
ATOM     86  CA  ILE    12      62.490  47.777  70.638  1.00  0.00           C
ATOM     87  CB  ILE    12      63.890  47.737  71.218  1.00  0.00           C
ATOM     88  CG2 ILE    12      64.820  48.370  70.119  1.00  0.00           C
ATOM     89  CG1 ILE    12      64.070  48.484  72.549  1.00  0.00           C
ATOM     90  CD1 ILE    12      63.849  49.964  72.512  1.00  0.00           C
ATOM     91  C   ILE    12      62.231  47.090  69.256  1.00  0.00           C
ATOM     92  O   ILE    12      62.150  47.762  68.228  1.00  0.00           O
ATOM     93  N   VAL    13      62.061  45.810  69.184  1.00  0.00           N
ATOM     94  CA  VAL    13      61.532  45.072  68.002  1.00  0.00           C
ATOM     95  CB  VAL    13      61.393  43.582  68.309  1.00  0.00           C
ATOM     96  CG1 VAL    13      60.843  42.634  67.217  1.00  0.00           C
ATOM     97  CG2 VAL    13      62.793  43.032  68.577  1.00  0.00           C
ATOM     98  C   VAL    13      60.141  45.593  67.553  1.00  0.00           C
ATOM     99  O   VAL    13      59.781  45.605  66.403  1.00  0.00           O
ATOM    100  N   MET    14      59.371  46.070  68.545  1.00  0.00           N
ATOM    101  CA  MET    14      58.191  46.820  68.346  1.00  0.00           C
ATOM    102  CB  MET    14      57.311  46.716  69.646  1.00  0.00           C
ATOM    103  CG  MET    14      56.822  45.405  69.983  1.00  0.00           C
ATOM    104  SD  MET    14      56.182  45.361  71.713  1.00  0.00           S
ATOM    105  CE  MET    14      55.103  43.991  71.671  1.00  0.00           C
ATOM    106  C   MET    14      58.360  48.201  67.819  1.00  0.00           C
ATOM    107  O   MET    14      57.419  48.692  67.170  1.00  0.00           O
ATOM    108  N   SER    15      59.479  48.871  67.971  1.00  0.00           N
ATOM    109  CA  SER    15      59.868  50.183  67.443  1.00  0.00           C
ATOM    110  CB  SER    15      60.918  50.861  68.345  1.00  0.00           C
ATOM    111  OG  SER    15      60.298  50.988  69.635  1.00  0.00           O
ATOM    112  C   SER    15      60.158  49.996  65.913  1.00  0.00           C
ATOM    113  O   SER    15      59.738  50.808  65.085  1.00  0.00           O
ATOM    114  N   LEU    16      60.749  48.877  65.620  1.00  0.00           N
ATOM    115  CA  LEU    16      60.889  48.470  64.280  1.00  0.00           C
ATOM    116  CB  LEU    16      61.900  47.281  64.197  1.00  0.00           C
ATOM    117  CG  LEU    16      62.140  46.524  62.855  1.00  0.00           C
ATOM    118  CD1 LEU    16      62.949  47.327  61.747  1.00  0.00           C
ATOM    119  CD2 LEU    16      62.921  45.214  63.152  1.00  0.00           C
ATOM    120  C   LEU    16      59.529  48.201  63.599  1.00  0.00           C
ATOM    121  O   LEU    16      59.229  48.603  62.480  1.00  0.00           O
ATOM    122  N   ILE    17      58.610  47.499  64.218  1.00  0.00           N
ATOM    123  CA  ILE    17      57.250  47.289  63.577  1.00  0.00           C
ATOM    124  CB  ILE    17      56.440  46.387  64.586  1.00  0.00           C
ATOM    125  CG2 ILE    17      54.880  46.536  64.336  1.00  0.00           C
ATOM    126  CG1 ILE    17      56.881  44.877  64.532  1.00  0.00           C
ATOM    127  CD1 ILE    17      56.252  44.084  65.671  1.00  0.00           C
ATOM    128  C   ILE    17      56.559  48.680  63.321  1.00  0.00           C
ATOM    129  O   ILE    17      56.108  48.952  62.211  1.00  0.00           O
ATOM    130  N   VAL    18      56.678  49.618  64.283  1.00  0.00           N
ATOM    131  CA  VAL    18      56.157  50.988  64.156  1.00  0.00           C
ATOM    132  CB  VAL    18      56.347  51.655  65.517  1.00  0.00           C
ATOM    133  CG1 VAL    18      55.896  53.115  65.440  1.00  0.00           C
ATOM    134  CG2 VAL    18      55.448  51.102  66.586  1.00  0.00           C
ATOM    135  C   VAL    18      56.837  51.731  62.937  1.00  0.00           C
ATOM    136  O   VAL    18      56.166  52.362  62.119  1.00  0.00           O
ATOM    137  N   LEU    19      58.157  51.512  62.717  1.00  0.00           N
ATOM    138  CA  LEU    19      58.856  52.115  61.588  1.00  0.00           C
ATOM    139  CB  LEU    19      60.416  52.015  61.787  1.00  0.00           C
ATOM    140  CG  LEU    19      61.236  52.728  60.669  1.00  0.00           C
ATOM    141  CD1 LEU    19      60.785  54.218  60.482  1.00  0.00           C
ATOM    142  CD2 LEU    19      62.706  52.718  61.079  1.00  0.00           C
ATOM    143  C   LEU    19      58.407  51.478  60.216  1.00  0.00           C
ATOM    144  O   LEU    19      58.166  52.229  59.278  1.00  0.00           O
ATOM    145  N   ALA    20      58.077  50.187  60.164  1.00  0.00           N
ATOM    146  CA  ALA    20      57.498  49.540  58.962  1.00  0.00           C
ATOM    147  CB  ALA    20      57.599  48.029  59.209  1.00  0.00           C
ATOM    148  C   ALA    20      56.017  50.020  58.614  1.00  0.00           C
ATOM    149  O   ALA    20      55.667  50.292  57.464  1.00  0.00           O
ATOM    150  N   ILE    21      55.217  50.217  59.664  1.00  0.00           N
ATOM    151  CA  ILE    21      53.867  50.586  59.515  1.00  0.00           C
ATOM    152  CB  ILE    21      53.047  50.363  60.795  1.00  0.00           C
ATOM    153  CG2 ILE    21      51.627  51.072  60.726  1.00  0.00           C
ATOM    154  CG1 ILE    21      52.888  48.832  61.121  1.00  0.00           C
ATOM    155  CD1 ILE    21      52.329  48.509  62.561  1.00  0.00           C
ATOM    156  C   ILE    21      53.846  51.987  58.968  1.00  0.00           C
ATOM    157  O   ILE    21      53.196  52.179  57.919  1.00  0.00           O
ATOM    158  N   VAL    22      54.366  52.996  59.660  1.00  0.00           N
ATOM    159  CA  VAL    22      54.495  54.387  59.283  1.00  0.00           C
ATOM    160  CB  VAL    22      55.334  55.165  60.355  1.00  0.00           C
ATOM    161  CG1 VAL    22      55.553  56.617  59.858  1.00  0.00           C
ATOM    162  CG2 VAL    22      54.554  55.392  61.655  1.00  0.00           C
ATOM    163  C   VAL    22      55.074  54.521  57.853  1.00  0.00           C
ATOM    164  O   VAL    22      54.464  55.102  56.945  1.00  0.00           O
ATOM    165  N   PHE    23      56.195  53.892  57.552  1.00  0.00           N
ATOM    166  CA  PHE    23      56.875  54.015  56.222  1.00  0.00           C
ATOM    167  CB  PHE    23      58.345  53.546  56.451  1.00  0.00           C
ATOM    168  CG  PHE    23      59.284  53.829  55.241  1.00  0.00           C
ATOM    169  CD1 PHE    23      60.094  54.970  55.144  1.00  0.00           C
ATOM    170  CE1 PHE    23      60.894  55.153  53.994  1.00  0.00           C
ATOM    171  CZ  PHE    23      60.874  54.245  52.902  1.00  0.00           C
ATOM    172  CE2 PHE    23      60.085  53.124  53.020  1.00  0.00           C
ATOM    173  CD2 PHE    23      59.315  52.881  54.189  1.00  0.00           C
ATOM    174  C   PHE    23      56.125  53.407  55.011  1.00  0.00           C
ATOM    175  O   PHE    23      56.124  53.990  53.902  1.00  0.00           O
ATOM    176  N   GLY    24      55.505  52.287  55.209  1.00  0.00           N
ATOM    177  CA  GLY    24      54.706  51.658  54.187  1.00  0.00           C
ATOM    178  C   GLY    24      53.455  52.518  53.869  1.00  0.00           C
ATOM    179  O   GLY    24      53.115  52.671  52.710  1.00  0.00           O
ATOM    180  N   ASN    25      52.825  53.016  54.950  1.00  0.00           N
ATOM    181  CA  ASN    25      51.604  53.955  54.923  1.00  0.00           C
ATOM    182  CB  ASN    25      50.975  53.941  56.313  1.00  0.00           C
ATOM    183  CG  ASN    25      49.874  55.020  56.445  1.00  0.00           C
ATOM    184  OD1 ASN    25      50.073  56.029  57.117  1.00  0.00           O
ATOM    185  ND2 ASN    25      48.784  54.981  55.695  1.00  0.00           N
ATOM    186  C   ASN    25      51.903  55.296  54.436  1.00  0.00           C
ATOM    187  O   ASN    25      51.173  55.718  53.577  1.00  0.00           O
ATOM    188  N   VAL    26      52.973  55.976  54.887  1.00  0.00           N
ATOM    189  CA  VAL    26      53.202  57.317  54.390  1.00  0.00           C
ATOM    190  CB  VAL    26      53.982  58.226  55.282  1.00  0.00           C
ATOM    191  CG1 VAL    26      53.761  59.656  54.815  1.00  0.00           C
ATOM    192  CG2 VAL    26      53.442  58.262  56.722  1.00  0.00           C
ATOM    193  C   VAL    26      53.742  57.230  52.960  1.00  0.00           C
ATOM    194  O   VAL    26      53.411  58.152  52.232  1.00  0.00           O
ATOM    195  N   LEU    27      54.503  56.172  52.547  1.00  0.00           N
ATOM    196  CA  LEU    27      54.933  55.975  51.147  1.00  0.00           C
ATOM    197  CB  LEU    27      55.943  54.876  51.044  1.00  0.00           C
ATOM    198  CG  LEU    27      56.603  54.669  49.634  1.00  0.00           C
ATOM    199  CD1 LEU    27      57.813  55.671  49.476  1.00  0.00           C
ATOM    200  CD2 LEU    27      57.144  53.260  49.490  1.00  0.00           C
ATOM    201  C   LEU    27      53.653  55.837  50.127  1.00  0.00           C
ATOM    202  O   LEU    27      53.692  56.219  48.977  1.00  0.00           O
ATOM    203  N   VAL    28      52.563  55.265  50.645  1.00  0.00           N
ATOM    204  CA  VAL    28      51.273  55.295  49.986  1.00  0.00           C
ATOM    205  CB  VAL    28      50.334  54.213  50.663  1.00  0.00           C
ATOM    206  CG1 VAL    28      48.883  54.503  50.614  1.00  0.00           C
ATOM    207  CG2 VAL    28      50.694  52.805  50.070  1.00  0.00           C
ATOM    208  C   VAL    28      50.552  56.665  49.989  1.00  0.00           C
ATOM    209  O   VAL    28      50.271  57.317  48.960  1.00  0.00           O
ATOM    210  N   ILE    29      50.522  57.312  51.180  1.00  0.00           N
ATOM    211  CA  ILE    29      49.771  58.562  51.343  1.00  0.00           C
ATOM    212  CB  ILE    29      49.551  58.988  52.834  1.00  0.00           C
ATOM    213  CG2 ILE    29      49.720  60.478  53.057  1.00  0.00           C
ATOM    214  CG1 ILE    29      48.191  58.646  53.363  1.00  0.00           C
ATOM    215  CD1 ILE    29      46.891  59.137  52.715  1.00  0.00           C
ATOM    216  C   ILE    29      50.540  59.634  50.465  1.00  0.00           C
ATOM    217  O   ILE    29      49.920  60.285  49.597  1.00  0.00           O
ATOM    218  N   THR    30      51.860  59.715  50.545  1.00  0.00           N
ATOM    219  CA  THR    30      52.710  60.747  49.877  1.00  0.00           C
ATOM    220  CB  THR    30      54.110  60.816  50.397  1.00  0.00           C
ATOM    221  CG2 THR    30      54.309  61.333  51.848  1.00  0.00           C
ATOM    222  OG1 THR    30      54.770  59.627  50.235  1.00  0.00           O
ATOM    223  C   THR    30      52.619  60.620  48.297  1.00  0.00           C
ATOM    224  O   THR    30      52.719  61.522  47.519  1.00  0.00           O
ATOM    225  N   ALA    31      52.580  59.351  47.824  1.00  0.00           N
ATOM    226  CA  ALA    31      52.290  59.024  46.404  1.00  0.00           C
ATOM    227  CB  ALA    31      52.221  57.524  46.150  1.00  0.00           C
ATOM    228  C   ALA    31      50.970  59.594  45.975  1.00  0.00           C
ATOM    229  O   ALA    31      50.939  60.316  44.977  1.00  0.00           O
ATOM    230  N   ILE    32      49.880  59.352  46.715  1.00  0.00           N
ATOM    231  CA  ILE    32      48.520  59.822  46.326  1.00  0.00           C
ATOM    232  CB  ILE    32      47.410  59.109  47.114  1.00  0.00           C
ATOM    233  CG2 ILE    32      45.970  59.500  46.566  1.00  0.00           C
ATOM    234  CG1 ILE    32      47.531  57.560  46.951  1.00  0.00           C
ATOM    235  CD1 ILE    32      47.012  56.857  48.200  1.00  0.00           C
ATOM    236  C   ILE    32      48.439  61.341  46.399  1.00  0.00           C
ATOM    237  O   ILE    32      47.478  61.892  45.821  1.00  0.00           O
ATOM    238  N   ALA    33      49.218  61.980  47.280  1.00  0.00           N
ATOM    239  CA  ALA    33      49.508  63.420  47.284  1.00  0.00           C
ATOM    240  CB  ALA    33      50.137  63.808  48.614  1.00  0.00           C
ATOM    241  C   ALA    33      50.377  63.953  46.125  1.00  0.00           C
ATOM    242  O   ALA    33      50.436  65.144  45.987  1.00  0.00           O
ATOM    243  N   LYS    34      50.967  63.106  45.233  1.00  0.00           N
ATOM    244  CA  LYS    34      51.867  63.579  44.134  1.00  0.00           C
ATOM    245  CB  LYS    34      53.227  62.909  44.462  1.00  0.00           C
ATOM    246  CG  LYS    34      54.307  63.621  43.623  1.00  0.00           C
ATOM    247  CD  LYS    34      55.727  62.962  43.812  1.00  0.00           C
ATOM    248  CE  LYS    34      56.627  63.365  42.632  1.00  0.00           C
ATOM    249  NZ  LYS    34      57.066  64.785  42.696  1.00  0.00           N
ATOM    250  C   LYS    34      51.397  63.211  42.713  1.00  0.00           C
ATOM    251  O   LYS    34      51.726  63.953  41.814  1.00  0.00           O
ATOM    252  N   PHE    35      50.628  62.131  42.531  1.00  0.00           N
ATOM    253  CA  PHE    35      50.198  61.644  41.190  1.00  0.00           C
ATOM    254  CB  PHE    35      50.759  60.195  41.006  1.00  0.00           C
ATOM    255  CG  PHE    35      52.249  60.035  41.076  1.00  0.00           C
ATOM    256  CD1 PHE    35      52.759  59.094  42.034  1.00  0.00           C
ATOM    257  CE1 PHE    35      54.170  59.044  42.273  1.00  0.00           C
ATOM    258  CZ  PHE    35      55.099  59.776  41.515  1.00  0.00           C
ATOM    259  CE2 PHE    35      54.538  60.568  40.507  1.00  0.00           C
ATOM    260  CD2 PHE    35      53.178  60.728  40.277  1.00  0.00           C
ATOM    261  C   PHE    35      48.718  61.723  40.980  1.00  0.00           C
ATOM    262  O   PHE    35      47.948  61.102  41.649  1.00  0.00           O
ATOM    263  N   GLU    36      48.237  62.525  40.042  1.00  0.00           N
ATOM    264  CA  GLU    36      46.807  62.755  39.842  1.00  0.00           C
ATOM    265  CB  GLU    36      46.786  64.027  39.025  1.00  0.00           C
ATOM    266  CG  GLU    36      45.336  64.556  38.877  1.00  0.00           C
ATOM    267  CD  GLU    36      45.395  65.878  38.119  1.00  0.00           C
ATOM    268  OE1 GLU    36      45.715  65.920  36.899  1.00  0.00           O
ATOM    269  OE2 GLU    36      45.274  66.976  38.742  1.00  0.00           O
ATOM    270  C   GLU    36      46.198  61.506  39.160  1.00  0.00           C
ATOM    271  O   GLU    36      44.978  61.355  39.250  1.00  0.00           O
ATOM    272  N   ARG    37      46.988  60.517  38.698  1.00  0.00           N
ATOM    273  CA  ARG    37      46.349  59.218  38.335  1.00  0.00           C
ATOM    274  CB  ARG    37      47.329  58.470  37.383  1.00  0.00           C
ATOM    275  CG  ARG    37      48.560  57.920  38.102  1.00  0.00           C
ATOM    276  CD  ARG    37      49.660  57.232  37.190  1.00  0.00           C
ATOM    277  NE  ARG    37      50.521  56.461  38.108  1.00  0.00           N
ATOM    278  CZ  ARG    37      51.670  56.830  38.649  1.00  0.00           C
ATOM    279  NH1 ARG    37      52.110  58.031  38.561  1.00  0.00           N
ATOM    280  NH2 ARG    37      52.401  55.899  39.307  1.00  0.00           N
ATOM    281  C   ARG    37      45.920  58.295  39.553  1.00  0.00           C
ATOM    282  O   ARG    37      45.130  57.355  39.381  1.00  0.00           O
ATOM    283  N   LEU    38      46.410  58.673  40.734  1.00  0.00           N
ATOM    284  CA  LEU    38      46.010  58.030  41.962  1.00  0.00           C
ATOM    285  CB  LEU    38      47.120  57.748  42.932  1.00  0.00           C
ATOM    286  CG  LEU    38      48.171  56.770  42.489  1.00  0.00           C
ATOM    287  CD1 LEU    38      49.231  56.758  43.609  1.00  0.00           C
ATOM    288  CD2 LEU    38      47.622  55.320  42.236  1.00  0.00           C
ATOM    289  C   LEU    38      44.790  58.767  42.664  1.00  0.00           C
ATOM    290  O   LEU    38      44.340  58.405  43.753  1.00  0.00           O
ATOM    291  N   GLN    39      44.239  59.898  42.047  1.00  0.00           N
ATOM    292  CA  GLN    39      43.339  60.756  42.719  1.00  0.00           C
ATOM    293  CB  GLN    39      43.688  62.187  42.572  1.00  0.00           C
ATOM    294  CG  GLN    39      44.988  62.406  43.432  1.00  0.00           C
ATOM    295  CD  GLN    39      45.447  63.896  43.405  1.00  0.00           C
ATOM    296  OE1 GLN    39      44.896  64.718  42.627  1.00  0.00           O
ATOM    297  NE2 GLN    39      46.447  64.235  44.186  1.00  0.00           N
ATOM    298  C   GLN    39      41.839  60.526  42.228  1.00  0.00           C
ATOM    299  O   GLN    39      41.058  61.456  42.130  1.00  0.00           O
ATOM    300  N   THR    40      41.539  59.267  41.816  1.00  0.00           N
ATOM    301  CA  THR    40      40.299  58.888  41.035  1.00  0.00           C
ATOM    302  CB  THR    40      40.610  57.750  40.052  1.00  0.00           C
ATOM    303  CG2 THR    40      41.360  57.954  38.703  1.00  0.00           C
ATOM    304  OG1 THR    40      41.151  56.709  40.790  1.00  0.00           O
ATOM    305  C   THR    40      39.270  58.485  42.104  1.00  0.00           C
ATOM    306  O   THR    40      39.580  58.233  43.254  1.00  0.00           O
ATOM    307  N   VAL    41      37.940  58.375  41.894  1.00  0.00           N
ATOM    308  CA  VAL    41      36.920  57.932  42.823  1.00  0.00           C
ATOM    309  CB  VAL    41      35.540  58.512  42.405  1.00  0.00           C
ATOM    310  CG1 VAL    41      35.659  60.012  42.308  1.00  0.00           C
ATOM    311  CG2 VAL    41      34.970  57.905  41.103  1.00  0.00           C
ATOM    312  C   VAL    41      36.841  56.422  43.010  1.00  0.00           C
ATOM    313  O   VAL    41      36.462  55.899  44.099  1.00  0.00           O
ATOM    314  N   THR    42      37.392  55.664  42.068  1.00  0.00           N
ATOM    315  CA  THR    42      37.753  54.194  42.075  1.00  0.00           C
ATOM    316  CB  THR    42      38.133  53.888  40.634  1.00  0.00           C
ATOM    317  CG2 THR    42      36.863  53.609  39.814  1.00  0.00           C
ATOM    318  OG1 THR    42      38.922  54.929  40.036  1.00  0.00           O
ATOM    319  C   THR    42      38.903  53.933  43.084  1.00  0.00           C
ATOM    320  O   THR    42      39.054  52.742  43.522  1.00  0.00           O
ATOM    321  N   ASN    43      39.502  54.982  43.657  1.00  0.00           N
ATOM    322  CA  ASN    43      40.582  54.920  44.676  1.00  0.00           C
ATOM    323  CB  ASN    43      41.872  55.493  43.937  1.00  0.00           C
ATOM    324  CG  ASN    43      43.052  54.782  44.556  1.00  0.00           C
ATOM    325  OD1 ASN    43      43.403  53.663  44.263  1.00  0.00           O
ATOM    326  ND2 ASN    43      43.652  55.350  45.547  1.00  0.00           N
ATOM    327  C   ASN    43      40.302  55.557  46.018  1.00  0.00           C
ATOM    328  O   ASN    43      41.102  55.636  46.928  1.00  0.00           O
ATOM    329  N   TYR    44      39.012  56.006  46.189  1.00  0.00           N
ATOM    330  CA  TYR    44      38.552  56.813  47.341  1.00  0.00           C
ATOM    331  CB  TYR    44      37.091  57.343  47.142  1.00  0.00           C
ATOM    332  CG  TYR    44      36.671  58.431  48.044  1.00  0.00           C
ATOM    333  CD1 TYR    44      36.830  59.801  47.777  1.00  0.00           C
ATOM    334  CE1 TYR    44      36.289  60.759  48.660  1.00  0.00           C
ATOM    335  CZ  TYR    44      35.510  60.346  49.719  1.00  0.00           C
ATOM    336  OH  TYR    44      34.929  61.274  50.471  1.00  0.00           O
ATOM    337  CE2 TYR    44      35.311  58.976  50.006  1.00  0.00           C
ATOM    338  CD2 TYR    44      35.871  58.038  49.144  1.00  0.00           C
ATOM    339  C   TYR    44      38.522  56.060  48.739  1.00  0.00           C
ATOM    340  O   TYR    44      38.872  56.658  49.790  1.00  0.00           O
ATOM    341  N   PHE    45      38.283  54.770  48.726  1.00  0.00           N
ATOM    342  CA  PHE    45      38.264  54.027  49.945  1.00  0.00           C
ATOM    343  CB  PHE    45      37.074  53.097  49.953  1.00  0.00           C
ATOM    344  CG  PHE    45      35.774  53.637  49.384  1.00  0.00           C
ATOM    345  CD1 PHE    45      34.903  54.475  50.146  1.00  0.00           C
ATOM    346  CE1 PHE    45      33.553  54.785  49.687  1.00  0.00           C
ATOM    347  CZ  PHE    45      33.133  54.308  48.396  1.00  0.00           C
ATOM    348  CE2 PHE    45      34.024  53.490  47.634  1.00  0.00           C
ATOM    349  CD2 PHE    45      35.244  53.159  48.163  1.00  0.00           C
ATOM    350  C   PHE    45      39.574  53.258  50.253  1.00  0.00           C
ATOM    351  O   PHE    45      39.904  53.045  51.442  1.00  0.00           O
ATOM    352  N   ILE    46      40.334  52.920  49.202  1.00  0.00           N
ATOM    353  CA  ILE    46      41.724  52.571  49.271  1.00  0.00           C
ATOM    354  CB  ILE    46      42.165  52.084  47.870  1.00  0.00           C
ATOM    355  CG2 ILE    46      43.705  52.145  47.800  1.00  0.00           C
ATOM    356  CG1 ILE    46      41.515  50.694  47.647  1.00  0.00           C
ATOM    357  CD1 ILE    46      41.916  50.138  46.296  1.00  0.00           C
ATOM    358  C   ILE    46      42.514  53.730  49.893  1.00  0.00           C
ATOM    359  O   ILE    46      43.384  53.549  50.703  1.00  0.00           O
ATOM    360  N   THR    47      42.143  54.981  49.476  1.00  0.00           N
ATOM    361  CA  THR    47      42.682  56.170  50.209  1.00  0.00           C
ATOM    362  CB  THR    47      42.691  57.421  49.441  1.00  0.00           C
ATOM    363  CG2 THR    47      43.591  58.651  49.894  1.00  0.00           C
ATOM    364  OG1 THR    47      43.122  57.084  48.171  1.00  0.00           O
ATOM    365  C   THR    47      42.152  56.436  51.639  1.00  0.00           C
ATOM    366  O   THR    47      42.952  56.745  52.510  1.00  0.00           O
ATOM    367  N   SER    48      40.863  56.195  52.009  1.00  0.00           N
ATOM    368  CA  SER    48      40.483  56.321  53.379  1.00  0.00           C
ATOM    369  CB  SER    48      39.003  56.430  53.480  1.00  0.00           C
ATOM    370  OG  SER    48      38.233  55.401  52.948  1.00  0.00           O
ATOM    371  C   SER    48      40.903  55.250  54.317  1.00  0.00           C
ATOM    372  O   SER    48      40.854  55.467  55.557  1.00  0.00           O
ATOM    373  N   LEU    49      41.234  54.031  53.904  1.00  0.00           N
ATOM    374  CA  LEU    49      41.935  53.079  54.722  1.00  0.00           C
ATOM    375  CB  LEU    49      42.016  51.741  53.909  1.00  0.00           C
ATOM    376  CG  LEU    49      42.696  50.500  54.586  1.00  0.00           C
ATOM    377  CD1 LEU    49      42.217  50.187  55.976  1.00  0.00           C
ATOM    378  CD2 LEU    49      42.387  49.342  53.564  1.00  0.00           C
ATOM    379  C   LEU    49      43.285  53.569  55.073  1.00  0.00           C
ATOM    380  O   LEU    49      43.625  53.517  56.253  1.00  0.00           O
ATOM    381  N   ALA    50      44.024  54.102  54.084  1.00  0.00           N
ATOM    382  CA  ALA    50      45.264  54.762  54.395  1.00  0.00           C
ATOM    383  CB  ALA    50      46.043  55.005  53.066  1.00  0.00           C
ATOM    384  C   ALA    50      45.153  55.960  55.378  1.00  0.00           C
ATOM    385  O   ALA    50      46.013  56.149  56.188  1.00  0.00           O
ATOM    386  N   CYS    51      44.003  56.659  55.440  1.00  0.00           N
ATOM    387  CA  CYS    51      43.642  57.687  56.392  1.00  0.00           C
ATOM    388  CB  CYS    51      42.372  58.417  56.034  1.00  0.00           C
ATOM    389  SG  CYS    51      42.871  59.400  54.566  1.00  0.00           S
ATOM    390  C   CYS    51      43.523  57.024  57.770  1.00  0.00           C
ATOM    391  O   CYS    51      44.173  57.522  58.751  1.00  0.00           O
ATOM    392  N   ALA    52      42.914  55.833  57.938  1.00  0.00           N
ATOM    393  CA  ALA    52      42.894  55.130  59.226  1.00  0.00           C
ATOM    394  CB  ALA    52      41.795  54.100  59.154  1.00  0.00           C
ATOM    395  C   ALA    52      44.295  54.620  59.505  1.00  0.00           C
ATOM    396  O   ALA    52      44.755  54.838  60.666  1.00  0.00           O
ATOM    397  N   ASP    53      45.135  54.083  58.574  1.00  0.00           N
ATOM    398  CA  ASP    53      46.525  53.633  58.913  1.00  0.00           C
ATOM    399  CB  ASP    53      47.175  52.936  57.681  1.00  0.00           C
ATOM    400  CG  ASP    53      46.626  51.566  57.438  1.00  0.00           C
ATOM    401  OD1 ASP    53      46.147  50.904  58.407  1.00  0.00           O
ATOM    402  OD2 ASP    53      46.686  51.059  56.297  1.00  0.00           O
ATOM    403  C   ASP    53      47.434  54.762  59.425  1.00  0.00           C
ATOM    404  O   ASP    53      48.385  54.531  60.184  1.00  0.00           O
ATOM    405  N   LEU    54      47.154  56.103  59.058  1.00  0.00           N
ATOM    406  CA  LEU    54      47.883  57.232  59.610  1.00  0.00           C
ATOM    407  CB  LEU    54      47.542  58.514  58.863  1.00  0.00           C
ATOM    408  CG  LEU    54      48.561  59.714  58.916  1.00  0.00           C
ATOM    409  CD1 LEU    54      49.931  59.367  58.265  1.00  0.00           C
ATOM    410  CD2 LEU    54      48.020  60.995  58.299  1.00  0.00           C
ATOM    411  C   LEU    54      47.663  57.429  61.121  1.00  0.00           C
ATOM    412  O   LEU    54      48.603  57.728  61.811  1.00  0.00           O
ATOM    413  N   VAL    55      46.423  57.137  61.570  1.00  0.00           N
ATOM    414  CA  VAL    55      46.133  57.104  63.030  1.00  0.00           C
ATOM    415  CB  VAL    55      44.643  57.372  63.371  1.00  0.00           C
ATOM    416  CG1 VAL    55      44.473  57.619  64.862  1.00  0.00           C
ATOM    417  CG2 VAL    55      44.202  58.733  62.684  1.00  0.00           C
ATOM    418  C   VAL    55      46.644  55.773  63.697  1.00  0.00           C
ATOM    419  O   VAL    55      47.194  55.871  64.777  1.00  0.00           O
ATOM    420  N   MET    56      46.545  54.574  63.135  1.00  0.00           N
ATOM    421  CA  MET    56      47.016  53.283  63.692  1.00  0.00           C
ATOM    422  CB  MET    56      46.797  52.115  62.659  1.00  0.00           C
ATOM    423  CG  MET    56      47.207  50.784  63.236  1.00  0.00           C
ATOM    424  SD  MET    56      46.108  50.150  64.575  1.00  0.00           S
ATOM    425  CE  MET    56      44.858  49.472  63.454  1.00  0.00           C
ATOM    426  C   MET    56      48.546  53.383  63.972  1.00  0.00           C
ATOM    427  O   MET    56      49.026  53.171  65.081  1.00  0.00           O
ATOM    428  N   GLY    57      49.236  53.766  62.953  1.00  0.00           N
ATOM    429  CA  GLY    57      50.725  53.957  62.903  1.00  0.00           C
ATOM    430  C   GLY    57      51.385  55.056  63.705  1.00  0.00           C
ATOM    431  O   GLY    57      52.345  54.785  64.424  1.00  0.00           O
ATOM    432  N   LEU    58      50.764  56.255  63.848  1.00  0.00           N
ATOM    433  CA  LEU    58      51.324  57.323  64.760  1.00  0.00           C
ATOM    434  CB  LEU    58      51.133  58.685  64.073  1.00  0.00           C
ATOM    435  CG  LEU    58      51.742  58.968  62.674  1.00  0.00           C
ATOM    436  CD1 LEU    58      51.431  60.339  62.067  1.00  0.00           C
ATOM    437  CD2 LEU    58      53.232  58.799  62.773  1.00  0.00           C
ATOM    438  C   LEU    58      50.724  57.330  66.190  1.00  0.00           C
ATOM    439  O   LEU    58      51.474  57.688  67.091  1.00  0.00           O
ATOM    440  N   ALA    59      49.414  57.029  66.380  1.00  0.00           N
ATOM    441  CA  ALA    59      48.694  57.245  67.640  1.00  0.00           C
ATOM    442  CB  ALA    59      47.413  58.075  67.472  1.00  0.00           C
ATOM    443  C   ALA    59      48.415  55.934  68.337  1.00  0.00           C
ATOM    444  O   ALA    59      48.255  55.961  69.568  1.00  0.00           O
ATOM    445  N   VAL    60      48.326  54.755  67.745  1.00  0.00           N
ATOM    446  CA  VAL    60      47.936  53.443  68.372  1.00  0.00           C
ATOM    447  CB  VAL    60      46.847  52.654  67.581  1.00  0.00           C
ATOM    448  CG1 VAL    60      46.248  51.472  68.358  1.00  0.00           C
ATOM    449  CG2 VAL    60      45.656  53.584  67.353  1.00  0.00           C
ATOM    450  C   VAL    60      49.117  52.593  68.750  1.00  0.00           C
ATOM    451  O   VAL    60      49.567  52.591  69.930  1.00  0.00           O
ATOM    452  N   VAL    61      49.737  51.986  67.729  1.00  0.00           N
ATOM    453  CA  VAL    61      50.868  51.076  67.977  1.00  0.00           C
ATOM    454  CB  VAL    61      51.388  50.479  66.635  1.00  0.00           C
ATOM    455  CG1 VAL    61      52.139  49.169  66.942  1.00  0.00           C
ATOM    456  CG2 VAL    61      50.328  50.271  65.525  1.00  0.00           C
ATOM    457  C   VAL    61      51.998  51.695  68.868  1.00  0.00           C
ATOM    458  O   VAL    61      52.438  51.003  69.806  1.00  0.00           O
ATOM    459  N   PRO    62      52.547  52.905  68.680  1.00  0.00           N
ATOM    460  CD  PRO    62      52.226  53.778  67.542  1.00  0.00           C
ATOM    461  CG  PRO    62      53.326  54.799  67.424  1.00  0.00           C
ATOM    462  CB  PRO    62      53.856  54.946  68.845  1.00  0.00           C
ATOM    463  CA  PRO    62      53.607  53.524  69.482  1.00  0.00           C
ATOM    464  C   PRO    62      53.567  53.531  71.032  1.00  0.00           C
ATOM    465  O   PRO    62      54.417  53.060  71.700  1.00  0.00           O
ATOM    466  N   PHE    63      52.387  53.919  71.583  1.00  0.00           N
ATOM    467  CA  PHE    63      52.097  53.866  72.952  1.00  0.00           C
ATOM    468  CB  PHE    63      50.786  54.725  73.205  1.00  0.00           C
ATOM    469  CG  PHE    63      50.915  56.246  72.808  1.00  0.00           C
ATOM    470  CD1 PHE    63      51.575  57.144  73.650  1.00  0.00           C
ATOM    471  CE1 PHE    63      51.924  58.415  73.292  1.00  0.00           C
ATOM    472  CZ  PHE    63      51.584  58.848  71.993  1.00  0.00           C
ATOM    473  CE2 PHE    63      50.964  57.959  71.102  1.00  0.00           C
ATOM    474  CD2 PHE    63      50.565  56.678  71.479  1.00  0.00           C
ATOM    475  C   PHE    63      51.918  52.415  73.459  1.00  0.00           C
ATOM    476  O   PHE    63      52.078  52.132  74.639  1.00  0.00           O
ATOM    477  N   GLY    64      51.598  51.456  72.577  1.00  0.00           N
ATOM    478  CA  GLY    64      51.669  50.036  72.894  1.00  0.00           C
ATOM    479  C   GLY    64      53.039  49.556  73.153  1.00  0.00           C
ATOM    480  O   GLY    64      53.090  48.684  74.061  1.00  0.00           O
ATOM    481  N   ALA    65      54.049  49.988  72.474  1.00  0.00           N
ATOM    482  CA  ALA    65      55.439  49.539  72.593  1.00  0.00           C
ATOM    483  CB  ALA    65      56.179  49.852  71.233  1.00  0.00           C
ATOM    484  C   ALA    65      56.129  50.226  73.834  1.00  0.00           C
ATOM    485  O   ALA    65      56.690  49.635  74.733  1.00  0.00           O
ATOM    486  N   ALA    66      55.728  51.456  73.997  1.00  0.00           N
ATOM    487  CA  ALA    66      56.078  52.263  75.188  1.00  0.00           C
ATOM    488  CB  ALA    66      55.707  53.754  74.922  1.00  0.00           C
ATOM    489  C   ALA    66      55.439  51.680  76.507  1.00  0.00           C
ATOM    490  O   ALA    66      55.939  51.918  77.598  1.00  0.00           O
ATOM    491  N   HIS    67      54.359  50.889  76.576  1.00  0.00           N
ATOM    492  CA  HIS    67      53.810  50.327  77.755  1.00  0.00           C
ATOM    493  CB  HIS    67      52.290  50.126  77.564  1.00  0.00           C
ATOM    494  CG  HIS    67      51.530  49.693  78.773  1.00  0.00           C
ATOM    495  ND1 HIS    67      51.970  49.850  80.074  1.00  0.00           N
ATOM    496  CE1 HIS    67      51.021  49.308  80.843  1.00  0.00           C
ATOM    497  NE2 HIS    67      50.011  48.819  80.112  1.00  0.00           N
ATOM    498  CD2 HIS    67      50.331  49.042  78.782  1.00  0.00           C
ATOM    499  C   HIS    67      54.630  49.066  78.142  1.00  0.00           C
ATOM    500  O   HIS    67      55.151  49.044  79.272  1.00  0.00           O
ATOM    501  N   ILE    68      54.791  48.008  77.309  1.00  0.00           N
ATOM    502  CA  ILE    68      55.622  46.848  77.537  1.00  0.00           C
ATOM    503  CB  ILE    68      55.442  45.841  76.375  1.00  0.00           C
ATOM    504  CG2 ILE    68      55.712  46.364  74.986  1.00  0.00           C
ATOM    505  CG1 ILE    68      56.193  44.531  76.572  1.00  0.00           C
ATOM    506  CD1 ILE    68      55.774  43.758  77.800  1.00  0.00           C
ATOM    507  C   ILE    68      57.112  47.189  77.727  1.00  0.00           C
ATOM    508  O   ILE    68      57.692  46.577  78.666  1.00  0.00           O
ATOM    509  N   LEU    69      57.721  48.160  77.039  1.00  0.00           N
ATOM    510  CA  LEU    69      59.011  48.711  77.390  1.00  0.00           C
ATOM    511  CB  LEU    69      59.420  49.783  76.403  1.00  0.00           C
ATOM    512  CG  LEU    69      60.799  50.423  76.594  1.00  0.00           C
ATOM    513  CD1 LEU    69      61.920  49.364  76.521  1.00  0.00           C
ATOM    514  CD2 LEU    69      61.029  51.376  75.426  1.00  0.00           C
ATOM    515  C   LEU    69      59.180  49.228  78.801  1.00  0.00           C
ATOM    516  O   LEU    69      60.281  49.077  79.321  1.00  0.00           O
ATOM    517  N   MET    70      58.130  49.725  79.493  1.00  0.00           N
ATOM    518  CA  MET    70      58.210  50.222  80.874  1.00  0.00           C
ATOM    519  CB  MET    70      57.719  51.632  80.997  1.00  0.00           C
ATOM    520  CG  MET    70      58.509  52.574  80.159  1.00  0.00           C
ATOM    521  SD  MET    70      60.339  52.715  80.339  1.00  0.00           S
ATOM    522  CE  MET    70      60.668  53.359  78.690  1.00  0.00           C
ATOM    523  C   MET    70      57.471  49.300  81.862  1.00  0.00           C
ATOM    524  O   MET    70      57.501  49.597  83.112  1.00  0.00           O
ATOM    525  N   LYS    71      56.891  48.180  81.419  1.00  0.00           N
ATOM    526  CA  LYS    71      55.892  47.288  82.038  1.00  0.00           C
ATOM    527  CB  LYS    71      56.563  46.377  83.086  1.00  0.00           C
ATOM    528  CG  LYS    71      56.124  44.916  83.092  1.00  0.00           C
ATOM    529  CD  LYS    71      56.784  44.114  84.191  1.00  0.00           C
ATOM    530  CE  LYS    71      56.675  42.585  84.047  1.00  0.00           C
ATOM    531  NZ  LYS    71      57.456  41.773  85.035  1.00  0.00           N
ATOM    532  C   LYS    71      54.592  48.007  82.469  1.00  0.00           C
ATOM    533  O   LYS    71      53.512  47.457  82.208  1.00  0.00           O
ATOM    534  N   MET    72      54.681  49.206  83.052  1.00  0.00           N
ATOM    535  CA  MET    72      53.681  50.104  83.644  1.00  0.00           C
ATOM    536  CB  MET    72      54.051  50.471  85.075  1.00  0.00           C
ATOM    537  CG  MET    72      53.851  49.348  86.072  1.00  0.00           C
ATOM    538  SD  MET    72      55.062  48.019  86.079  1.00  0.00           S
ATOM    539  CE  MET    72      53.973  46.856  86.997  1.00  0.00           C
ATOM    540  C   MET    72      53.550  51.295  82.777  1.00  0.00           C
ATOM    541  O   MET    72      54.489  51.737  82.138  1.00  0.00           O
ATOM    542  N   TRP    73      52.369  51.935  82.848  1.00  0.00           N
ATOM    543  CA  TRP    73      52.018  53.256  82.201  1.00  0.00           C
ATOM    544  CB  TRP    73      50.538  53.046  81.801  1.00  0.00           C
ATOM    545  CG  TRP    73      49.758  54.206  81.264  1.00  0.00           C
ATOM    546  CD1 TRP    73      48.927  55.014  81.935  1.00  0.00           C
ATOM    547  NE1 TRP    73      48.357  55.946  81.118  1.00  0.00           N
ATOM    548  CE2 TRP    73      48.707  55.719  79.817  1.00  0.00           C
ATOM    549  CZ2 TRP    73      48.196  56.331  78.668  1.00  0.00           C
ATOM    550  CH2 TRP    73      48.616  55.844  77.377  1.00  0.00           C
ATOM    551  CZ3 TRP    73      49.307  54.644  77.415  1.00  0.00           C
ATOM    552  CE3 TRP    73      49.767  53.992  78.603  1.00  0.00           C
ATOM    553  CD2 TRP    73      49.517  54.549  79.844  1.00  0.00           C
ATOM    554  C   TRP    73      52.208  54.394  83.174  1.00  0.00           C
ATOM    555  O   TRP    73      52.348  54.161  84.363  1.00  0.00           O
ATOM    556  N   THR    74      52.397  55.575  82.596  1.00  0.00           N
ATOM    557  CA  THR    74      52.956  56.724  83.319  1.00  0.00           C
ATOM    558  CB  THR    74      54.386  57.186  82.809  1.00  0.00           C
ATOM    559  CG2 THR    74      55.286  57.464  84.030  1.00  0.00           C
ATOM    560  OG1 THR    74      54.967  56.138  82.027  1.00  0.00           O
ATOM    561  C   THR    74      52.046  57.943  83.351  1.00  0.00           C
ATOM    562  O   THR    74      52.305  58.872  84.133  1.00  0.00           O
ATOM    563  N   PHE    75      50.976  57.964  82.522  1.00  0.00           N
ATOM    564  CA  PHE    75      50.205  59.174  82.264  1.00  0.00           C
ATOM    565  CB  PHE    75      50.254  59.518  80.795  1.00  0.00           C
ATOM    566  CG  PHE    75      51.654  59.690  80.325  1.00  0.00           C
ATOM    567  CD1 PHE    75      52.034  59.103  79.084  1.00  0.00           C
ATOM    568  CE1 PHE    75      53.294  59.154  78.604  1.00  0.00           C
ATOM    569  CZ  PHE    75      54.274  60.034  79.266  1.00  0.00           C
ATOM    570  CE2 PHE    75      53.884  60.741  80.457  1.00  0.00           C
ATOM    571  CD2 PHE    75      52.594  60.459  80.997  1.00  0.00           C
ATOM    572  C   PHE    75      48.795  59.182  82.865  1.00  0.00           C
ATOM    573  O   PHE    75      48.044  60.122  82.657  1.00  0.00           O
ATOM    574  N   GLY    76      48.486  58.160  83.652  1.00  0.00           N
ATOM    575  CA  GLY    76      47.196  57.878  84.282  1.00  0.00           C
ATOM    576  C   GLY    76      45.966  57.449  83.501  1.00  0.00           C
ATOM    577  O   GLY    76      46.026  57.002  82.340  1.00  0.00           O
ATOM    578  N   ASN    77      44.736  57.547  84.092  1.00  0.00           N
ATOM    579  CA  ASN    77      43.556  56.867  83.630  1.00  0.00           C
ATOM    580  CB  ASN    77      42.597  56.734  84.830  1.00  0.00           C
ATOM    581  CG  ASN    77      41.187  56.324  84.449  1.00  0.00           C
ATOM    582  OD1 ASN    77      40.236  57.143  84.511  1.00  0.00           O
ATOM    583  ND2 ASN    77      41.028  55.075  83.987  1.00  0.00           N
ATOM    584  C   ASN    77      42.846  57.520  82.462  1.00  0.00           C
ATOM    585  O   ASN    77      42.626  56.872  81.420  1.00  0.00           O
ATOM    586  N   PHE    78      42.575  58.759  82.534  1.00  0.00           N
ATOM    587  CA  PHE    78      41.904  59.461  81.426  1.00  0.00           C
ATOM    588  CB  PHE    78      41.684  60.910  81.899  1.00  0.00           C
ATOM    589  CG  PHE    78      40.823  61.732  80.941  1.00  0.00           C
ATOM    590  CD1 PHE    78      39.443  61.680  81.151  1.00  0.00           C
ATOM    591  CE1 PHE    78      38.603  62.332  80.223  1.00  0.00           C
ATOM    592  CZ  PHE    78      39.162  63.104  79.244  1.00  0.00           C
ATOM    593  CE2 PHE    78      40.512  63.196  79.044  1.00  0.00           C
ATOM    594  CD2 PHE    78      41.422  62.524  79.933  1.00  0.00           C
ATOM    595  C   PHE    78      42.714  59.405  80.066  1.00  0.00           C
ATOM    596  O   PHE    78      42.124  59.277  79.026  1.00  0.00           O
ATOM    597  N   TRP    79      44.034  59.355  80.116  1.00  0.00           N
ATOM    598  CA  TRP    79      44.894  59.309  78.915  1.00  0.00           C
ATOM    599  CB  TRP    79      46.314  59.849  79.246  1.00  0.00           C
ATOM    600  CG  TRP    79      46.543  61.329  78.989  1.00  0.00           C
ATOM    601  CD1 TRP    79      47.243  62.218  79.721  1.00  0.00           C
ATOM    602  NE1 TRP    79      47.282  63.440  79.134  1.00  0.00           N
ATOM    603  CE2 TRP    79      46.582  63.442  77.934  1.00  0.00           C
ATOM    604  CZ2 TRP    79      46.371  64.394  76.966  1.00  0.00           C
ATOM    605  CH2 TRP    79      45.591  64.186  75.846  1.00  0.00           C
ATOM    606  CZ3 TRP    79      44.972  62.916  75.683  1.00  0.00           C
ATOM    607  CE3 TRP    79      45.292  61.884  76.631  1.00  0.00           C
ATOM    608  CD2 TRP    79      46.082  62.092  77.831  1.00  0.00           C
ATOM    609  C   TRP    79      44.985  57.930  78.432  1.00  0.00           C
ATOM    610  O   TRP    79      44.875  57.772  77.262  1.00  0.00           O
ATOM    611  N   CYS    80      45.076  56.918  79.310  1.00  0.00           N
ATOM    612  CA  CYS    80      44.847  55.509  78.857  1.00  0.00           C
ATOM    613  CB  CYS    80      44.837  54.666  80.195  1.00  0.00           C
ATOM    614  SG  CYS    80      44.808  52.966  79.872  1.00  0.00           S
ATOM    615  C   CYS    80      43.457  55.289  78.147  1.00  0.00           C
ATOM    616  O   CYS    80      43.447  54.551  77.195  1.00  0.00           O
ATOM    617  N   GLU    81      42.356  55.917  78.708  1.00  0.00           N
ATOM    618  CA  GLU    81      40.996  55.958  78.119  1.00  0.00           C
ATOM    619  CB  GLU    81      39.936  56.385  79.120  1.00  0.00           C
ATOM    620  CG  GLU    81      39.697  55.273  80.087  1.00  0.00           C
ATOM    621  CD  GLU    81      38.787  55.780  81.248  1.00  0.00           C
ATOM    622  OE1 GLU    81      38.556  57.019  81.341  1.00  0.00           O
ATOM    623  OE2 GLU    81      38.557  54.968  82.167  1.00  0.00           O
ATOM    624  C   GLU    81      40.966  56.641  76.800  1.00  0.00           C
ATOM    625  O   GLU    81      40.226  56.162  75.889  1.00  0.00           O
ATOM    626  N   PHE    82      41.765  57.742  76.632  1.00  0.00           N
ATOM    627  CA  PHE    82      41.944  58.384  75.354  1.00  0.00           C
ATOM    628  CB  PHE    82      42.613  59.834  75.537  1.00  0.00           C
ATOM    629  CG  PHE    82      41.863  60.975  74.949  1.00  0.00           C
ATOM    630  CD1 PHE    82      41.382  61.933  75.851  1.00  0.00           C
ATOM    631  CE1 PHE    82      40.552  62.904  75.314  1.00  0.00           C
ATOM    632  CZ  PHE    82      40.221  62.976  73.954  1.00  0.00           C
ATOM    633  CE2 PHE    82      40.722  62.019  73.022  1.00  0.00           C
ATOM    634  CD2 PHE    82      41.503  60.958  73.569  1.00  0.00           C
ATOM    635  C   PHE    82      42.645  57.417  74.341  1.00  0.00           C
ATOM    636  O   PHE    82      42.365  57.370  73.131  1.00  0.00           O
ATOM    637  N   TRP    83      43.585  56.617  74.820  1.00  0.00           N
ATOM    638  CA  TRP    83      44.396  55.789  73.958  1.00  0.00           C
ATOM    639  CB  TRP    83      45.746  55.428  74.567  1.00  0.00           C
ATOM    640  CG  TRP    83      46.507  54.391  73.704  1.00  0.00           C
ATOM    641  CD1 TRP    83      46.916  54.534  72.445  1.00  0.00           C
ATOM    642  NE1 TRP    83      47.707  53.445  72.122  1.00  0.00           N
ATOM    643  CE2 TRP    83      47.628  52.473  73.130  1.00  0.00           C
ATOM    644  CZ2 TRP    83      48.189  51.173  73.277  1.00  0.00           C
ATOM    645  CH2 TRP    83      48.099  50.510  74.576  1.00  0.00           C
ATOM    646  CZ3 TRP    83      47.329  51.127  75.557  1.00  0.00           C
ATOM    647  CE3 TRP    83      46.768  52.367  75.450  1.00  0.00           C
ATOM    648  CD2 TRP    83      46.927  53.090  74.221  1.00  0.00           C
ATOM    649  C   TRP    83      43.696  54.500  73.465  1.00  0.00           C
ATOM    650  O   TRP    83      43.516  54.252  72.264  1.00  0.00           O
ATOM    651  N   THR    84      42.997  53.877  74.424  1.00  0.00           N
ATOM    652  CA  THR    84      42.078  52.807  74.192  1.00  0.00           C
ATOM    653  CB  THR    84      41.658  52.084  75.500  1.00  0.00           C
ATOM    654  CG2 THR    84      42.859  51.254  75.978  1.00  0.00           C
ATOM    655  OG1 THR    84      41.298  52.981  76.542  1.00  0.00           O
ATOM    656  C   THR    84      40.827  53.218  73.433  1.00  0.00           C
ATOM    657  O   THR    84      40.128  52.309  72.931  1.00  0.00           O
ATOM    658  N   SER    85      40.536  54.538  73.386  1.00  0.00           N
ATOM    659  CA  SER    85      39.536  55.089  72.507  1.00  0.00           C
ATOM    660  CB  SER    85      39.065  56.468  72.970  1.00  0.00           C
ATOM    661  OG  SER    85      38.355  56.515  74.140  1.00  0.00           O
ATOM    662  C   SER    85      39.976  55.183  71.007  1.00  0.00           C
ATOM    663  O   SER    85      39.426  54.654  70.076  1.00  0.00           O
ATOM    664  N   ILE    86      41.175  55.734  70.728  1.00  0.00           N
ATOM    665  CA  ILE    86      41.805  55.837  69.378  1.00  0.00           C
ATOM    666  CB  ILE    86      43.045  56.718  69.490  1.00  0.00           C
ATOM    667  CG2 ILE    86      43.804  56.701  68.160  1.00  0.00           C
ATOM    668  CG1 ILE    86      42.654  58.197  69.873  1.00  0.00           C
ATOM    669  CD1 ILE    86      43.833  58.926  70.535  1.00  0.00           C
ATOM    670  C   ILE    86      42.076  54.399  68.845  1.00  0.00           C
ATOM    671  O   ILE    86      41.726  54.161  67.685  1.00  0.00           O
ATOM    672  N   ASP    87      42.587  53.457  69.673  1.00  0.00           N
ATOM    673  CA  ASP    87      42.687  52.058  69.310  1.00  0.00           C
ATOM    674  CB  ASP    87      43.098  51.375  70.668  1.00  0.00           C
ATOM    675  CG  ASP    87      43.599  49.956  70.605  1.00  0.00           C
ATOM    676  OD1 ASP    87      44.449  49.495  71.364  1.00  0.00           O
ATOM    677  OD2 ASP    87      42.919  49.217  69.854  1.00  0.00           O
ATOM    678  C   ASP    87      41.368  51.408  68.869  1.00  0.00           C
ATOM    679  O   ASP    87      41.318  50.831  67.737  1.00  0.00           O
ATOM    680  N   VAL    88      40.268  51.516  69.639  1.00  0.00           N
ATOM    681  CA  VAL    88      38.928  50.956  69.348  1.00  0.00           C
ATOM    682  CB  VAL    88      37.968  51.032  70.548  1.00  0.00           C
ATOM    683  CG1 VAL    88      36.508  50.662  70.168  1.00  0.00           C
ATOM    684  CG2 VAL    88      38.219  50.060  71.726  1.00  0.00           C
ATOM    685  C   VAL    88      38.368  51.588  68.069  1.00  0.00           C
ATOM    686  O   VAL    88      37.748  50.860  67.218  1.00  0.00           O
ATOM    687  N   LEU    89      38.617  52.879  67.842  1.00  0.00           N
ATOM    688  CA  LEU    89      38.316  53.621  66.654  1.00  0.00           C
ATOM    689  CB  LEU    89      38.765  55.101  66.757  1.00  0.00           C
ATOM    690  CG  LEU    89      38.664  56.014  65.519  1.00  0.00           C
ATOM    691  CD1 LEU    89      37.204  56.394  65.210  1.00  0.00           C
ATOM    692  CD2 LEU    89      39.534  57.284  65.882  1.00  0.00           C
ATOM    693  C   LEU    89      39.136  52.994  65.492  1.00  0.00           C
ATOM    694  O   LEU    89      38.596  52.766  64.402  1.00  0.00           O
ATOM    695  N   CYS    90      40.466  52.855  65.572  1.00  0.00           N
ATOM    696  CA  CYS    90      41.266  52.518  64.371  1.00  0.00           C
ATOM    697  CB  CYS    90      42.736  52.728  64.721  1.00  0.00           C
ATOM    698  SG  CYS    90      42.895  54.538  64.645  1.00  0.00           S
ATOM    699  C   CYS    90      40.957  51.059  63.928  1.00  0.00           C
ATOM    700  O   CYS    90      40.897  50.811  62.737  1.00  0.00           O
ATOM    701  N   VAL    91      40.648  50.196  64.886  1.00  0.00           N
ATOM    702  CA  VAL    91      40.369  48.787  64.533  1.00  0.00           C
ATOM    703  CB  VAL    91      40.410  47.844  65.751  1.00  0.00           C
ATOM    704  CG1 VAL    91      39.870  46.455  65.458  1.00  0.00           C
ATOM    705  CG2 VAL    91      41.840  47.624  66.260  1.00  0.00           C
ATOM    706  C   VAL    91      39.029  48.668  63.763  1.00  0.00           C
ATOM    707  O   VAL    91      38.839  48.090  62.662  1.00  0.00           O
ATOM    708  N   THR    92      38.078  49.416  64.285  1.00  0.00           N
ATOM    709  CA  THR    92      36.718  49.506  63.775  1.00  0.00           C
ATOM    710  CB  THR    92      35.808  50.254  64.607  1.00  0.00           C
ATOM    711  CG2 THR    92      34.338  50.224  64.087  1.00  0.00           C
ATOM    712  OG1 THR    92      35.768  49.761  65.876  1.00  0.00           O
ATOM    713  C   THR    92      36.778  50.099  62.376  1.00  0.00           C
ATOM    714  O   THR    92      36.288  49.501  61.405  1.00  0.00           O
ATOM    715  N   ALA    93      37.477  51.180  62.209  1.00  0.00           N
ATOM    716  CA  ALA    93      37.686  51.823  60.950  1.00  0.00           C
ATOM    717  CB  ALA    93      38.456  53.143  61.283  1.00  0.00           C
ATOM    718  C   ALA    93      38.387  50.956  59.938  1.00  0.00           C
ATOM    719  O   ALA    93      38.047  50.928  58.748  1.00  0.00           O
ATOM    720  N   SER    94      39.357  50.116  60.306  1.00  0.00           N
ATOM    721  CA  SER    94      40.068  49.228  59.434  1.00  0.00           C
ATOM    722  CB  SER    94      41.278  48.617  60.042  1.00  0.00           C
ATOM    723  OG  SER    94      42.248  49.627  60.395  1.00  0.00           O
ATOM    724  C   SER    94      39.168  48.109  58.862  1.00  0.00           C
ATOM    725  O   SER    94      39.078  47.921  57.651  1.00  0.00           O
ATOM    726  N   ILE    95      38.439  47.376  59.730  1.00  0.00           N
ATOM    727  CA  ILE    95      37.510  46.286  59.358  1.00  0.00           C
ATOM    728  CB  ILE    95      37.180  45.503  60.646  1.00  0.00           C
ATOM    729  CG2 ILE    95      35.971  44.603  60.494  1.00  0.00           C
ATOM    730  CG1 ILE    95      38.421  44.773  61.045  1.00  0.00           C
ATOM    731  CD1 ILE    95      38.451  44.540  62.564  1.00  0.00           C
ATOM    732  C   ILE    95      36.309  46.797  58.599  1.00  0.00           C
ATOM    733  O   ILE    95      35.790  46.119  57.688  1.00  0.00           O
ATOM    734  N   GLU    96      35.849  48.026  58.912  1.00  0.00           N
ATOM    735  CA  GLU    96      34.848  48.738  58.084  1.00  0.00           C
ATOM    736  CB  GLU    96      34.407  50.056  58.797  1.00  0.00           C
ATOM    737  CG  GLU    96      33.368  49.723  59.946  1.00  0.00           C
ATOM    738  CD  GLU    96      31.938  49.573  59.496  1.00  0.00           C
ATOM    739  OE1 GLU    96      31.638  49.345  58.265  1.00  0.00           O
ATOM    740  OE2 GLU    96      31.008  49.750  60.356  1.00  0.00           O
ATOM    741  C   GLU    96      35.308  48.921  56.714  1.00  0.00           C
ATOM    742  O   GLU    96      34.718  48.282  55.813  1.00  0.00           O
ATOM    743  N   THR    97      36.467  49.612  56.515  1.00  0.00           N
ATOM    744  CA  THR    97      36.847  50.135  55.206  1.00  0.00           C
ATOM    745  CB  THR    97      38.126  51.016  55.328  1.00  0.00           C
ATOM    746  CG2 THR    97      38.215  51.948  54.160  1.00  0.00           C
ATOM    747  OG1 THR    97      37.816  51.893  56.350  1.00  0.00           O
ATOM    748  C   THR    97      37.177  48.937  54.254  1.00  0.00           C
ATOM    749  O   THR    97      36.917  48.960  53.054  1.00  0.00           O
ATOM    750  N   LEU    98      37.828  47.947  54.831  1.00  0.00           N
ATOM    751  CA  LEU    98      38.179  46.668  54.289  1.00  0.00           C
ATOM    752  CB  LEU    98      38.850  45.706  55.346  1.00  0.00           C
ATOM    753  CG  LEU    98      40.379  46.107  55.547  1.00  0.00           C
ATOM    754  CD1 LEU    98      40.920  45.574  56.856  1.00  0.00           C
ATOM    755  CD2 LEU    98      41.269  45.619  54.446  1.00  0.00           C
ATOM    756  C   LEU    98      36.849  46.118  53.698  1.00  0.00           C
ATOM    757  O   LEU    98      36.909  45.741  52.537  1.00  0.00           O
ATOM    758  N   CYS    99      35.759  46.096  54.458  1.00  0.00           N
ATOM    759  CA  CYS    99      34.419  45.836  53.887  1.00  0.00           C
ATOM    760  CB  CYS    99      33.520  45.503  55.067  1.00  0.00           C
ATOM    761  SG  CYS    99      34.330  44.282  56.064  1.00  0.00           S
ATOM    762  C   CYS    99      33.718  46.908  53.030  1.00  0.00           C
ATOM    763  O   CYS    99      32.669  46.568  52.479  1.00  0.00           O
ATOM    764  N   VAL   100      34.278  48.039  52.802  1.00  0.00           N
ATOM    765  CA  VAL   100      33.747  48.921  51.724  1.00  0.00           C
ATOM    766  CB  VAL   100      33.726  50.410  52.147  1.00  0.00           C
ATOM    767  CG1 VAL   100      32.905  51.341  51.230  1.00  0.00           C
ATOM    768  CG2 VAL   100      33.246  50.576  53.598  1.00  0.00           C
ATOM    769  C   VAL   100      34.467  48.674  50.383  1.00  0.00           C
ATOM    770  O   VAL   100      33.807  48.646  49.334  1.00  0.00           O
ATOM    771  N   ILE   101      35.777  48.535  50.463  1.00  0.00           N
ATOM    772  CA  ILE   101      36.697  48.098  49.312  1.00  0.00           C
ATOM    773  CB  ILE   101      38.187  48.018  49.792  1.00  0.00           C
ATOM    774  CG2 ILE   101      39.137  47.631  48.591  1.00  0.00           C
ATOM    775  CG1 ILE   101      38.687  49.457  50.225  1.00  0.00           C
ATOM    776  CD1 ILE   101      39.847  49.306  51.154  1.00  0.00           C
ATOM    777  C   ILE   101      36.228  46.799  48.689  1.00  0.00           C
ATOM    778  O   ILE   101      36.178  46.702  47.439  1.00  0.00           O
ATOM    779  N   ALA   102      35.809  45.807  49.487  1.00  0.00           N
ATOM    780  CA  ALA   102      35.349  44.568  48.984  1.00  0.00           C
ATOM    781  CB  ALA   102      35.260  43.555  50.192  1.00  0.00           C
ATOM    782  C   ALA   102      33.999  44.589  48.225  1.00  0.00           C
ATOM    783  O   ALA   102      33.750  43.871  47.243  1.00  0.00           O
ATOM    784  N   VAL   103      33.099  45.427  48.777  1.00  0.00           N
ATOM    785  CA  VAL   103      31.788  45.807  48.178  1.00  0.00           C
ATOM    786  CB  VAL   103      30.888  46.494  49.229  1.00  0.00           C
ATOM    787  CG1 VAL   103      29.678  47.205  48.611  1.00  0.00           C
ATOM    788  CG2 VAL   103      30.309  45.432  50.157  1.00  0.00           C
ATOM    789  C   VAL   103      31.918  46.540  46.879  1.00  0.00           C
ATOM    790  O   VAL   103      31.198  46.232  45.959  1.00  0.00           O
ATOM    791  N   ASP   104      32.787  47.561  46.731  1.00  0.00           N
ATOM    792  CA  ASP   104      33.257  48.224  45.523  1.00  0.00           C
ATOM    793  CB  ASP   104      34.376  49.324  45.985  1.00  0.00           C
ATOM    794  CG  ASP   104      34.925  50.176  44.857  1.00  0.00           C
ATOM    795  OD1 ASP   104      35.936  49.659  44.185  1.00  0.00           O
ATOM    796  OD2 ASP   104      34.425  51.297  44.649  1.00  0.00           O
ATOM    797  C   ASP   104      33.867  47.307  44.451  1.00  0.00           C
ATOM    798  O   ASP   104      33.247  47.229  43.390  1.00  0.00           O
ATOM    799  N   ARG   105      34.778  46.367  44.708  1.00  0.00           N
ATOM    800  CA  ARG   105      35.228  45.409  43.706  1.00  0.00           C
ATOM    801  CB  ARG   105      36.569  44.719  44.035  1.00  0.00           C
ATOM    802  CG  ARG   105      37.858  45.559  44.436  1.00  0.00           C
ATOM    803  CD  ARG   105      38.457  46.372  43.318  1.00  0.00           C
ATOM    804  NE  ARG   105      37.747  47.582  42.961  1.00  0.00           N
ATOM    805  CZ  ARG   105      37.746  48.205  41.782  1.00  0.00           C
ATOM    806  NH1 ARG   105      38.506  47.767  40.871  1.00  0.00           N
ATOM    807  NH2 ARG   105      37.055  49.355  41.745  1.00  0.00           N
ATOM    808  C   ARG   105      34.229  44.410  43.194  1.00  0.00           C
ATOM    809  O   ARG   105      34.459  43.862  42.143  1.00  0.00           O
ATOM    810  N   TYR   106      33.209  44.227  43.994  1.00  0.00           N
ATOM    811  CA  TYR   106      32.029  43.468  43.542  1.00  0.00           C
ATOM    812  CB  TYR   106      31.280  42.984  44.792  1.00  0.00           C
ATOM    813  CG  TYR   106      29.740  43.014  44.662  1.00  0.00           C
ATOM    814  CD1 TYR   106      29.130  41.945  44.040  1.00  0.00           C
ATOM    815  CE1 TYR   106      27.740  41.834  44.069  1.00  0.00           C
ATOM    816  CZ  TYR   106      26.990  42.832  44.662  1.00  0.00           C
ATOM    817  OH  TYR   106      25.640  42.661  44.732  1.00  0.00           O
ATOM    818  CE2 TYR   106      27.569  44.031  45.114  1.00  0.00           C
ATOM    819  CD2 TYR   106      28.989  44.042  45.254  1.00  0.00           C
ATOM    820  C   TYR   106      31.119  44.289  42.544  1.00  0.00           C
ATOM    821  O   TYR   106      30.659  43.751  41.533  1.00  0.00           O
ATOM    822  N   PHE   107      30.858  45.598  42.807  1.00  0.00           N
ATOM    823  CA  PHE   107      30.037  46.450  41.939  1.00  0.00           C
ATOM    824  CB  PHE   107      29.626  47.808  42.462  1.00  0.00           C
ATOM    825  CG  PHE   107      28.457  47.826  43.402  1.00  0.00           C
ATOM    826  CD1 PHE   107      27.237  47.236  43.051  1.00  0.00           C
ATOM    827  CE1 PHE   107      26.167  47.273  44.042  1.00  0.00           C
ATOM    828  CZ  PHE   107      26.397  47.840  45.263  1.00  0.00           C
ATOM    829  CE2 PHE   107      27.637  48.400  45.654  1.00  0.00           C
ATOM    830  CD2 PHE   107      28.646  48.373  44.704  1.00  0.00           C
ATOM    831  C   PHE   107      30.827  46.633  40.580  1.00  0.00           C
ATOM    832  O   PHE   107      30.257  46.365  39.519  1.00  0.00           O
ATOM    833  N   ALA   108      32.077  46.894  40.590  1.00  0.00           N
ATOM    834  CA  ALA   108      33.017  46.977  39.440  1.00  0.00           C
ATOM    835  CB  ALA   108      34.457  47.147  40.030  1.00  0.00           C
ATOM    836  C   ALA   108      32.997  45.879  38.408  1.00  0.00           C
ATOM    837  O   ALA   108      33.167  46.072  37.238  1.00  0.00           O
ATOM    838  N   ILE   109      32.688  44.638  38.825  1.00  0.00           N
ATOM    839  CA  ILE   109      32.539  43.430  37.952  1.00  0.00           C
ATOM    840  CB  ILE   109      33.259  42.169  38.519  1.00  0.00           C
ATOM    841  CG2 ILE   109      32.900  41.786  39.969  1.00  0.00           C
ATOM    842  CG1 ILE   109      33.240  40.831  37.687  1.00  0.00           C
ATOM    843  CD1 ILE   109      33.890  40.754  36.336  1.00  0.00           C
ATOM    844  C   ILE   109      31.049  43.100  37.562  1.00  0.00           C
ATOM    845  O   ILE   109      30.659  42.822  36.421  1.00  0.00           O
ATOM    846  N   THR   110      30.189  43.197  38.562  1.00  0.00           N
ATOM    847  CA  THR   110      28.769  42.727  38.361  1.00  0.00           C
ATOM    848  CB  THR   110      28.049  42.423  39.671  1.00  0.00           C
ATOM    849  CG2 THR   110      28.440  41.072  40.348  1.00  0.00           C
ATOM    850  OG1 THR   110      27.999  43.532  40.513  1.00  0.00           O
ATOM    851  C   THR   110      27.928  43.718  37.514  1.00  0.00           C
ATOM    852  O   THR   110      27.209  43.219  36.713  1.00  0.00           O
ATOM    853  N   SER   111      28.068  45.018  37.726  1.00  0.00           N
ATOM    854  CA  SER   111      27.307  46.089  37.019  1.00  0.00           C
ATOM    855  CB  SER   111      26.107  46.526  37.850  1.00  0.00           C
ATOM    856  OG  SER   111      26.567  46.834  39.171  1.00  0.00           O
ATOM    857  C   SER   111      28.206  47.310  36.611  1.00  0.00           C
ATOM    858  O   SER   111      27.765  48.439  36.904  1.00  0.00           O
ATOM    859  N   PRO   112      29.366  47.103  35.821  1.00  0.00           N
ATOM    860  CD  PRO   112      29.727  45.844  35.258  1.00  0.00           C
ATOM    861  CG  PRO   112      30.406  46.357  34.049  1.00  0.00           C
ATOM    862  CB  PRO   112      31.356  47.447  34.531  1.00  0.00           C
ATOM    863  CA  PRO   112      30.405  48.104  35.503  1.00  0.00           C
ATOM    864  C   PRO   112      29.814  49.435  34.926  1.00  0.00           C
ATOM    865  O   PRO   112      30.354  50.575  35.058  1.00  0.00           O
ATOM    866  N   PHE   113      28.674  49.286  34.206  1.00  0.00           N
ATOM    867  CA  PHE   113      28.054  50.487  33.538  1.00  0.00           C
ATOM    868  CB  PHE   113      27.234  50.079  32.347  1.00  0.00           C
ATOM    869  CG  PHE   113      26.803  51.171  31.440  1.00  0.00           C
ATOM    870  CD1 PHE   113      27.782  51.903  30.701  1.00  0.00           C
ATOM    871  CE1 PHE   113      27.372  52.915  29.804  1.00  0.00           C
ATOM    872  CZ  PHE   113      26.001  53.164  29.624  1.00  0.00           C
ATOM    873  CE2 PHE   113      25.042  52.502  30.393  1.00  0.00           C
ATOM    874  CD2 PHE   113      25.423  51.520  31.331  1.00  0.00           C
ATOM    875  C   PHE   113      27.283  51.414  34.510  1.00  0.00           C
ATOM    876  O   PHE   113      27.172  52.585  34.203  1.00  0.00           O
ATOM    877  N   LYS   114      26.714  50.892  35.619  1.00  0.00           N
ATOM    878  CA  LYS   114      26.043  51.619  36.771  1.00  0.00           C
ATOM    879  CB  LYS   114      25.164  50.666  37.539  1.00  0.00           C
ATOM    880  CG  LYS   114      24.004  50.108  36.608  1.00  0.00           C
ATOM    881  CD  LYS   114      22.735  49.715  37.427  1.00  0.00           C
ATOM    882  CE  LYS   114      21.485  49.306  36.607  1.00  0.00           C
ATOM    883  NZ  LYS   114      21.526  47.967  36.024  1.00  0.00           N
ATOM    884  C   LYS   114      27.073  52.237  37.722  1.00  0.00           C
ATOM    885  O   LYS   114      27.012  53.406  38.175  1.00  0.00           O
ATOM    886  N   TYR   115      28.164  51.477  37.970  1.00  0.00           N
ATOM    887  CA  TYR   115      29.374  51.766  38.731  1.00  0.00           C
ATOM    888  CB  TYR   115      30.334  50.537  38.658  1.00  0.00           C
ATOM    889  CG  TYR   115      31.534  50.586  39.648  1.00  0.00           C
ATOM    890  CD1 TYR   115      31.334  50.753  41.048  1.00  0.00           C
ATOM    891  CE1 TYR   115      32.435  50.921  41.909  1.00  0.00           C
ATOM    892  CZ  TYR   115      33.724  51.153  41.339  1.00  0.00           C
ATOM    893  OH  TYR   115      34.814  51.453  42.039  1.00  0.00           O
ATOM    894  CE2 TYR   115      33.914  51.047  39.929  1.00  0.00           C
ATOM    895  CD2 TYR   115      32.824  50.648  39.108  1.00  0.00           C
ATOM    896  C   TYR   115      30.103  53.038  38.294  1.00  0.00           C
ATOM    897  O   TYR   115      30.372  53.926  39.155  1.00  0.00           O
ATOM    898  N   GLN   116      30.272  53.291  37.034  1.00  0.00           N
ATOM    899  CA  GLN   116      30.882  54.562  36.487  1.00  0.00           C
ATOM    900  CB  GLN   116      31.381  54.366  34.996  1.00  0.00           C
ATOM    901  CG  GLN   116      30.301  54.607  33.897  1.00  0.00           C
ATOM    902  CD  GLN   116      30.811  54.271  32.516  1.00  0.00           C
ATOM    903  OE1 GLN   116      31.931  53.872  32.265  1.00  0.00           O
ATOM    904  NE2 GLN   116      29.981  54.373  31.446  1.00  0.00           N
ATOM    905  C   GLN   116      30.021  55.821  36.670  1.00  0.00           C
ATOM    906  O   GLN   116      30.280  56.882  36.182  1.00  0.00           O
ATOM    907  N   SER   117      28.781  55.699  37.300  1.00  0.00           N
ATOM    908  CA  SER   117      27.820  56.808  37.482  1.00  0.00           C
ATOM    909  CB  SER   117      26.720  56.670  36.402  1.00  0.00           C
ATOM    910  OG  SER   117      27.250  56.743  35.082  1.00  0.00           O
ATOM    911  C   SER   117      27.220  56.935  38.932  1.00  0.00           C
ATOM    912  O   SER   117      26.940  58.104  39.335  1.00  0.00           O
ATOM    913  N   LEU   118      26.971  55.783  39.600  1.00  0.00           N
ATOM    914  CA  LEU   118      26.561  55.600  40.970  1.00  0.00           C
ATOM    915  CB  LEU   118      25.962  54.199  41.197  1.00  0.00           C
ATOM    916  CG  LEU   118      24.612  53.940  40.536  1.00  0.00           C
ATOM    917  CD1 LEU   118      24.053  52.539  40.783  1.00  0.00           C
ATOM    918  CD2 LEU   118      23.482  54.908  40.979  1.00  0.00           C
ATOM    919  C   LEU   118      27.701  55.908  41.980  1.00  0.00           C
ATOM    920  O   LEU   118      27.371  56.396  43.031  1.00  0.00           O
ATOM    921  N   LEU   119      28.982  55.650  41.639  1.00  0.00           N
ATOM    922  CA  LEU   119      30.141  56.149  42.300  1.00  0.00           C
ATOM    923  CB  LEU   119      31.322  55.310  42.158  1.00  0.00           C
ATOM    924  CG  LEU   119      32.482  55.549  43.089  1.00  0.00           C
ATOM    925  CD1 LEU   119      32.162  55.735  44.589  1.00  0.00           C
ATOM    926  CD2 LEU   119      33.503  54.390  43.036  1.00  0.00           C
ATOM    927  C   LEU   119      30.470  57.600  41.963  1.00  0.00           C
ATOM    928  O   LEU   119      31.130  57.763  40.934  1.00  0.00           O
ATOM    929  N   THR   120      30.090  58.548  42.766  1.00  0.00           N
ATOM    930  CA  THR   120      30.529  59.968  42.749  1.00  0.00           C
ATOM    931  CB  THR   120      29.538  60.909  42.021  1.00  0.00           C
ATOM    932  CG2 THR   120      29.498  60.532  40.580  1.00  0.00           C
ATOM    933  OG1 THR   120      28.208  60.947  42.611  1.00  0.00           O
ATOM    934  C   THR   120      30.849  60.476  44.090  1.00  0.00           C
ATOM    935  O   THR   120      30.549  59.823  45.098  1.00  0.00           O
ATOM    936  N   LYS   121      31.618  61.576  44.132  1.00  0.00           N
ATOM    937  CA  LYS   121      32.218  62.024  45.403  1.00  0.00           C
ATOM    938  CB  LYS   121      33.277  63.215  45.155  1.00  0.00           C
ATOM    939  CG  LYS   121      34.488  63.043  46.195  1.00  0.00           C
ATOM    940  CD  LYS   121      35.507  64.184  46.337  1.00  0.00           C
ATOM    941  CE  LYS   121      36.377  64.347  45.097  1.00  0.00           C
ATOM    942  NZ  LYS   121      37.386  65.367  45.289  1.00  0.00           N
ATOM    943  C   LYS   121      31.268  62.331  46.564  1.00  0.00           C
ATOM    944  O   LYS   121      31.528  62.068  47.763  1.00  0.00           O
ATOM    945  N   ASN   122      30.168  63.021  46.225  1.00  0.00           N
ATOM    946  CA  ASN   122      29.117  63.438  47.116  1.00  0.00           C
ATOM    947  CB  ASN   122      28.037  64.209  46.328  1.00  0.00           C
ATOM    948  CG  ASN   122      27.507  63.621  45.057  1.00  0.00           C
ATOM    949  OD1 ASN   122      27.918  62.573  44.535  1.00  0.00           O
ATOM    950  ND2 ASN   122      26.507  64.322  44.569  1.00  0.00           N
ATOM    951  C   ASN   122      28.428  62.246  47.774  1.00  0.00           C
ATOM    952  O   ASN   122      28.138  62.293  48.984  1.00  0.00           O
ATOM    953  N   LYS   123      28.239  61.128  47.071  1.00  0.00           N
ATOM    954  CA  LYS   123      27.750  59.876  47.569  1.00  0.00           C
ATOM    955  CB  LYS   123      27.250  58.989  46.347  1.00  0.00           C
ATOM    956  CG  LYS   123      26.601  57.618  46.624  1.00  0.00           C
ATOM    957  CD  LYS   123      25.281  57.615  47.424  1.00  0.00           C
ATOM    958  CE  LYS   123      25.541  57.622  48.924  1.00  0.00           C
ATOM    959  NZ  LYS   123      24.311  57.889  49.675  1.00  0.00           N
ATOM    960  C   LYS   123      28.750  59.085  48.347  1.00  0.00           C
ATOM    961  O   LYS   123      28.421  58.493  49.356  1.00  0.00           O
ATOM    962  N   ALA   124      30.030  59.157  47.967  1.00  0.00           N
ATOM    963  CA  ALA   124      31.231  58.516  48.655  1.00  0.00           C
ATOM    964  CB  ALA   124      32.471  58.409  47.725  1.00  0.00           C
ATOM    965  C   ALA   124      31.500  59.173  50.027  1.00  0.00           C
ATOM    966  O   ALA   124      31.821  58.451  50.965  1.00  0.00           O
ATOM    967  N   ARG   125      31.330  60.483  50.140  1.00  0.00           N
ATOM    968  CA  ARG   125      31.509  61.280  51.351  1.00  0.00           C
ATOM    969  CB  ARG   125      31.258  62.771  51.055  1.00  0.00           C
ATOM    970  CG  ARG   125      32.478  63.523  50.426  1.00  0.00           C
ATOM    971  CD  ARG   125      32.097  64.943  50.079  1.00  0.00           C
ATOM    972  NE  ARG   125      33.326  65.645  49.701  1.00  0.00           N
ATOM    973  CZ  ARG   125      33.366  66.657  48.843  1.00  0.00           C
ATOM    974  NH1 ARG   125      32.305  67.307  48.524  1.00  0.00           N
ATOM    975  NH2 ARG   125      34.445  67.109  48.354  1.00  0.00           N
ATOM    976  C   ARG   125      30.650  60.747  52.470  1.00  0.00           C
ATOM    977  O   ARG   125      31.110  60.575  53.620  1.00  0.00           O
ATOM    978  N   VAL   126      29.360  60.467  52.210  1.00  0.00           N
ATOM    979  CA  VAL   126      28.400  59.864  53.129  1.00  0.00           C
ATOM    980  CB  VAL   126      26.900  60.274  52.970  1.00  0.00           C
ATOM    981  CG1 VAL   126      26.689  61.713  53.423  1.00  0.00           C
ATOM    982  CG2 VAL   126      26.350  59.967  51.519  1.00  0.00           C
ATOM    983  C   VAL   126      28.561  58.364  53.445  1.00  0.00           C
ATOM    984  O   VAL   126      28.132  57.861  54.534  1.00  0.00           O
ATOM    985  N   ILE   127      29.142  57.636  52.504  1.00  0.00           N
ATOM    986  CA  ILE   127      29.423  56.146  52.600  1.00  0.00           C
ATOM    987  CB  ILE   127      29.773  55.559  51.229  1.00  0.00           C
ATOM    988  CG2 ILE   127      30.484  54.210  51.326  1.00  0.00           C
ATOM    989  CG1 ILE   127      28.333  55.250  50.479  1.00  0.00           C
ATOM    990  CD1 ILE   127      28.513  54.663  49.047  1.00  0.00           C
ATOM    991  C   ILE   127      30.613  56.115  53.620  1.00  0.00           C
ATOM    992  O   ILE   127      30.584  55.183  54.448  1.00  0.00           O
ATOM    993  N   ILE   128      31.652  57.025  53.572  1.00  0.00           N
ATOM    994  CA  ILE   128      32.682  57.224  54.632  1.00  0.00           C
ATOM    995  CB  ILE   128      34.032  57.856  54.124  1.00  0.00           C
ATOM    996  CG2 ILE   128      34.592  56.898  53.081  1.00  0.00           C
ATOM    997  CG1 ILE   128      34.031  59.307  53.617  1.00  0.00           C
ATOM    998  CD1 ILE   128      33.940  60.324  54.799  1.00  0.00           C
ATOM    999  C   ILE   128      32.252  57.771  56.024  1.00  0.00           C
ATOM   1000  O   ILE   128      32.872  57.429  56.993  1.00  0.00           O
ATOM   1001  N   LEU   129      31.142  58.550  56.095  1.00  0.00           N
ATOM   1002  CA  LEU   129      30.611  59.127  57.277  1.00  0.00           C
ATOM   1003  CB  LEU   129      29.611  60.277  56.899  1.00  0.00           C
ATOM   1004  CG  LEU   129      29.320  61.244  58.082  1.00  0.00           C
ATOM   1005  CD1 LEU   129      28.351  60.691  59.080  1.00  0.00           C
ATOM   1006  CD2 LEU   129      30.480  61.773  58.853  1.00  0.00           C
ATOM   1007  C   LEU   129      30.002  58.025  58.074  1.00  0.00           C
ATOM   1008  O   LEU   129      30.142  57.912  59.284  1.00  0.00           O
ATOM   1009  N   MET   130      29.393  56.986  57.392  1.00  0.00           N
ATOM   1010  CA  MET   130      28.894  55.854  58.050  1.00  0.00           C
ATOM   1011  CB  MET   130      27.924  55.146  57.048  1.00  0.00           C
ATOM   1012  CG  MET   130      27.245  53.874  57.636  1.00  0.00           C
ATOM   1013  SD  MET   130      26.295  54.090  59.176  1.00  0.00           S
ATOM   1014  CE  MET   130      25.446  52.559  59.453  1.00  0.00           C
ATOM   1015  C   MET   130      30.034  54.993  58.628  1.00  0.00           C
ATOM   1016  O   MET   130      29.995  54.491  59.787  1.00  0.00           O
ATOM   1017  N   VAL   131      31.184  54.846  57.947  1.00  0.00           N
ATOM   1018  CA  VAL   131      32.405  54.135  58.456  1.00  0.00           C
ATOM   1019  CB  VAL   131      33.545  54.178  57.426  1.00  0.00           C
ATOM   1020  CG1 VAL   131      34.955  53.778  57.925  1.00  0.00           C
ATOM   1021  CG2 VAL   131      33.135  53.291  56.284  1.00  0.00           C
ATOM   1022  C   VAL   131      32.894  54.843  59.747  1.00  0.00           C
ATOM   1023  O   VAL   131      33.015  54.161  60.796  1.00  0.00           O
ATOM   1024  N   TRP   132      33.034  56.233  59.780  1.00  0.00           N
ATOM   1025  CA  TRP   132      33.743  56.881  60.821  1.00  0.00           C
ATOM   1026  CB  TRP   132      34.503  58.053  60.294  1.00  0.00           C
ATOM   1027  CG  TRP   132      35.783  57.635  59.633  1.00  0.00           C
ATOM   1028  CD1 TRP   132      36.013  57.288  58.352  1.00  0.00           C
ATOM   1029  NE1 TRP   132      37.233  56.739  58.211  1.00  0.00           N
ATOM   1030  CE2 TRP   132      38.003  56.927  59.361  1.00  0.00           C
ATOM   1031  CZ2 TRP   132      39.333  56.617  59.770  1.00  0.00           C
ATOM   1032  CH2 TRP   132      39.733  56.824  61.131  1.00  0.00           C
ATOM   1033  CZ3 TRP   132      38.803  57.392  62.012  1.00  0.00           C
ATOM   1034  CE3 TRP   132      37.503  57.742  61.653  1.00  0.00           C
ATOM   1035  CD2 TRP   132      37.103  57.544  60.312  1.00  0.00           C
ATOM   1036  C   TRP   132      32.843  57.208  62.012  1.00  0.00           C
ATOM   1037  O   TRP   132      33.314  57.076  63.142  1.00  0.00           O
ATOM   1038  N   ILE   133      31.563  57.528  61.783  1.00  0.00           N
ATOM   1039  CA  ILE   133      30.683  57.775  62.914  1.00  0.00           C
ATOM   1040  CB  ILE   133      29.323  58.355  62.435  1.00  0.00           C
ATOM   1041  CG2 ILE   133      28.163  57.385  61.993  1.00  0.00           C
ATOM   1042  CG1 ILE   133      28.822  59.292  63.537  1.00  0.00           C
ATOM   1043  CD1 ILE   133      29.431  60.743  63.320  1.00  0.00           C
ATOM   1044  C   ILE   133      30.524  56.503  63.661  1.00  0.00           C
ATOM   1045  O   ILE   133      30.264  56.610  64.821  1.00  0.00           O
ATOM   1046  N   VAL   134      30.515  55.344  62.999  1.00  0.00           N
ATOM   1047  CA  VAL   134      30.185  54.072  63.726  1.00  0.00           C
ATOM   1048  CB  VAL   134      29.736  52.844  62.843  1.00  0.00           C
ATOM   1049  CG1 VAL   134      29.807  51.443  63.480  1.00  0.00           C
ATOM   1050  CG2 VAL   134      28.266  53.084  62.584  1.00  0.00           C
ATOM   1051  C   VAL   134      31.366  53.691  64.595  1.00  0.00           C
ATOM   1052  O   VAL   134      31.316  53.269  65.794  1.00  0.00           O
ATOM   1053  N   SER   135      32.496  53.874  63.895  1.00  0.00           N
ATOM   1054  CA  SER   135      33.876  53.763  64.485  1.00  0.00           C
ATOM   1055  CB  SER   135      34.946  53.906  63.385  1.00  0.00           C
ATOM   1056  OG  SER   135      34.606  52.918  62.423  1.00  0.00           O
ATOM   1057  C   SER   135      34.105  54.611  65.697  1.00  0.00           C
ATOM   1058  O   SER   135      34.586  54.119  66.715  1.00  0.00           O
ATOM   1059  N   GLY   136      33.695  55.870  65.649  1.00  0.00           N
ATOM   1060  CA  GLY   136      33.524  56.758  66.811  1.00  0.00           C
ATOM   1061  C   GLY   136      32.495  56.405  67.901  1.00  0.00           C
ATOM   1062  O   GLY   136      32.755  56.552  69.091  1.00  0.00           O
ATOM   1063  N   LEU   137      31.275  55.985  67.520  1.00  0.00           N
ATOM   1064  CA  LEU   137      30.215  55.542  68.519  1.00  0.00           C
ATOM   1065  CB  LEU   137      28.905  55.513  67.719  1.00  0.00           C
ATOM   1066  CG  LEU   137      28.264  56.824  67.312  1.00  0.00           C
ATOM   1067  CD1 LEU   137      27.154  56.555  66.262  1.00  0.00           C
ATOM   1068  CD2 LEU   137      27.564  57.651  68.384  1.00  0.00           C
ATOM   1069  C   LEU   137      30.536  54.131  69.226  1.00  0.00           C
ATOM   1070  O   LEU   137      29.936  53.848  70.225  1.00  0.00           O
ATOM   1071  N   THR   138      31.587  53.452  68.724  1.00  0.00           N
ATOM   1072  CA  THR   138      32.127  52.221  69.402  1.00  0.00           C
ATOM   1073  CB  THR   138      32.498  51.214  68.279  1.00  0.00           C
ATOM   1074  CG2 THR   138      32.829  49.843  68.886  1.00  0.00           C
ATOM   1075  OG1 THR   138      31.438  50.975  67.319  1.00  0.00           O
ATOM   1076  C   THR   138      33.137  52.630  70.462  1.00  0.00           C
ATOM   1077  O   THR   138      33.438  51.838  71.371  1.00  0.00           O
ATOM   1078  N   SER   139      33.806  53.810  70.335  1.00  0.00           N
ATOM   1079  CA  SER   139      35.056  54.229  71.116  1.00  0.00           C
ATOM   1080  CB  SER   139      36.236  54.582  70.116  1.00  0.00           C
ATOM   1081  OG  SER   139      35.695  55.314  69.008  1.00  0.00           O
ATOM   1082  C   SER   139      34.766  55.407  72.028  1.00  0.00           C
ATOM   1083  O   SER   139      34.396  55.184  73.198  1.00  0.00           O
ATOM   1084  N   PHE   140      34.925  56.618  71.541  1.00  0.00           N
ATOM   1085  CA  PHE   140      34.834  57.937  72.284  1.00  0.00           C
ATOM   1086  CB  PHE   140      35.033  59.059  71.316  1.00  0.00           C
ATOM   1087  CG  PHE   140      36.423  59.101  70.706  1.00  0.00           C
ATOM   1088  CD1 PHE   140      37.513  59.240  71.546  1.00  0.00           C
ATOM   1089  CE1 PHE   140      38.823  59.462  71.036  1.00  0.00           C
ATOM   1090  CZ  PHE   140      39.083  59.325  69.656  1.00  0.00           C
ATOM   1091  CE2 PHE   140      37.943  59.246  68.776  1.00  0.00           C
ATOM   1092  CD2 PHE   140      36.613  59.084  69.296  1.00  0.00           C
ATOM   1093  C   PHE   140      33.594  58.044  73.154  1.00  0.00           C
ATOM   1094  O   PHE   140      33.654  58.482  74.305  1.00  0.00           O
ATOM   1095  N   LEU   141      32.434  57.755  72.534  1.00  0.00           N
ATOM   1096  CA  LEU   141      31.144  57.862  73.194  1.00  0.00           C
ATOM   1097  CB  LEU   141      29.984  57.814  72.164  1.00  0.00           C
ATOM   1098  CG  LEU   141      28.534  57.862  72.864  1.00  0.00           C
ATOM   1099  CD1 LEU   141      28.514  59.039  73.887  1.00  0.00           C
ATOM   1100  CD2 LEU   141      27.374  58.023  71.905  1.00  0.00           C
ATOM   1101  C   LEU   141      31.075  56.850  74.402  1.00  0.00           C
ATOM   1102  O   LEU   141      31.115  57.297  75.553  1.00  0.00           O
ATOM   1103  N   PRO   142      31.176  55.510  74.239  1.00  0.00           N
ATOM   1104  CD  PRO   142      30.996  54.893  72.918  1.00  0.00           C
ATOM   1105  CG  PRO   142      31.277  53.432  73.284  1.00  0.00           C
ATOM   1106  CB  PRO   142      30.537  53.299  74.624  1.00  0.00           C
ATOM   1107  CA  PRO   142      30.957  54.598  75.367  1.00  0.00           C
ATOM   1108  C   PRO   142      32.147  54.486  76.377  1.00  0.00           C
ATOM   1109  O   PRO   142      31.897  54.064  77.486  1.00  0.00           O
ATOM   1110  N   ILE   143      33.387  54.778  75.877  1.00  0.00           N
ATOM   1111  CA  ILE   143      34.587  54.767  76.587  1.00  0.00           C
ATOM   1112  CB  ILE   143      35.897  54.490  75.756  1.00  0.00           C
ATOM   1113  CG2 ILE   143      37.167  54.449  76.666  1.00  0.00           C
ATOM   1114  CG1 ILE   143      35.638  53.101  75.103  1.00  0.00           C
ATOM   1115  CD1 ILE   143      36.858  52.664  74.272  1.00  0.00           C
ATOM   1116  C   ILE   143      34.666  56.055  77.450  1.00  0.00           C
ATOM   1117  O   ILE   143      34.706  55.963  78.689  1.00  0.00           O
ATOM   1118  N   GLN   144      34.445  57.257  76.832  1.00  0.00           N
ATOM   1119  CA  GLN   144      34.415  58.545  77.565  1.00  0.00           C
ATOM   1120  CB  GLN   144      35.084  59.737  76.748  1.00  0.00           C
ATOM   1121  CG  GLN   144      36.384  59.250  76.046  1.00  0.00           C
ATOM   1122  CD  GLN   144      37.433  60.321  75.839  1.00  0.00           C
ATOM   1123  OE1 GLN   144      37.443  61.460  76.331  1.00  0.00           O
ATOM   1124  NE2 GLN   144      38.493  59.973  75.098  1.00  0.00           N
ATOM   1125  C   GLN   144      33.184  58.902  78.366  1.00  0.00           C
ATOM   1126  O   GLN   144      33.314  59.861  79.098  1.00  0.00           O
ATOM   1127  N   MET   145      32.175  57.982  78.394  1.00  0.00           N
ATOM   1128  CA  MET   145      31.065  58.019  79.394  1.00  0.00           C
ATOM   1129  CB  MET   145      29.725  58.090  78.605  1.00  0.00           C
ATOM   1130  CG  MET   145      29.424  59.351  77.927  1.00  0.00           C
ATOM   1131  SD  MET   145      29.223  60.728  79.111  1.00  0.00           S
ATOM   1132  CE  MET   145      28.004  60.175  80.349  1.00  0.00           C
ATOM   1133  C   MET   145      31.036  56.897  80.412  1.00  0.00           C
ATOM   1134  O   MET   145      30.096  56.744  81.182  1.00  0.00           O
ATOM   1135  N   HIS   146      32.106  56.157  80.530  1.00  0.00           N
ATOM   1136  CA  HIS   146      32.497  55.005  81.418  1.00  0.00           C
ATOM   1137  CB  HIS   146      32.667  55.442  82.869  1.00  0.00           C
ATOM   1138  CG  HIS   146      33.787  56.333  83.000  1.00  0.00           C
ATOM   1139  ND1 HIS   146      33.576  57.732  83.193  1.00  0.00           N
ATOM   1140  CE1 HIS   146      34.825  58.253  83.174  1.00  0.00           C
ATOM   1141  NE2 HIS   146      35.726  57.314  82.792  1.00  0.00           N
ATOM   1142  CD2 HIS   146      35.067  56.134  82.740  1.00  0.00           C
ATOM   1143  C   HIS   146      31.698  53.685  81.205  1.00  0.00           C
ATOM   1144  O   HIS   146      32.099  52.655  81.713  1.00  0.00           O
ATOM   1145  N   TRP   147      30.678  53.617  80.295  1.00  0.00           N
ATOM   1146  CA  TRP   147      29.939  52.417  79.862  1.00  0.00           C
ATOM   1147  CB  TRP   147      29.048  52.859  78.723  1.00  0.00           C
ATOM   1148  CG  TRP   147      28.058  53.998  78.896  1.00  0.00           C
ATOM   1149  CD1 TRP   147      27.677  54.435  80.107  1.00  0.00           C
ATOM   1150  NE1 TRP   147      26.897  55.585  79.950  1.00  0.00           N
ATOM   1151  CE2 TRP   147      26.726  55.938  78.570  1.00  0.00           C
ATOM   1152  CZ2 TRP   147      26.096  56.999  77.903  1.00  0.00           C
ATOM   1153  CH2 TRP   147      26.075  56.922  76.513  1.00  0.00           C
ATOM   1154  CZ3 TRP   147      26.706  55.884  75.790  1.00  0.00           C
ATOM   1155  CE3 TRP   147      27.367  54.893  76.508  1.00  0.00           C
ATOM   1156  CD2 TRP   147      27.437  54.930  77.888  1.00  0.00           C
ATOM   1157  C   TRP   147      30.749  51.189  79.410  1.00  0.00           C
ATOM   1158  O   TRP   147      30.210  50.088  79.377  1.00  0.00           O
ATOM   1159  N   TYR   148      31.989  51.400  78.960  1.00  0.00           N
ATOM   1160  CA  TYR   148      32.880  50.291  78.757  1.00  0.00           C
ATOM   1161  CB  TYR   148      34.159  50.844  78.008  1.00  0.00           C
ATOM   1162  CG  TYR   148      35.379  51.243  78.859  1.00  0.00           C
ATOM   1163  CD1 TYR   148      35.498  52.542  79.412  1.00  0.00           C
ATOM   1164  CE1 TYR   148      36.568  52.971  80.223  1.00  0.00           C
ATOM   1165  CZ  TYR   148      37.479  51.890  80.600  1.00  0.00           C
ATOM   1166  OH  TYR   148      38.549  52.209  81.311  1.00  0.00           O
ATOM   1167  CE2 TYR   148      37.350  50.621  80.117  1.00  0.00           C
ATOM   1168  CD2 TYR   148      36.360  50.273  79.177  1.00  0.00           C
ATOM   1169  C   TYR   148      33.311  49.389  80.015  1.00  0.00           C
ATOM   1170  O   TYR   148      33.391  48.139  80.083  1.00  0.00           O
ATOM   1171  N   ARG   149      33.450  50.127  81.127  1.00  0.00           N
ATOM   1172  CA  ARG   149      34.121  49.724  82.346  1.00  0.00           C
ATOM   1173  CB  ARG   149      34.250  50.862  83.408  1.00  0.00           C
ATOM   1174  CG  ARG   149      35.269  52.013  83.181  1.00  0.00           C
ATOM   1175  CD  ARG   149      35.519  52.700  84.582  1.00  0.00           C
ATOM   1176  NE  ARG   149      36.498  53.751  84.354  1.00  0.00           N
ATOM   1177  CZ  ARG   149      36.988  54.570  85.216  1.00  0.00           C
ATOM   1178  NH1 ARG   149      36.668  54.627  86.496  1.00  0.00           N
ATOM   1179  NH2 ARG   149      37.887  55.431  84.878  1.00  0.00           N
ATOM   1180  C   ARG   149      33.551  48.463  82.973  1.00  0.00           C
ATOM   1181  O   ARG   149      32.352  48.262  83.073  1.00  0.00           O
ATOM   1182  N   ALA   150      34.392  47.791  83.772  1.00  0.00           N
ATOM   1183  CA  ALA   150      34.123  46.650  84.509  1.00  0.00           C
ATOM   1184  CB  ALA   150      35.353  45.711  84.377  1.00  0.00           C
ATOM   1185  C   ALA   150      33.773  47.056  85.950  1.00  0.00           C
ATOM   1186  O   ALA   150      33.722  48.256  86.283  1.00  0.00           O
ATOM   1187  N   THR   151      33.533  46.034  86.738  1.00  0.00           N
ATOM   1188  CA  THR   151      33.404  46.121  88.168  1.00  0.00           C
ATOM   1189  CB  THR   151      32.004  46.209  88.779  1.00  0.00           C
ATOM   1190  CG2 THR   151      31.373  47.470  88.341  1.00  0.00           C
ATOM   1191  OG1 THR   151      31.224  45.240  88.047  1.00  0.00           O
ATOM   1192  C   THR   151      34.154  44.910  88.785  1.00  0.00           C
ATOM   1193  O   THR   151      34.155  44.688  90.025  1.00  0.00           O
ATOM   1194  N   HIS   152      34.835  44.052  88.023  1.00  0.00           N
ATOM   1195  CA  HIS   152      35.955  43.252  88.592  1.00  0.00           C
ATOM   1196  CB  HIS   152      36.706  42.665  87.380  1.00  0.00           C
ATOM   1197  CG  HIS   152      37.726  41.595  87.668  1.00  0.00           C
ATOM   1198  ND1 HIS   152      39.026  41.825  88.148  1.00  0.00           N
ATOM   1199  CE1 HIS   152      39.557  40.635  88.305  1.00  0.00           C
ATOM   1200  NE2 HIS   152      38.658  39.665  88.013  1.00  0.00           N
ATOM   1201  CD2 HIS   152      37.457  40.265  87.735  1.00  0.00           C
ATOM   1202  C   HIS   152      36.945  44.060  89.523  1.00  0.00           C
ATOM   1203  O   HIS   152      37.334  45.172  89.156  1.00  0.00           O
ATOM   1204  N   GLN   153      37.366  43.438  90.602  1.00  0.00           N
ATOM   1205  CA  GLN   153      38.265  44.037  91.613  1.00  0.00           C
ATOM   1206  CB  GLN   153      38.506  43.134  92.801  1.00  0.00           C
ATOM   1207  CG  GLN   153      39.387  41.825  92.618  1.00  0.00           C
ATOM   1208  CD  GLN   153      38.707  40.677  91.776  1.00  0.00           C
ATOM   1209  OE1 GLN   153      37.617  40.747  91.266  1.00  0.00           O
ATOM   1210  NE2 GLN   153      39.408  39.567  91.613  1.00  0.00           N
ATOM   1211  C   GLN   153      39.555  44.549  90.934  1.00  0.00           C
ATOM   1212  O   GLN   153      40.094  45.608  91.376  1.00  0.00           O
ATOM   1213  N   GLU   154      40.205  43.801  90.072  1.00  0.00           N
ATOM   1214  CA  GLU   154      41.415  44.314  89.363  1.00  0.00           C
ATOM   1215  CB  GLU   154      42.045  43.206  88.491  1.00  0.00           C
ATOM   1216  CG  GLU   154      43.355  43.608  87.761  1.00  0.00           C
ATOM   1217  CD  GLU   154      44.236  42.490  87.219  1.00  0.00           C
ATOM   1218  OE1 GLU   154      44.067  41.239  87.466  1.00  0.00           O
ATOM   1219  OE2 GLU   154      45.265  42.792  86.599  1.00  0.00           O
ATOM   1220  C   GLU   154      41.234  45.595  88.526  1.00  0.00           C
ATOM   1221  O   GLU   154      42.123  46.456  88.488  1.00  0.00           O
ATOM   1222  N   ALA   155      40.064  45.656  87.936  1.00  0.00           N
ATOM   1223  CA  ALA   155      39.693  46.668  87.069  1.00  0.00           C
ATOM   1224  CB  ALA   155      38.433  46.208  86.378  1.00  0.00           C
ATOM   1225  C   ALA   155      39.342  47.955  87.901  1.00  0.00           C
ATOM   1226  O   ALA   155      39.852  49.026  87.634  1.00  0.00           O
ATOM   1227  N   ILE   156      38.573  47.893  88.981  1.00  0.00           N
ATOM   1228  CA  ILE   156      38.372  48.910  89.964  1.00  0.00           C
ATOM   1229  CB  ILE   156      37.393  48.448  90.963  1.00  0.00           C
ATOM   1230  CG2 ILE   156      37.262  49.315  92.195  1.00  0.00           C
ATOM   1231  CG1 ILE   156      35.973  48.328  90.423  1.00  0.00           C
ATOM   1232  CD1 ILE   156      35.292  49.549  89.785  1.00  0.00           C
ATOM   1233  C   ILE   156      39.672  49.470  90.575  1.00  0.00           C
ATOM   1234  O   ILE   156      39.701  50.629  91.027  1.00  0.00           O
ATOM   1235  N   ASN   157      40.672  48.580  90.733  1.00  0.00           N
ATOM   1236  CA  ASN   157      41.982  49.040  91.183  1.00  0.00           C
ATOM   1237  CB  ASN   157      42.813  47.850  91.601  1.00  0.00           C
ATOM   1238  CG  ASN   157      44.293  48.190  91.891  1.00  0.00           C
ATOM   1239  OD1 ASN   157      45.103  48.082  90.971  1.00  0.00           O
ATOM   1240  ND2 ASN   157      44.653  48.517  93.092  1.00  0.00           N
ATOM   1241  C   ASN   157      42.682  49.803  90.025  1.00  0.00           C
ATOM   1242  O   ASN   157      43.321  50.863  90.247  1.00  0.00           O
ATOM   1243  N   CYS   158      42.682  49.266  88.764  1.00  0.00           N
ATOM   1244  CA  CYS   158      43.371  49.809  87.575  1.00  0.00           C
ATOM   1245  CB  CYS   158      43.262  48.761  86.333  1.00  0.00           C
ATOM   1246  SG  CYS   158      44.211  49.055  84.843  1.00  0.00           S
ATOM   1247  C   CYS   158      42.910  51.199  87.098  1.00  0.00           C
ATOM   1248  O   CYS   158      43.660  51.961  86.490  1.00  0.00           O
ATOM   1249  N   TYR   159      41.650  51.568  87.279  1.00  0.00           N
ATOM   1250  CA  TYR   159      41.219  52.909  86.922  1.00  0.00           C
ATOM   1251  CB  TYR   159      39.739  52.928  86.672  1.00  0.00           C
ATOM   1252  CG  TYR   159      39.040  51.880  85.900  1.00  0.00           C
ATOM   1253  CD1 TYR   159      39.480  51.513  84.589  1.00  0.00           C
ATOM   1254  CE1 TYR   159      38.860  50.454  83.917  1.00  0.00           C
ATOM   1255  CZ  TYR   159      37.831  49.712  84.505  1.00  0.00           C
ATOM   1256  OH  TYR   159      37.311  48.643  83.803  1.00  0.00           O
ATOM   1257  CE2 TYR   159      37.271  50.129  85.716  1.00  0.00           C
ATOM   1258  CD2 TYR   159      37.920  51.218  86.429  1.00  0.00           C
ATOM   1259  C   TYR   159      41.659  53.947  87.944  1.00  0.00           C
ATOM   1260  O   TYR   159      41.378  55.147  87.737  1.00  0.00           O
ATOM   1261  N   ALA   160      42.349  53.555  89.053  1.00  0.00           N
ATOM   1262  CA  ALA   160      42.659  54.362  90.295  1.00  0.00           C
ATOM   1263  CB  ALA   160      41.789  53.829  91.464  1.00  0.00           C
ATOM   1264  C   ALA   160      44.139  54.362  90.715  1.00  0.00           C
ATOM   1265  O   ALA   160      44.538  55.201  91.516  1.00  0.00           O
ATOM   1266  N   ASN   161      45.029  53.384  90.362  1.00  0.00           N
ATOM   1267  CA  ASN   161      46.330  53.093  90.962  1.00  0.00           C
ATOM   1268  CB  ASN   161      46.471  51.623  90.938  1.00  0.00           C
ATOM   1269  CG  ASN   161      46.771  51.026  89.577  1.00  0.00           C
ATOM   1270  OD1 ASN   161      47.080  51.679  88.568  1.00  0.00           O
ATOM   1271  ND2 ASN   161      46.752  49.736  89.554  1.00  0.00           N
ATOM   1272  C   ASN   161      47.459  53.925  90.393  1.00  0.00           C
ATOM   1273  O   ASN   161      48.559  53.905  90.933  1.00  0.00           O
ATOM   1274  N   GLU   162      47.238  54.677  89.275  1.00  0.00           N
ATOM   1275  CA  GLU   162      48.248  55.539  88.747  1.00  0.00           C
ATOM   1276  CB  GLU   162      48.577  56.667  89.709  1.00  0.00           C
ATOM   1277  CG  GLU   162      47.317  57.546  89.881  1.00  0.00           C
ATOM   1278  CD  GLU   162      47.386  58.654  90.874  1.00  0.00           C
ATOM   1279  OE1 GLU   162      47.796  59.735  90.386  1.00  0.00           O
ATOM   1280  OE2 GLU   162      47.167  58.451  92.083  1.00  0.00           O
ATOM   1281  C   GLU   162      49.488  54.801  88.195  1.00  0.00           C
ATOM   1282  O   GLU   162      50.598  55.282  88.216  1.00  0.00           O
ATOM   1283  N   THR   163      49.349  53.522  87.802  1.00  0.00           N
ATOM   1284  CA  THR   163      50.389  52.724  87.090  1.00  0.00           C
ATOM   1285  CB  THR   163      51.300  51.933  88.068  1.00  0.00           C
ATOM   1286  CG2 THR   163      52.380  52.712  88.840  1.00  0.00           C
ATOM   1287  OG1 THR   163      50.541  51.160  88.967  1.00  0.00           O
ATOM   1288  C   THR   163      49.810  51.616  86.058  1.00  0.00           C
ATOM   1289  O   THR   163      50.510  51.108  85.137  1.00  0.00           O
ATOM   1290  N   CYS   164      48.540  51.275  86.157  1.00  0.00           N
ATOM   1291  CA  CYS   164      47.831  50.376  85.305  1.00  0.00           C
ATOM   1292  CB  CYS   164      46.731  49.814  86.174  1.00  0.00           C
ATOM   1293  SG  CYS   164      45.932  48.335  85.341  1.00  0.00           S
ATOM   1294  C   CYS   164      47.270  51.099  84.137  1.00  0.00           C
ATOM   1295  O   CYS   164      46.729  52.178  84.260  1.00  0.00           O
ATOM   1296  N   CYS   165      47.320  50.521  82.916  1.00  0.00           N
ATOM   1297  CA  CYS   165      46.480  50.853  81.777  1.00  0.00           C
ATOM   1298  CB  CYS   165      47.269  51.816  80.859  1.00  0.00           C
ATOM   1299  SG  CYS   165      46.589  52.259  79.220  1.00  0.00           S
ATOM   1300  C   CYS   165      45.971  49.604  81.064  1.00  0.00           C
ATOM   1301  O   CYS   165      46.491  49.257  80.003  1.00  0.00           O
ATOM   1302  N   ASP   166      45.041  48.852  81.713  1.00  0.00           N
ATOM   1303  CA  ASP   166      44.442  47.593  81.170  1.00  0.00           C
ATOM   1304  CB  ASP   166      44.563  46.391  82.047  1.00  0.00           C
ATOM   1305  CG  ASP   166      45.963  45.792  82.026  1.00  0.00           C
ATOM   1306  OD1 ASP   166      46.333  45.305  81.035  1.00  0.00           O
ATOM   1307  OD2 ASP   166      46.633  45.931  83.036  1.00  0.00           O
ATOM   1308  C   ASP   166      42.952  47.783  80.790  1.00  0.00           C
ATOM   1309  O   ASP   166      42.181  48.251  81.632  1.00  0.00           O
ATOM   1310  N   PHE   167      42.592  47.436  79.560  1.00  0.00           N
ATOM   1311  CA  PHE   167      41.231  47.636  79.050  1.00  0.00           C
ATOM   1312  CB  PHE   167      41.341  47.859  77.551  1.00  0.00           C
ATOM   1313  CG  PHE   167      40.131  48.380  76.782  1.00  0.00           C
ATOM   1314  CD1 PHE   167      39.421  47.652  75.811  1.00  0.00           C
ATOM   1315  CE1 PHE   167      38.321  48.173  75.142  1.00  0.00           C
ATOM   1316  CZ  PHE   167      37.720  49.321  75.605  1.00  0.00           C
ATOM   1317  CE2 PHE   167      38.470  50.170  76.506  1.00  0.00           C
ATOM   1318  CD2 PHE   167      39.740  49.739  76.995  1.00  0.00           C
ATOM   1319  C   PHE   167      40.222  46.574  79.478  1.00  0.00           C
ATOM   1320  O   PHE   167      39.763  45.796  78.597  1.00  0.00           O
ATOM   1321  N   PHE   168      40.032  46.421  80.868  1.00  0.00           N
ATOM   1322  CA  PHE   168      38.963  45.609  81.426  1.00  0.00           C
ATOM   1323  CB  PHE   168      39.183  45.606  82.976  1.00  0.00           C
ATOM   1324  CG  PHE   168      40.164  44.555  83.624  1.00  0.00           C
ATOM   1325  CD1 PHE   168      39.625  43.414  84.291  1.00  0.00           C
ATOM   1326  CE1 PHE   168      40.515  42.483  84.919  1.00  0.00           C
ATOM   1327  CZ  PHE   168      41.905  42.574  84.809  1.00  0.00           C
ATOM   1328  CE2 PHE   168      42.475  43.686  84.092  1.00  0.00           C
ATOM   1329  CD2 PHE   168      41.584  44.686  83.554  1.00  0.00           C
ATOM   1330  C   PHE   168      37.453  45.989  81.077  1.00  0.00           C
ATOM   1331  O   PHE   168      36.932  47.008  81.630  1.00  0.00           O
ATOM   1332  N   THR   169      36.713  45.130  80.346  1.00  0.00           N
ATOM   1333  CA  THR   169      35.453  45.401  79.716  1.00  0.00           C
ATOM   1334  CB  THR   169      35.453  45.214  78.216  1.00  0.00           C
ATOM   1335  CG2 THR   169      36.062  46.496  77.639  1.00  0.00           C
ATOM   1336  OG1 THR   169      36.343  44.135  77.883  1.00  0.00           O
ATOM   1337  C   THR   169      34.283  44.669  80.415  1.00  0.00           C
ATOM   1338  O   THR   169      34.514  43.568  80.992  1.00  0.00           O
ATOM   1339  N   ASN   170      33.083  45.278  80.456  1.00  0.00           N
ATOM   1340  CA  ASN   170      31.864  44.506  80.855  1.00  0.00           C
ATOM   1341  CB  ASN   170      30.973  45.534  81.677  1.00  0.00           C
ATOM   1342  CG  ASN   170      30.062  46.445  80.799  1.00  0.00           C
ATOM   1343  OD1 ASN   170      28.963  46.045  80.429  1.00  0.00           O
ATOM   1344  ND2 ASN   170      30.492  47.586  80.392  1.00  0.00           N
ATOM   1345  C   ASN   170      31.224  43.698  79.703  1.00  0.00           C
ATOM   1346  O   ASN   170      31.274  44.171  78.534  1.00  0.00           O
ATOM   1347  N   GLN   171      30.565  42.557  80.081  1.00  0.00           N
ATOM   1348  CA  GLN   171      29.935  41.589  79.089  1.00  0.00           C
ATOM   1349  CB  GLN   171      29.146  40.547  79.947  1.00  0.00           C
ATOM   1350  CG  GLN   171      28.677  39.328  79.244  1.00  0.00           C
ATOM   1351  CD  GLN   171      28.157  38.235  80.162  1.00  0.00           C
ATOM   1352  OE1 GLN   171      27.727  38.603  81.283  1.00  0.00           O
ATOM   1353  NE2 GLN   171      28.288  36.996  79.739  1.00  0.00           N
ATOM   1354  C   GLN   171      29.075  42.431  78.071  1.00  0.00           C
ATOM   1355  O   GLN   171      29.275  42.123  76.880  1.00  0.00           O
ATOM   1356  N   ALA   172      28.174  43.349  78.463  1.00  0.00           N
ATOM   1357  CA  ALA   172      27.313  44.081  77.475  1.00  0.00           C
ATOM   1358  CB  ALA   172      26.263  44.768  78.266  1.00  0.00           C
ATOM   1359  C   ALA   172      28.103  45.113  76.637  1.00  0.00           C
ATOM   1360  O   ALA   172      27.612  45.305  75.527  1.00  0.00           O
ATOM   1361  N   TYR   173      29.242  45.663  77.028  1.00  0.00           N
ATOM   1362  CA  TYR   173      30.082  46.416  76.029  1.00  0.00           C
ATOM   1363  CB  TYR   173      31.051  47.264  76.861  1.00  0.00           C
ATOM   1364  CG  TYR   173      32.031  47.977  75.962  1.00  0.00           C
ATOM   1365  CD1 TYR   173      31.740  49.218  75.355  1.00  0.00           C
ATOM   1366  CE1 TYR   173      32.570  49.781  74.336  1.00  0.00           C
ATOM   1367  CZ  TYR   173      33.770  49.152  74.025  1.00  0.00           C
ATOM   1368  OH  TYR   173      34.669  49.665  73.146  1.00  0.00           O
ATOM   1369  CE2 TYR   173      34.091  47.921  74.632  1.00  0.00           C
ATOM   1370  CD2 TYR   173      33.201  47.239  75.501  1.00  0.00           C
ATOM   1371  C   TYR   173      30.852  45.518  75.077  1.00  0.00           C
ATOM   1372  O   TYR   173      30.822  45.801  73.818  1.00  0.00           O
ATOM   1373  N   ALA   174      31.443  44.378  75.495  1.00  0.00           N
ATOM   1374  CA  ALA   174      32.223  43.480  74.683  1.00  0.00           C
ATOM   1375  CB  ALA   174      32.974  42.588  75.671  1.00  0.00           C
ATOM   1376  C   ALA   174      31.324  42.772  73.631  1.00  0.00           C
ATOM   1377  O   ALA   174      31.744  42.744  72.491  1.00  0.00           O
ATOM   1378  N   ILE   175      30.114  42.300  73.990  1.00  0.00           N
ATOM   1379  CA  ILE   175      29.224  41.612  73.059  1.00  0.00           C
ATOM   1380  CB  ILE   175      28.145  40.700  73.637  1.00  0.00           C
ATOM   1381  CG2 ILE   175      28.946  39.738  74.585  1.00  0.00           C
ATOM   1382  CG1 ILE   175      26.965  41.467  74.319  1.00  0.00           C
ATOM   1383  CD1 ILE   175      26.015  40.625  75.257  1.00  0.00           C
ATOM   1384  C   ILE   175      28.704  42.574  71.961  1.00  0.00           C
ATOM   1385  O   ILE   175      28.784  42.316  70.750  1.00  0.00           O
ATOM   1386  N   ALA   176      28.183  43.753  72.294  1.00  0.00           N
ATOM   1387  CA  ALA   176      27.662  44.684  71.306  1.00  0.00           C
ATOM   1388  CB  ALA   176      26.762  45.732  72.048  1.00  0.00           C
ATOM   1389  C   ALA   176      28.662  45.367  70.387  1.00  0.00           C
ATOM   1390  O   ALA   176      28.371  45.479  69.207  1.00  0.00           O
ATOM   1391  N   SER   177      29.802  45.647  70.858  1.00  0.00           N
ATOM   1392  CA  SER   177      30.901  46.139  70.109  1.00  0.00           C
ATOM   1393  CB  SER   177      32.031  46.738  70.970  1.00  0.00           C
ATOM   1394  OG  SER   177      32.532  45.786  71.848  1.00  0.00           O
ATOM   1395  C   SER   177      31.392  45.061  69.166  1.00  0.00           C
ATOM   1396  O   SER   177      31.711  45.304  67.997  1.00  0.00           O
ATOM   1397  N   SER   178      31.523  43.780  69.633  1.00  0.00           N
ATOM   1398  CA  SER   178      32.013  42.723  68.771  1.00  0.00           C
ATOM   1399  CB  SER   178      32.234  41.421  69.538  1.00  0.00           C
ATOM   1400  OG  SER   178      33.134  41.609  70.628  1.00  0.00           O
ATOM   1401  C   SER   178      31.143  42.395  67.540  1.00  0.00           C
ATOM   1402  O   SER   178      31.613  41.917  66.499  1.00  0.00           O
ATOM   1403  N   ILE   179      29.813  42.543  67.771  1.00  0.00           N
ATOM   1404  CA  ILE   179      28.763  42.445  66.721  1.00  0.00           C
ATOM   1405  CB  ILE   179      27.333  42.433  67.291  1.00  0.00           C
ATOM   1406  CG2 ILE   179      26.333  42.595  66.061  1.00  0.00           C
ATOM   1407  CG1 ILE   179      27.064  41.151  68.098  1.00  0.00           C
ATOM   1408  CD1 ILE   179      25.814  41.268  68.999  1.00  0.00           C
ATOM   1409  C   ILE   179      29.082  43.607  65.763  1.00  0.00           C
ATOM   1410  O   ILE   179      29.272  43.360  64.583  1.00  0.00           O
ATOM   1411  N   VAL   180      29.181  44.866  66.206  1.00  0.00           N
ATOM   1412  CA  VAL   180      29.171  46.069  65.249  1.00  0.00           C
ATOM   1413  CB  VAL   180      28.790  47.387  65.991  1.00  0.00           C
ATOM   1414  CG1 VAL   180      29.990  48.026  66.763  1.00  0.00           C
ATOM   1415  CG2 VAL   180      28.309  48.379  64.934  1.00  0.00           C
ATOM   1416  C   VAL   180      30.480  46.161  64.529  1.00  0.00           C
ATOM   1417  O   VAL   180      30.510  46.464  63.309  1.00  0.00           O
ATOM   1418  N   SER   181      31.681  46.070  65.208  1.00  0.00           N
ATOM   1419  CA  SER   181      32.980  46.292  64.679  1.00  0.00           C
ATOM   1420  CB  SER   181      33.910  46.851  65.670  1.00  0.00           C
ATOM   1421  OG  SER   181      34.161  46.038  66.818  1.00  0.00           O
ATOM   1422  C   SER   181      33.551  45.074  63.816  1.00  0.00           C
ATOM   1423  O   SER   181      34.471  45.347  62.996  1.00  0.00           O
ATOM   1424  N   PHE   182      33.002  43.854  63.963  1.00  0.00           N
ATOM   1425  CA  PHE   182      33.612  42.665  63.301  1.00  0.00           C
ATOM   1426  CB  PHE   182      34.383  41.904  64.339  1.00  0.00           C
ATOM   1427  CG  PHE   182      35.194  40.806  63.616  1.00  0.00           C
ATOM   1428  CD1 PHE   182      36.253  41.148  62.827  1.00  0.00           C
ATOM   1429  CE1 PHE   182      36.834  40.180  61.975  1.00  0.00           C
ATOM   1430  CZ  PHE   182      36.455  38.860  62.052  1.00  0.00           C
ATOM   1431  CE2 PHE   182      35.425  38.487  62.921  1.00  0.00           C
ATOM   1432  CD2 PHE   182      34.764  39.495  63.664  1.00  0.00           C
ATOM   1433  C   PHE   182      32.553  41.867  62.489  1.00  0.00           C
ATOM   1434  O   PHE   182      32.563  41.859  61.249  1.00  0.00           O
ATOM   1435  N   TYR   183      31.473  41.384  63.198  1.00  0.00           N
ATOM   1436  CA  TYR   183      30.574  40.455  62.606  1.00  0.00           C
ATOM   1437  CB  TYR   183      29.954  39.512  63.704  1.00  0.00           C
ATOM   1438  CG  TYR   183      30.895  38.701  64.542  1.00  0.00           C
ATOM   1439  CD1 TYR   183      31.095  38.998  65.933  1.00  0.00           C
ATOM   1440  CE1 TYR   183      32.076  38.297  66.671  1.00  0.00           C
ATOM   1441  CZ  TYR   183      32.656  37.159  66.079  1.00  0.00           C
ATOM   1442  OH  TYR   183      33.407  36.278  66.837  1.00  0.00           O
ATOM   1443  CE2 TYR   183      32.396  36.812  64.768  1.00  0.00           C
ATOM   1444  CD2 TYR   183      31.586  37.623  63.940  1.00  0.00           C
ATOM   1445  C   TYR   183      29.573  41.017  61.598  1.00  0.00           C
ATOM   1446  O   TYR   183      29.433  40.409  60.566  1.00  0.00           O
ATOM   1447  N   VAL   184      29.112  42.256  61.730  1.00  0.00           N
ATOM   1448  CA  VAL   184      28.212  42.858  60.672  1.00  0.00           C
ATOM   1449  CB  VAL   184      27.331  43.856  61.384  1.00  0.00           C
ATOM   1450  CG1 VAL   184      26.311  44.427  60.365  1.00  0.00           C
ATOM   1451  CG2 VAL   184      26.462  43.203  62.543  1.00  0.00           C
ATOM   1452  C   VAL   184      29.012  43.331  59.453  1.00  0.00           C
ATOM   1453  O   VAL   184      28.421  43.233  58.402  1.00  0.00           O
ATOM   1454  N   PRO   185      30.241  43.812  59.524  1.00  0.00           N
ATOM   1455  CD  PRO   185      30.741  44.649  60.665  1.00  0.00           C
ATOM   1456  CG  PRO   185      31.800  45.601  60.147  1.00  0.00           C
ATOM   1457  CB  PRO   185      32.291  44.854  58.925  1.00  0.00           C
ATOM   1458  CA  PRO   185      31.041  44.165  58.384  1.00  0.00           C
ATOM   1459  C   PRO   185      31.502  42.897  57.601  1.00  0.00           C
ATOM   1460  O   PRO   185      31.391  42.859  56.351  1.00  0.00           O
ATOM   1461  N   LEU   186      31.882  41.855  58.389  1.00  0.00           N
ATOM   1462  CA  LEU   186      32.423  40.617  57.766  1.00  0.00           C
ATOM   1463  CB  LEU   186      33.044  39.785  58.994  1.00  0.00           C
ATOM   1464  CG  LEU   186      33.244  38.326  58.471  1.00  0.00           C
ATOM   1465  CD1 LEU   186      34.394  38.289  57.381  1.00  0.00           C
ATOM   1466  CD2 LEU   186      33.655  37.453  59.659  1.00  0.00           C
ATOM   1467  C   LEU   186      31.363  39.878  56.945  1.00  0.00           C
ATOM   1468  O   LEU   186      31.683  39.441  55.834  1.00  0.00           O
ATOM   1469  N   VAL   187      30.043  39.746  57.455  1.00  0.00           N
ATOM   1470  CA  VAL   187      29.024  39.037  56.653  1.00  0.00           C
ATOM   1471  CB  VAL   187      27.754  38.615  57.423  1.00  0.00           C
ATOM   1472  CG1 VAL   187      28.205  37.752  58.671  1.00  0.00           C
ATOM   1473  CG2 VAL   187      26.833  39.813  57.775  1.00  0.00           C
ATOM   1474  C   VAL   187      28.793  39.820  55.325  1.00  0.00           C
ATOM   1475  O   VAL   187      28.593  39.152  54.324  1.00  0.00           O
ATOM   1476  N   ILE   188      28.822  41.160  55.228  1.00  0.00           N
ATOM   1477  CA  ILE   188      28.662  41.923  53.990  1.00  0.00           C
ATOM   1478  CB  ILE   188      28.341  43.362  54.233  1.00  0.00           C
ATOM   1479  CG2 ILE   188      28.240  44.215  53.015  1.00  0.00           C
ATOM   1480  CG1 ILE   188      27.031  43.330  54.963  1.00  0.00           C
ATOM   1481  CD1 ILE   188      25.771  42.730  54.272  1.00  0.00           C
ATOM   1482  C   ILE   188      29.902  41.636  53.029  1.00  0.00           C
ATOM   1483  O   ILE   188      29.682  41.498  51.859  1.00  0.00           O
ATOM   1484  N   MET   189      31.122  41.695  53.539  1.00  0.00           N
ATOM   1485  CA  MET   189      32.362  41.307  52.878  1.00  0.00           C
ATOM   1486  CB  MET   189      33.542  41.366  53.868  1.00  0.00           C
ATOM   1487  CG  MET   189      34.862  41.258  53.167  1.00  0.00           C
ATOM   1488  SD  MET   189      36.192  41.597  54.378  1.00  0.00           S
ATOM   1489  CE  MET   189      37.491  42.120  53.199  1.00  0.00           C
ATOM   1490  C   MET   189      32.213  39.979  52.185  1.00  0.00           C
ATOM   1491  O   MET   189      32.303  39.872  50.955  1.00  0.00           O
ATOM   1492  N   VAL   190      31.813  38.867  52.863  1.00  0.00           N
ATOM   1493  CA  VAL   190      31.694  37.518  52.350  1.00  0.00           C
ATOM   1494  CB  VAL   190      31.775  36.476  53.477  1.00  0.00           C
ATOM   1495  CG1 VAL   190      33.155  36.545  54.137  1.00  0.00           C
ATOM   1496  CG2 VAL   190      30.715  36.433  54.557  1.00  0.00           C
ATOM   1497  C   VAL   190      30.374  37.309  51.559  1.00  0.00           C
ATOM   1498  O   VAL   190      30.375  36.501  50.598  1.00  0.00           O
ATOM   1499  N   PHE   191      29.254  38.038  51.781  1.00  0.00           N
ATOM   1500  CA  PHE   191      28.014  37.869  51.041  1.00  0.00           C
ATOM   1501  CB  PHE   191      27.073  38.777  51.733  1.00  0.00           C
ATOM   1502  CG  PHE   191      25.833  38.938  50.963  1.00  0.00           C
ATOM   1503  CD1 PHE   191      25.352  40.208  50.506  1.00  0.00           C
ATOM   1504  CE1 PHE   191      24.002  40.378  50.027  1.00  0.00           C
ATOM   1505  CZ  PHE   191      23.233  39.228  49.854  1.00  0.00           C
ATOM   1506  CE2 PHE   191      23.694  37.967  50.452  1.00  0.00           C
ATOM   1507  CD2 PHE   191      24.944  37.857  51.041  1.00  0.00           C
ATOM   1508  C   PHE   191      28.253  38.332  49.582  1.00  0.00           C
ATOM   1509  O   PHE   191      27.834  37.614  48.690  1.00  0.00           O
ATOM   1510  N   VAL   192      29.023  39.423  49.334  1.00  0.00           N
ATOM   1511  CA  VAL   192      29.332  39.856  47.975  1.00  0.00           C
ATOM   1512  CB  VAL   192      29.711  41.377  47.828  1.00  0.00           C
ATOM   1513  CG1 VAL   192      28.641  42.265  48.360  1.00  0.00           C
ATOM   1514  CG2 VAL   192      31.091  41.686  48.379  1.00  0.00           C
ATOM   1515  C   VAL   192      30.503  39.048  47.283  1.00  0.00           C
ATOM   1516  O   VAL   192      30.323  38.691  46.152  1.00  0.00           O
ATOM   1517  N   TYR   193      31.463  38.497  48.092  1.00  0.00           N
ATOM   1518  CA  TYR   193      32.384  37.519  47.569  1.00  0.00           C
ATOM   1519  CB  TYR   193      33.614  37.348  48.399  1.00  0.00           C
ATOM   1520  CG  TYR   193      34.603  38.419  48.241  1.00  0.00           C
ATOM   1521  CD1 TYR   193      34.963  39.347  49.203  1.00  0.00           C
ATOM   1522  CE1 TYR   193      36.062  40.208  49.105  1.00  0.00           C
ATOM   1523  CZ  TYR   193      36.812  40.181  47.855  1.00  0.00           C
ATOM   1524  OH  TYR   193      37.931  40.912  47.836  1.00  0.00           O
ATOM   1525  CE2 TYR   193      36.522  39.233  46.913  1.00  0.00           C
ATOM   1526  CD2 TYR   193      35.413  38.302  47.071  1.00  0.00           C
ATOM   1527  C   TYR   193      31.814  36.129  47.297  1.00  0.00           C
ATOM   1528  O   TYR   193      32.245  35.471  46.375  1.00  0.00           O
ATOM   1529  N   SER   194      30.625  35.737  47.836  1.00  0.00           N
ATOM   1530  CA  SER   194      29.845  34.618  47.384  1.00  0.00           C
ATOM   1531  CB  SER   194      28.716  34.305  48.343  1.00  0.00           C
ATOM   1532  OG  SER   194      29.436  33.883  49.522  1.00  0.00           O
ATOM   1533  C   SER   194      29.375  34.930  46.014  1.00  0.00           C
ATOM   1534  O   SER   194      29.405  34.103  45.052  1.00  0.00           O
ATOM   1535  N   ARG   195      28.894  36.181  45.807  1.00  0.00           N
ATOM   1536  CA  ARG   195      28.334  36.623  44.538  1.00  0.00           C
ATOM   1537  CB  ARG   195      27.413  37.882  44.581  1.00  0.00           C
ATOM   1538  CG  ARG   195      26.083  37.840  45.381  1.00  0.00           C
ATOM   1539  CD  ARG   195      25.342  39.170  45.084  1.00  0.00           C
ATOM   1540  NE  ARG   195      23.912  39.128  45.504  1.00  0.00           N
ATOM   1541  CZ  ARG   195      23.212  39.956  46.306  1.00  0.00           C
ATOM   1542  NH1 ARG   195      23.801  41.126  46.688  1.00  0.00           N
ATOM   1543  NH2 ARG   195      22.082  39.664  46.816  1.00  0.00           N
ATOM   1544  C   ARG   195      29.403  36.686  43.478  1.00  0.00           C
ATOM   1545  O   ARG   195      29.204  36.268  42.337  1.00  0.00           O
ATOM   1546  N   VAL   196      30.653  37.106  43.799  1.00  0.00           N
ATOM   1547  CA  VAL   196      31.803  37.089  42.929  1.00  0.00           C
ATOM   1548  CB  VAL   196      33.103  37.798  43.510  1.00  0.00           C
ATOM   1549  CG1 VAL   196      34.313  37.791  42.620  1.00  0.00           C
ATOM   1550  CG2 VAL   196      32.922  39.308  43.733  1.00  0.00           C
ATOM   1551  C   VAL   196      32.164  35.620  42.525  1.00  0.00           C
ATOM   1552  O   VAL   196      32.344  35.433  41.285  1.00  0.00           O
ATOM   1553  N   PHE   197      32.185  34.668  43.433  1.00  0.00           N
ATOM   1554  CA  PHE   197      32.406  33.279  43.170  1.00  0.00           C
ATOM   1555  CB  PHE   197      32.436  32.476  44.449  1.00  0.00           C
ATOM   1556  CG  PHE   197      32.677  30.956  44.345  1.00  0.00           C
ATOM   1557  CD1 PHE   197      33.937  30.608  43.854  1.00  0.00           C
ATOM   1558  CE1 PHE   197      34.258  29.249  43.671  1.00  0.00           C
ATOM   1559  CZ  PHE   197      33.499  28.187  44.029  1.00  0.00           C
ATOM   1560  CE2 PHE   197      32.229  28.505  44.560  1.00  0.00           C
ATOM   1561  CD2 PHE   197      31.828  29.905  44.723  1.00  0.00           C
ATOM   1562  C   PHE   197      31.406  32.650  42.229  1.00  0.00           C
ATOM   1563  O   PHE   197      31.736  31.902  41.377  1.00  0.00           O
ATOM   1564  N   GLN   198      30.166  33.079  42.340  1.00  0.00           N
ATOM   1565  CA  GLN   198      29.116  32.580  41.459  1.00  0.00           C
ATOM   1566  CB  GLN   198      27.736  32.798  42.110  1.00  0.00           C
ATOM   1567  CG  GLN   198      27.626  31.845  43.358  1.00  0.00           C
ATOM   1568  CD  GLN   198      26.246  32.113  44.039  1.00  0.00           C
ATOM   1569  OE1 GLN   198      25.846  33.282  44.281  1.00  0.00           O
ATOM   1570  NE2 GLN   198      25.517  31.082  44.246  1.00  0.00           N
ATOM   1571  C   GLN   198      29.155  33.133  40.010  1.00  0.00           C
ATOM   1572  O   GLN   198      28.695  32.495  39.079  1.00  0.00           O
ATOM   1573  N   GLU   199      29.784  34.284  39.843  1.00  0.00           N
ATOM   1574  CA  GLU   199      30.074  34.857  38.484  1.00  0.00           C
ATOM   1575  CB  GLU   199      30.013  36.377  38.607  1.00  0.00           C
ATOM   1576  CG  GLU   199      30.222  37.190  37.319  1.00  0.00           C
ATOM   1577  CD  GLU   199      29.473  36.632  36.118  1.00  0.00           C
ATOM   1578  OE1 GLU   199      30.053  36.435  34.987  1.00  0.00           O
ATOM   1579  OE2 GLU   199      28.253  36.391  36.158  1.00  0.00           O
ATOM   1580  C   GLU   199      31.314  34.229  37.892  1.00  0.00           C
ATOM   1581  O   GLU   199      31.324  33.772  36.821  1.00  0.00           O
ATOM   1582  N   ALA   200      32.425  34.028  38.722  1.00  0.00           N
ATOM   1583  CA  ALA   200      33.745  33.580  38.321  1.00  0.00           C
ATOM   1584  CB  ALA   200      34.695  33.748  39.491  1.00  0.00           C
ATOM   1585  C   ALA   200      33.546  32.131  37.848  1.00  0.00           C
ATOM   1586  O   ALA   200      34.176  31.723  36.857  1.00  0.00           O
ATOM   1587  N   LYS   201      32.726  31.299  38.516  1.00  0.00           N
ATOM   1588  CA  LYS   201      32.457  29.899  38.163  1.00  0.00           C
ATOM   1589  CB  LYS   201      32.138  29.147  39.411  1.00  0.00           C
ATOM   1590  CG  LYS   201      30.578  29.245  39.712  1.00  0.00           C
ATOM   1591  CD  LYS   201      30.318  28.662  41.120  1.00  0.00           C
ATOM   1592  CE  LYS   201      28.838  28.301  41.230  1.00  0.00           C
ATOM   1593  NZ  LYS   201      28.529  27.618  42.458  1.00  0.00           N
ATOM   1594  C   LYS   201      31.387  29.701  37.033  1.00  0.00           C
ATOM   1595  O   LYS   201      31.168  28.572  36.620  1.00  0.00           O
ATOM   1596  N   ARG   202      30.616  30.731  36.735  1.00  0.00           N
ATOM   1597  CA  ARG   202      29.566  30.693  35.685  1.00  0.00           C
ATOM   1598  CB  ARG   202      28.735  31.943  35.688  1.00  0.00           C
ATOM   1599  CG  ARG   202      27.585  31.994  34.648  1.00  0.00           C
ATOM   1600  CD  ARG   202      26.495  33.043  34.751  1.00  0.00           C
ATOM   1601  NE  ARG   202      27.164  34.364  34.553  1.00  0.00           N
ATOM   1602  CZ  ARG   202      27.063  35.116  33.535  1.00  0.00           C
ATOM   1603  NH1 ARG   202      26.623  34.759  32.334  1.00  0.00           N
ATOM   1604  NH2 ARG   202      27.382  36.416  33.528  1.00  0.00           N
ATOM   1605  C   ARG   202      30.206  30.486  34.394  1.00  0.00           C
ATOM   1606  O   ARG   202      31.176  31.168  34.026  1.00  0.00           O
ATOM   1607  N   GLN   203      29.617  29.598  33.593  1.00  0.00           N
ATOM   1608  CA  GLN   203      30.047  29.241  32.212  1.00  0.00           C
ATOM   1609  CB  GLN   203      30.338  27.701  32.178  1.00  0.00           C
ATOM   1610  CG  GLN   203      31.458  27.334  31.197  1.00  0.00           C
ATOM   1611  CD  GLN   203      31.879  25.894  31.284  1.00  0.00           C
ATOM   1612  OE1 GLN   203      32.669  25.513  32.133  1.00  0.00           O
ATOM   1613  NE2 GLN   203      31.229  25.035  30.502  1.00  0.00           N
ATOM   1614  C   GLN   203      28.966  29.623  31.123  1.00  0.00           C
ATOM   1615  O   GLN   203      27.756  29.691  31.403  1.00  0.00           O
ATOM   1616  N   LEU   204      29.396  29.856  29.913  1.00  0.00           N
ATOM   1617  CA  LEU   204      28.426  30.207  28.894  1.00  0.00           C
ATOM   1618  CB  LEU   204      28.395  31.698  28.707  1.00  0.00           C
ATOM   1619  CG  LEU   204      27.254  32.169  27.868  1.00  0.00           C
ATOM   1620  CD1 LEU   204      25.884  31.927  28.418  1.00  0.00           C
ATOM   1621  CD2 LEU   204      27.233  33.560  27.422  1.00  0.00           C
ATOM   1622  C   LEU   204      28.756  29.470  27.642  1.00  0.00           C
ATOM   1623  O   LEU   204      27.876  28.921  27.011  1.00  0.00           O
ATOM   1624  N   GLN   205      30.006  29.522  27.292  1.00  0.00           N
ATOM   1625  CA  GLN   205      30.496  28.795  26.101  1.00  0.00           C
ATOM   1626  CB  GLN   205      30.475  29.897  24.933  1.00  0.00           C
ATOM   1627  CG  GLN   205      30.545  29.180  23.582  1.00  0.00           C
ATOM   1628  CD  GLN   205      31.165  29.913  22.363  1.00  0.00           C
ATOM   1629  OE1 GLN   205      32.255  30.434  22.374  1.00  0.00           O
ATOM   1630  NE2 GLN   205      30.465  29.825  21.233  1.00  0.00           N
ATOM   1631  C   GLN   205      31.827  28.085  26.429  1.00  0.00           C
ATOM   1632  O   GLN   205      32.876  28.745  26.340  1.00  0.00           O
ATOM   1633  N   GLY   206      31.787  26.804  26.856  1.00  0.00           N
ATOM   1634  CA  GLY   206      33.018  26.074  27.044  1.00  0.00           C
ATOM   1635  C   GLY   206      33.898  26.282  28.265  1.00  0.00           C
ATOM   1636  O   GLY   206      33.747  27.270  28.937  1.00  0.00           O
ATOM   1637  N   SER   207      34.838  25.392  28.553  1.00  0.00           N
ATOM   1638  CA  SER   207      35.829  25.480  29.673  1.00  0.00           C
ATOM   1639  CB  SER   207      36.899  24.441  29.510  1.00  0.00           C
ATOM   1640  OG  SER   207      36.370  23.270  30.048  1.00  0.00           O
ATOM   1641  C   SER   207      36.438  26.920  29.706  1.00  0.00           C
ATOM   1642  O   SER   207      36.457  27.478  30.787  1.00  0.00           O
ATOM   1643  N   GLY   208      36.987  27.403  28.587  1.00  0.00           N
ATOM   1644  CA  GLY   208      37.716  28.694  28.580  1.00  0.00           C
ATOM   1645  C   GLY   208      36.906  29.992  28.872  1.00  0.00           C
ATOM   1646  O   GLY   208      37.455  31.043  28.905  1.00  0.00           O
ATOM   1647  N   SER   209      35.596  29.931  29.143  1.00  0.00           N
ATOM   1648  CA  SER   209      34.675  30.989  29.695  1.00  0.00           C
ATOM   1649  CB  SER   209      33.355  31.000  28.905  1.00  0.00           C
ATOM   1650  OG  SER   209      32.466  29.939  29.253  1.00  0.00           O
ATOM   1651  C   SER   209      34.435  30.986  31.295  1.00  0.00           C
ATOM   1652  O   SER   209      33.655  31.724  31.787  1.00  0.00           O
ATOM   1653  N   LYS   210      35.146  30.154  32.043  1.00  0.00           N
ATOM   1654  CA  LYS   210      35.006  29.971  33.443  1.00  0.00           C
ATOM   1655  CB  LYS   210      34.487  28.541  33.650  1.00  0.00           C
ATOM   1656  CG  LYS   210      34.308  28.137  35.139  1.00  0.00           C
ATOM   1657  CD  LYS   210      33.809  26.697  35.286  1.00  0.00           C
ATOM   1658  CE  LYS   210      34.029  26.263  36.765  1.00  0.00           C
ATOM   1659  NZ  LYS   210      33.220  25.122  37.112  1.00  0.00           N
ATOM   1660  C   LYS   210      36.416  30.111  34.133  1.00  0.00           C
ATOM   1661  O   LYS   210      37.426  29.692  33.612  1.00  0.00           O
ATOM   1662  N   PHE   211      36.386  30.878  35.244  1.00  0.00           N
ATOM   1663  CA  PHE   211      37.536  31.478  35.886  1.00  0.00           C
ATOM   1664  CB  PHE   211      38.196  30.496  36.883  1.00  0.00           C
ATOM   1665  CG  PHE   211      37.297  29.703  37.772  1.00  0.00           C
ATOM   1666  CD1 PHE   211      36.667  30.331  38.823  1.00  0.00           C
ATOM   1667  CE1 PHE   211      35.887  29.578  39.752  1.00  0.00           C
ATOM   1668  CZ  PHE   211      35.768  28.188  39.599  1.00  0.00           C
ATOM   1669  CE2 PHE   211      36.508  27.591  38.497  1.00  0.00           C
ATOM   1670  CD2 PHE   211      37.268  28.334  37.589  1.00  0.00           C
ATOM   1671  C   PHE   211      38.575  32.270  34.977  1.00  0.00           C
ATOM   1672  O   PHE   211      39.705  32.460  35.337  1.00  0.00           O
ATOM   1673  N   CYS   212      38.095  32.742  33.798  1.00  0.00           N
ATOM   1674  CA  CYS   212      38.794  33.735  32.930  1.00  0.00           C
ATOM   1675  CB  CYS   212      37.734  34.186  31.941  1.00  0.00           C
ATOM   1676  SG  CYS   212      38.403  35.359  30.714  1.00  0.00           S
ATOM   1677  C   CYS   212      39.253  34.953  33.673  1.00  0.00           C
ATOM   1678  O   CYS   212      38.563  35.431  34.574  1.00  0.00           O
ATOM   1679  N   LEU   213      40.383  35.485  33.214  1.00  0.00           N
ATOM   1680  CA  LEU   213      40.952  36.574  34.006  1.00  0.00           C
ATOM   1681  CB  LEU   213      42.402  36.846  33.557  1.00  0.00           C
ATOM   1682  CG  LEU   213      43.242  37.754  34.519  1.00  0.00           C
ATOM   1683  CD1 LEU   213      43.472  37.181  35.957  1.00  0.00           C
ATOM   1684  CD2 LEU   213      44.721  37.926  34.079  1.00  0.00           C
ATOM   1685  C   LEU   213      40.112  37.863  34.189  1.00  0.00           C
ATOM   1686  O   LEU   213      40.261  38.641  35.121  1.00  0.00           O
ATOM   1687  N   LYS   214      39.171  38.034  33.240  1.00  0.00           N
ATOM   1688  CA  LYS   214      37.981  38.944  33.252  1.00  0.00           C
ATOM   1689  CB  LYS   214      36.951  38.595  32.161  1.00  0.00           C
ATOM   1690  CG  LYS   214      37.270  38.809  30.692  1.00  0.00           C
ATOM   1691  CD  LYS   214      36.000  38.810  29.862  1.00  0.00           C
ATOM   1692  CE  LYS   214      35.151  37.529  29.939  1.00  0.00           C
ATOM   1693  NZ  LYS   214      34.001  37.466  30.909  1.00  0.00           N
ATOM   1694  C   LYS   214      37.231  38.990  34.552  1.00  0.00           C
ATOM   1695  O   LYS   214      37.050  40.079  35.064  1.00  0.00           O
ATOM   1696  N   GLU   215      36.812  37.849  34.980  1.00  0.00           N
ATOM   1697  CA  GLU   215      36.242  37.696  36.299  1.00  0.00           C
ATOM   1698  CB  GLU   215      35.133  36.635  36.447  1.00  0.00           C
ATOM   1699  CG  GLU   215      33.852  36.806  35.638  1.00  0.00           C
ATOM   1700  CD  GLU   215      34.122  37.029  34.098  1.00  0.00           C
ATOM   1701  OE1 GLU   215      34.662  36.241  33.286  1.00  0.00           O
ATOM   1702  OE2 GLU   215      33.991  38.180  33.651  1.00  0.00           O
ATOM   1703  C   GLU   215      37.342  37.534  37.319  1.00  0.00           C
ATOM   1704  O   GLU   215      37.342  38.122  38.390  1.00  0.00           O
ATOM   1705  N   HIS   216      38.333  36.675  37.087  1.00  0.00           N
ATOM   1706  CA  HIS   216      39.163  36.144  38.186  1.00  0.00           C
ATOM   1707  CB  HIS   216      39.944  34.965  37.593  1.00  0.00           C
ATOM   1708  CG  HIS   216      40.335  34.023  38.711  1.00  0.00           C
ATOM   1709  ND1 HIS   216      39.475  33.081  39.339  1.00  0.00           N
ATOM   1710  CE1 HIS   216      40.206  32.430  40.307  1.00  0.00           C
ATOM   1711  NE2 HIS   216      41.445  32.960  40.308  1.00  0.00           N
ATOM   1712  CD2 HIS   216      41.565  33.883  39.290  1.00  0.00           C
ATOM   1713  C   HIS   216      40.083  37.213  38.778  1.00  0.00           C
ATOM   1714  O   HIS   216      40.563  37.111  39.867  1.00  0.00           O
ATOM   1715  N   LYS   217      40.212  38.374  38.090  1.00  0.00           N
ATOM   1716  CA  LYS   217      40.821  39.623  38.703  1.00  0.00           C
ATOM   1717  CB  LYS   217      40.750  40.746  37.665  1.00  0.00           C
ATOM   1718  CG  LYS   217      39.400  41.176  37.186  1.00  0.00           C
ATOM   1719  CD  LYS   217      39.689  42.348  36.219  1.00  0.00           C
ATOM   1720  CE  LYS   217      39.849  42.152  34.699  1.00  0.00           C
ATOM   1721  NZ  LYS   217      41.009  41.243  34.306  1.00  0.00           N
ATOM   1722  C   LYS   217      40.181  40.010  40.034  1.00  0.00           C
ATOM   1723  O   LYS   217      40.921  40.329  40.964  1.00  0.00           O
ATOM   1724  N   ALA   218      38.861  39.779  40.234  1.00  0.00           N
ATOM   1725  CA  ALA   218      38.061  40.026  41.454  1.00  0.00           C
ATOM   1726  CB  ALA   218      36.571  40.296  41.015  1.00  0.00           C
ATOM   1727  C   ALA   218      38.242  38.944  42.512  1.00  0.00           C
ATOM   1728  O   ALA   218      37.682  39.081  43.592  1.00  0.00           O
ATOM   1729  N   LEU   219      38.953  37.855  42.229  1.00  0.00           N
ATOM   1730  CA  LEU   219      39.043  36.673  43.097  1.00  0.00           C
ATOM   1731  CB  LEU   219      38.214  35.534  42.324  1.00  0.00           C
ATOM   1732  CG  LEU   219      37.765  34.212  43.052  1.00  0.00           C
ATOM   1733  CD1 LEU   219      36.905  34.669  44.273  1.00  0.00           C
ATOM   1734  CD2 LEU   219      36.835  33.443  42.220  1.00  0.00           C
ATOM   1735  C   LEU   219      40.434  36.083  43.325  1.00  0.00           C
ATOM   1736  O   LEU   219      40.564  35.351  44.364  1.00  0.00           O
ATOM   1737  N   LYS   220      41.484  36.406  42.516  1.00  0.00           N
ATOM   1738  CA  LYS   220      42.884  36.016  42.645  1.00  0.00           C
ATOM   1739  CB  LYS   220      43.724  36.149  41.345  1.00  0.00           C
ATOM   1740  CG  LYS   220      43.693  37.571  40.798  1.00  0.00           C
ATOM   1741  CD  LYS   220      44.292  37.744  39.428  1.00  0.00           C
ATOM   1742  CE  LYS   220      45.833  37.375  39.417  1.00  0.00           C
ATOM   1743  NZ  LYS   220      46.702  38.314  40.189  1.00  0.00           N
ATOM   1744  C   LYS   220      43.604  36.574  43.846  1.00  0.00           C
ATOM   1745  O   LYS   220      44.644  36.014  44.155  1.00  0.00           O
ATOM   1746  N   THR   221      42.973  37.492  44.568  1.00  0.00           N
ATOM   1747  CA  THR   221      43.453  37.969  45.869  1.00  0.00           C
ATOM   1748  CB  THR   221      43.702  39.439  46.012  1.00  0.00           C
ATOM   1749  CG2 THR   221      44.542  40.022  44.923  1.00  0.00           C
ATOM   1750  OG1 THR   221      42.482  40.199  45.944  1.00  0.00           O
ATOM   1751  C   THR   221      42.684  37.346  47.068  1.00  0.00           C
ATOM   1752  O   THR   221      43.064  37.514  48.218  1.00  0.00           O
ATOM   1753  N   LEU   222      41.664  36.576  46.966  1.00  0.00           N
ATOM   1754  CA  LEU   222      40.734  36.313  48.106  1.00  0.00           C
ATOM   1755  CB  LEU   222      39.405  35.803  47.595  1.00  0.00           C
ATOM   1756  CG  LEU   222      38.295  35.570  48.674  1.00  0.00           C
ATOM   1757  CD1 LEU   222      38.044  36.918  49.407  1.00  0.00           C
ATOM   1758  CD2 LEU   222      37.045  35.031  47.813  1.00  0.00           C
ATOM   1759  C   LEU   222      41.465  35.381  49.124  1.00  0.00           C
ATOM   1760  O   LEU   222      41.125  35.448  50.314  1.00  0.00           O
ATOM   1761  N   GLY   223      42.435  34.563  48.692  1.00  0.00           N
ATOM   1762  CA  GLY   223      43.246  33.761  49.560  1.00  0.00           C
ATOM   1763  C   GLY   223      44.076  34.540  50.561  1.00  0.00           C
ATOM   1764  O   GLY   223      43.896  34.437  51.811  1.00  0.00           O
ATOM   1765  N   ILE   224      44.835  35.501  50.093  1.00  0.00           N
ATOM   1766  CA  ILE   224      45.645  36.480  50.905  1.00  0.00           C
ATOM   1767  CB  ILE   224      46.704  37.302  50.087  1.00  0.00           C
ATOM   1768  CG2 ILE   224      47.715  36.314  49.645  1.00  0.00           C
ATOM   1769  CG1 ILE   224      46.003  38.024  48.979  1.00  0.00           C
ATOM   1770  CD1 ILE   224      46.903  39.096  48.401  1.00  0.00           C
ATOM   1771  C   ILE   224      44.764  37.438  51.688  1.00  0.00           C
ATOM   1772  O   ILE   224      45.254  37.926  52.689  1.00  0.00           O
ATOM   1773  N   ILE   225      43.524  37.738  51.258  1.00  0.00           N
ATOM   1774  CA  ILE   225      42.503  38.556  51.960  1.00  0.00           C
ATOM   1775  CB  ILE   225      41.453  39.137  50.992  1.00  0.00           C
ATOM   1776  CG2 ILE   225      40.463  39.934  51.914  1.00  0.00           C
ATOM   1777  CG1 ILE   225      42.072  40.179  50.154  1.00  0.00           C
ATOM   1778  CD1 ILE   225      41.212  40.422  48.895  1.00  0.00           C
ATOM   1779  C   ILE   225      41.994  37.773  53.179  1.00  0.00           C
ATOM   1780  O   ILE   225      42.214  38.280  54.290  1.00  0.00           O
ATOM   1781  N   MET   226      41.405  36.593  52.986  1.00  0.00           N
ATOM   1782  CA  MET   226      40.885  35.790  54.055  1.00  0.00           C
ATOM   1783  CB  MET   226      39.766  34.830  53.603  1.00  0.00           C
ATOM   1784  CG  MET   226      38.575  35.491  52.904  1.00  0.00           C
ATOM   1785  SD  MET   226      37.555  36.548  53.957  1.00  0.00           S
ATOM   1786  CE  MET   226      36.944  37.501  52.629  1.00  0.00           C
ATOM   1787  C   MET   226      41.976  35.159  54.953  1.00  0.00           C
ATOM   1788  O   MET   226      41.746  35.076  56.193  1.00  0.00           O
ATOM   1789  N   GLY   227      43.146  34.770  54.522  1.00  0.00           N
ATOM   1790  CA  GLY   227      44.386  34.440  55.271  1.00  0.00           C
ATOM   1791  C   GLY   227      44.766  35.548  56.284  1.00  0.00           C
ATOM   1792  O   GLY   227      44.826  35.375  57.463  1.00  0.00           O
ATOM   1793  N   THR   228      44.835  36.799  55.806  1.00  0.00           N
ATOM   1794  CA  THR   228      45.114  38.047  56.599  1.00  0.00           C
ATOM   1795  CB  THR   228      45.354  39.299  55.662  1.00  0.00           C
ATOM   1796  CG2 THR   228      45.643  40.558  56.434  1.00  0.00           C
ATOM   1797  OG1 THR   228      46.474  39.042  54.911  1.00  0.00           O
ATOM   1798  C   THR   228      44.114  38.224  57.789  1.00  0.00           C
ATOM   1799  O   THR   228      44.565  38.292  58.880  1.00  0.00           O
ATOM   1800  N   PHE   229      42.804  38.134  57.519  1.00  0.00           N
ATOM   1801  CA  PHE   229      41.775  38.181  58.520  1.00  0.00           C
ATOM   1802  CB  PHE   229      40.414  38.212  57.780  1.00  0.00           C
ATOM   1803  CG  PHE   229      39.824  39.572  57.573  1.00  0.00           C
ATOM   1804  CD1 PHE   229      38.963  40.129  58.554  1.00  0.00           C
ATOM   1805  CE1 PHE   229      38.413  41.429  58.397  1.00  0.00           C
ATOM   1806  CZ  PHE   229      38.852  42.202  57.329  1.00  0.00           C
ATOM   1807  CE2 PHE   229      39.772  41.694  56.338  1.00  0.00           C
ATOM   1808  CD2 PHE   229      40.243  40.374  56.495  1.00  0.00           C
ATOM   1809  C   PHE   229      41.605  36.999  59.447  1.00  0.00           C
ATOM   1810  O   PHE   229      41.205  37.156  60.608  1.00  0.00           O
ATOM   1811  N   THR   230      42.116  35.830  58.995  1.00  0.00           N
ATOM   1812  CA  THR   230      42.217  34.648  59.902  1.00  0.00           C
ATOM   1813  CB  THR   230      42.388  33.290  59.089  1.00  0.00           C
ATOM   1814  CG2 THR   230      42.289  32.058  59.946  1.00  0.00           C
ATOM   1815  OG1 THR   230      41.388  33.302  58.029  1.00  0.00           O
ATOM   1816  C   THR   230      43.297  34.827  60.882  1.00  0.00           C
ATOM   1817  O   THR   230      43.187  34.464  62.051  1.00  0.00           O
ATOM   1818  N   LEU   231      44.397  35.468  60.503  1.00  0.00           N
ATOM   1819  CA  LEU   231      45.606  35.847  61.324  1.00  0.00           C
ATOM   1820  CB  LEU   231      46.816  36.080  60.334  1.00  0.00           C
ATOM   1821  CG  LEU   231      48.186  36.319  61.025  1.00  0.00           C
ATOM   1822  CD1 LEU   231      48.677  35.118  61.812  1.00  0.00           C
ATOM   1823  CD2 LEU   231      49.236  36.772  59.976  1.00  0.00           C
ATOM   1824  C   LEU   231      45.346  37.075  62.237  1.00  0.00           C
ATOM   1825  O   LEU   231      45.686  36.973  63.447  1.00  0.00           O
ATOM   1826  N   CYS   232      44.905  38.186  61.689  1.00  0.00           N
ATOM   1827  CA  CYS   232      45.054  39.495  62.232  1.00  0.00           C
ATOM   1828  CB  CYS   232      45.143  40.487  61.054  1.00  0.00           C
ATOM   1829  SG  CYS   232      46.813  40.330  60.314  1.00  0.00           S
ATOM   1830  C   CYS   232      43.844  39.882  63.193  1.00  0.00           C
ATOM   1831  O   CYS   232      44.004  40.730  64.065  1.00  0.00           O
ATOM   1832  N   TRP   233      42.614  39.322  62.962  1.00  0.00           N
ATOM   1833  CA  TRP   233      41.324  39.700  63.413  1.00  0.00           C
ATOM   1834  CB  TRP   233      40.604  40.432  62.185  1.00  0.00           C
ATOM   1835  CG  TRP   233      41.203  41.714  61.547  1.00  0.00           C
ATOM   1836  CD1 TRP   233      41.422  41.917  60.208  1.00  0.00           C
ATOM   1837  NE1 TRP   233      41.812  43.208  59.931  1.00  0.00           N
ATOM   1838  CE2 TRP   233      42.071  43.835  61.152  1.00  0.00           C
ATOM   1839  CZ2 TRP   233      42.461  45.175  61.375  1.00  0.00           C
ATOM   1840  CH2 TRP   233      42.701  45.582  62.696  1.00  0.00           C
ATOM   1841  CZ3 TRP   233      42.521  44.660  63.774  1.00  0.00           C
ATOM   1842  CE3 TRP   233      42.032  43.370  63.541  1.00  0.00           C
ATOM   1843  CD2 TRP   233      41.782  42.903  62.210  1.00  0.00           C
ATOM   1844  C   TRP   233      40.385  38.688  64.051  1.00  0.00           C
ATOM   1845  O   TRP   233      39.955  38.895  65.212  1.00  0.00           O
ATOM   1846  N   LEU   234      40.176  37.499  63.378  1.00  0.00           N
ATOM   1847  CA  LEU   234      39.316  36.518  63.966  1.00  0.00           C
ATOM   1848  CB  LEU   234      39.267  35.360  62.964  1.00  0.00           C
ATOM   1849  CG  LEU   234      38.208  34.318  63.342  1.00  0.00           C
ATOM   1850  CD1 LEU   234      36.747  34.798  63.203  1.00  0.00           C
ATOM   1851  CD2 LEU   234      38.418  33.090  62.459  1.00  0.00           C
ATOM   1852  C   LEU   234      39.767  36.075  65.425  1.00  0.00           C
ATOM   1853  O   LEU   234      38.967  35.952  66.305  1.00  0.00           O
ATOM   1854  N   PRO   235      41.057  35.885  65.745  1.00  0.00           N
ATOM   1855  CD  PRO   235      42.177  35.947  64.875  1.00  0.00           C
ATOM   1856  CG  PRO   235      43.317  35.107  65.503  1.00  0.00           C
ATOM   1857  CB  PRO   235      43.068  35.263  67.003  1.00  0.00           C
ATOM   1858  CA  PRO   235      41.527  35.402  67.054  1.00  0.00           C
ATOM   1859  C   PRO   235      41.037  36.299  68.216  1.00  0.00           C
ATOM   1860  O   PRO   235      40.547  35.847  69.225  1.00  0.00           O
ATOM   1861  N   PHE   236      40.996  37.650  68.089  1.00  0.00           N
ATOM   1862  CA  PHE   236      40.486  38.537  69.161  1.00  0.00           C
ATOM   1863  CB  PHE   236      40.845  40.008  68.824  1.00  0.00           C
ATOM   1864  CG  PHE   236      40.254  40.885  69.886  1.00  0.00           C
ATOM   1865  CD1 PHE   236      40.874  41.053  71.186  1.00  0.00           C
ATOM   1866  CE1 PHE   236      40.364  41.920  72.158  1.00  0.00           C
ATOM   1867  CZ  PHE   236      39.284  42.730  71.820  1.00  0.00           C
ATOM   1868  CE2 PHE   236      38.763  42.703  70.500  1.00  0.00           C
ATOM   1869  CD2 PHE   236      39.204  41.775  69.508  1.00  0.00           C
ATOM   1870  C   PHE   236      38.936  38.466  69.341  1.00  0.00           C
ATOM   1871  O   PHE   236      38.456  38.393  70.471  1.00  0.00           O
ATOM   1872  N   PHE   237      38.166  38.487  68.321  1.00  0.00           N
ATOM   1873  CA  PHE   237      36.696  38.597  68.291  1.00  0.00           C
ATOM   1874  CB  PHE   237      36.265  39.309  67.013  1.00  0.00           C
ATOM   1875  CG  PHE   237      36.614  40.809  66.996  1.00  0.00           C
ATOM   1876  CD1 PHE   237      35.804  41.637  67.838  1.00  0.00           C
ATOM   1877  CE1 PHE   237      35.923  43.017  67.741  1.00  0.00           C
ATOM   1878  CZ  PHE   237      36.792  43.610  66.772  1.00  0.00           C
ATOM   1879  CE2 PHE   237      37.653  42.792  66.010  1.00  0.00           C
ATOM   1880  CD2 PHE   237      37.574  41.382  66.137  1.00  0.00           C
ATOM   1881  C   PHE   237      35.936  37.276  68.499  1.00  0.00           C
ATOM   1882  O   PHE   237      34.786  37.324  68.869  1.00  0.00           O
ATOM   1883  N   ILE   238      36.667  36.186  68.626  1.00  0.00           N
ATOM   1884  CA  ILE   238      36.188  34.944  69.233  1.00  0.00           C
ATOM   1885  CB  ILE   238      36.609  33.736  68.381  1.00  0.00           C
ATOM   1886  CG2 ILE   238      35.878  33.899  67.011  1.00  0.00           C
ATOM   1887  CG1 ILE   238      38.129  33.617  68.290  1.00  0.00           C
ATOM   1888  CD1 ILE   238      38.399  32.399  67.408  1.00  0.00           C
ATOM   1889  C   ILE   238      36.598  34.721  70.723  1.00  0.00           C
ATOM   1890  O   ILE   238      35.989  33.849  71.381  1.00  0.00           O
ATOM   1891  N   VAL   239      37.558  35.451  71.244  1.00  0.00           N
ATOM   1892  CA  VAL   239      38.068  35.308  72.664  1.00  0.00           C
ATOM   1893  CB  VAL   239      39.538  35.048  72.813  1.00  0.00           C
ATOM   1894  CG1 VAL   239      40.448  36.210  72.446  1.00  0.00           C
ATOM   1895  CG2 VAL   239      39.989  34.416  74.202  1.00  0.00           C
ATOM   1896  C   VAL   239      37.618  36.386  73.536  1.00  0.00           C
ATOM   1897  O   VAL   239      37.208  36.123  74.626  1.00  0.00           O
ATOM   1898  N   ASN   240      37.627  37.706  73.179  1.00  0.00           N
ATOM   1899  CA  ASN   240      37.416  38.874  74.072  1.00  0.00           C
ATOM   1900  CB  ASN   240      37.605  40.186  73.325  1.00  0.00           C
ATOM   1901  CG  ASN   240      36.405  40.797  72.686  1.00  0.00           C
ATOM   1902  OD1 ASN   240      35.964  41.825  73.158  1.00  0.00           O
ATOM   1903  ND2 ASN   240      35.745  40.259  71.655  1.00  0.00           N
ATOM   1904  C   ASN   240      36.046  38.792  74.822  1.00  0.00           C
ATOM   1905  O   ASN   240      36.016  39.139  76.053  1.00  0.00           O
ATOM   1906  N   ILE   241      35.067  38.353  74.071  1.00  0.00           N
ATOM   1907  CA  ILE   241      33.707  38.151  74.641  1.00  0.00           C
ATOM   1908  CB  ILE   241      32.757  38.013  73.431  1.00  0.00           C
ATOM   1909  CG2 ILE   241      32.296  39.423  73.064  1.00  0.00           C
ATOM   1910  CG1 ILE   241      33.207  37.276  72.179  1.00  0.00           C
ATOM   1911  CD1 ILE   241      33.928  35.976  72.356  1.00  0.00           C
ATOM   1912  C   ILE   241      33.498  36.979  75.658  1.00  0.00           C
ATOM   1913  O   ILE   241      32.408  36.767  76.158  1.00  0.00           O
ATOM   1914  N   VAL   242      34.568  36.228  75.976  1.00  0.00           N
ATOM   1915  CA  VAL   242      34.709  35.236  77.024  1.00  0.00           C
ATOM   1916  CB  VAL   242      35.030  33.908  76.431  1.00  0.00           C
ATOM   1917  CG1 VAL   242      35.420  32.886  77.529  1.00  0.00           C
ATOM   1918  CG2 VAL   242      33.880  33.229  75.570  1.00  0.00           C
ATOM   1919  C   VAL   242      35.739  35.775  78.105  1.00  0.00           C
ATOM   1920  O   VAL   242      35.529  35.612  79.275  1.00  0.00           O
ATOM   1921  N   HIS   243      36.818  36.416  77.687  1.00  0.00           N
ATOM   1922  CA  HIS   243      37.868  36.905  78.587  1.00  0.00           C
ATOM   1923  CB  HIS   243      38.907  37.607  77.779  1.00  0.00           C
ATOM   1924  CG  HIS   243      40.117  37.986  78.600  1.00  0.00           C
ATOM   1925  ND1 HIS   243      41.118  37.106  78.997  1.00  0.00           N
ATOM   1926  CE1 HIS   243      42.088  37.846  79.409  1.00  0.00           C
ATOM   1927  NE2 HIS   243      41.747  39.145  79.382  1.00  0.00           N
ATOM   1928  CD2 HIS   243      40.487  39.286  78.892  1.00  0.00           C
ATOM   1929  C   HIS   243      37.288  37.782  79.739  1.00  0.00           C
ATOM   1930  O   HIS   243      37.778  37.800  80.879  1.00  0.00           O
ATOM   1931  N   VAL   244      36.287  38.512  79.381  1.00  0.00           N
ATOM   1932  CA  VAL   244      35.637  39.490  80.283  1.00  0.00           C
ATOM   1933  CB  VAL   244      34.646  40.261  79.445  1.00  0.00           C
ATOM   1934  CG1 VAL   244      35.355  41.243  78.607  1.00  0.00           C
ATOM   1935  CG2 VAL   244      33.756  39.443  78.464  1.00  0.00           C
ATOM   1936  C   VAL   244      34.877  38.867  81.452  1.00  0.00           C
ATOM   1937  O   VAL   244      34.507  39.504  82.414  1.00  0.00           O
ATOM   1938  N   ILE   245      34.528  37.557  81.299  1.00  0.00           N
ATOM   1939  CA  ILE   245      33.699  36.675  82.138  1.00  0.00           C
ATOM   1940  CB  ILE   245      32.239  36.465  81.647  1.00  0.00           C
ATOM   1941  CG2 ILE   245      31.588  37.894  81.800  1.00  0.00           C
ATOM   1942  CG1 ILE   245      32.199  35.978  80.136  1.00  0.00           C
ATOM   1943  CD1 ILE   245      32.470  34.508  79.973  1.00  0.00           C
ATOM   1944  C   ILE   245      34.289  35.364  82.495  1.00  0.00           C
ATOM   1945  O   ILE   245      33.600  34.453  82.993  1.00  0.00           O
ATOM   1946  N   GLN   246      35.610  35.165  82.274  1.00  0.00           N
ATOM   1947  CA  GLN   246      36.370  34.214  82.962  1.00  0.00           C
ATOM   1948  CB  GLN   246      36.771  32.926  82.189  1.00  0.00           C
ATOM   1949  CG  GLN   246      37.592  31.815  82.816  1.00  0.00           C
ATOM   1950  CD  GLN   246      36.882  31.083  83.925  1.00  0.00           C
ATOM   1951  OE1 GLN   246      36.462  31.660  84.896  1.00  0.00           O
ATOM   1952  NE2 GLN   246      36.763  29.772  84.002  1.00  0.00           N
ATOM   1953  C   GLN   246      37.610  34.964  83.593  1.00  0.00           C
ATOM   1954  O   GLN   246      38.239  35.766  82.915  1.00  0.00           O
ATOM   1955  N   ASP   247      37.970  34.751  84.853  1.00  0.00           N
ATOM   1956  CA  ASP   247      39.180  35.381  85.484  1.00  0.00           C
ATOM   1957  CB  ASP   247      38.900  35.687  87.015  1.00  0.00           C
ATOM   1958  CG  ASP   247      40.260  35.866  87.815  1.00  0.00           C
ATOM   1959  OD1 ASP   247      40.791  34.845  88.373  1.00  0.00           O
ATOM   1960  OD2 ASP   247      40.859  36.967  87.817  1.00  0.00           O
ATOM   1961  C   ASP   247      40.400  34.472  85.142  1.00  0.00           C
ATOM   1962  O   ASP   247      40.191  33.282  85.239  1.00  0.00           O
ATOM   1963  N   ASN   248      41.620  35.013  84.973  1.00  0.00           N
ATOM   1964  CA  ASN   248      42.840  34.295  84.611  1.00  0.00           C
ATOM   1965  CB  ASN   248      43.621  33.803  85.830  1.00  0.00           C
ATOM   1966  CG  ASN   248      45.141  33.454  85.679  1.00  0.00           C
ATOM   1967  OD1 ASN   248      45.901  33.876  84.840  1.00  0.00           O
ATOM   1968  ND2 ASN   248      45.572  32.642  86.607  1.00  0.00           N
ATOM   1969  C   ASN   248      42.751  33.357  83.369  1.00  0.00           C
ATOM   1970  O   ASN   248      43.441  32.368  83.387  1.00  0.00           O
ATOM   1971  N   LEU   249      41.980  33.699  82.330  1.00  0.00           N
ATOM   1972  CA  LEU   249      41.731  32.852  81.188  1.00  0.00           C
ATOM   1973  CB  LEU   249      40.680  33.533  80.280  1.00  0.00           C
ATOM   1974  CG  LEU   249      40.301  32.785  79.048  1.00  0.00           C
ATOM   1975  CD1 LEU   249      39.371  31.614  79.326  1.00  0.00           C
ATOM   1976  CD2 LEU   249      39.620  33.797  78.110  1.00  0.00           C
ATOM   1977  C   LEU   249      43.001  32.664  80.348  1.00  0.00           C
ATOM   1978  O   LEU   249      43.392  31.565  80.085  1.00  0.00           O
ATOM   1979  N   ILE   250      43.730  33.725  80.010  1.00  0.00           N
ATOM   1980  CA  ILE   250      45.000  33.788  79.350  1.00  0.00           C
ATOM   1981  CB  ILE   250      44.910  33.951  77.820  1.00  0.00           C
ATOM   1982  CG2 ILE   250      44.940  32.642  77.117  1.00  0.00           C
ATOM   1983  CG1 ILE   250      43.699  34.851  77.452  1.00  0.00           C
ATOM   1984  CD1 ILE   250      43.519  35.144  75.933  1.00  0.00           C
ATOM   1985  C   ILE   250      45.949  34.957  79.892  1.00  0.00           C
ATOM   1986  O   ILE   250      45.489  36.006  80.355  1.00  0.00           O
ATOM   1987  N   ARG   251      47.289  34.828  79.832  1.00  0.00           N
ATOM   1988  CA  ARG   251      48.239  35.858  80.244  1.00  0.00           C
ATOM   1989  CB  ARG   251      49.679  35.399  80.003  1.00  0.00           C
ATOM   1990  CG  ARG   251      50.210  34.447  81.040  1.00  0.00           C
ATOM   1991  CD  ARG   251      51.710  34.259  80.790  1.00  0.00           C
ATOM   1992  NE  ARG   251      52.569  35.378  81.302  1.00  0.00           N
ATOM   1993  CZ  ARG   251      53.320  35.266  82.342  1.00  0.00           C
ATOM   1994  NH1 ARG   251      53.330  34.284  83.140  1.00  0.00           N
ATOM   1995  NH2 ARG   251      54.179  36.216  82.544  1.00  0.00           N
ATOM   1996  C   ARG   251      48.008  37.259  79.707  1.00  0.00           C
ATOM   1997  O   ARG   251      47.618  37.411  78.537  1.00  0.00           O
ATOM   1998  N   LYS   252      48.357  38.267  80.489  1.00  0.00           N
ATOM   1999  CA  LYS   252      48.436  39.718  80.102  1.00  0.00           C
ATOM   2000  CB  LYS   252      49.186  40.486  81.114  1.00  0.00           C
ATOM   2001  CG  LYS   252      48.506  40.533  82.474  1.00  0.00           C
ATOM   2002  CD  LYS   252      49.136  41.431  83.556  1.00  0.00           C
ATOM   2003  CE  LYS   252      49.135  42.862  82.999  1.00  0.00           C
ATOM   2004  NZ  LYS   252      47.815  43.412  82.650  1.00  0.00           N
ATOM   2005  C   LYS   252      49.186  39.821  78.782  1.00  0.00           C
ATOM   2006  O   LYS   252      48.656  40.303  77.823  1.00  0.00           O
ATOM   2007  N   GLU   253      50.427  39.302  78.651  1.00  0.00           N
ATOM   2008  CA  GLU   253      51.156  39.186  77.361  1.00  0.00           C
ATOM   2009  CB  GLU   253      52.607  38.746  77.590  1.00  0.00           C
ATOM   2010  CG  GLU   253      53.257  39.384  78.811  1.00  0.00           C
ATOM   2011  CD  GLU   253      53.127  38.531  80.099  1.00  0.00           C
ATOM   2012  OE1 GLU   253      52.068  37.960  80.348  1.00  0.00           O
ATOM   2013  OE2 GLU   253      54.077  38.350  80.918  1.00  0.00           O
ATOM   2014  C   GLU   253      50.507  38.408  76.169  1.00  0.00           C
ATOM   2015  O   GLU   253      50.686  38.751  74.960  1.00  0.00           O
ATOM   2016  N   VAL   254      49.627  37.447  76.447  1.00  0.00           N
ATOM   2017  CA  VAL   254      48.868  36.869  75.386  1.00  0.00           C
ATOM   2018  CB  VAL   254      48.258  35.577  75.803  1.00  0.00           C
ATOM   2019  CG1 VAL   254      47.439  34.949  74.722  1.00  0.00           C
ATOM   2020  CG2 VAL   254      49.369  34.497  76.081  1.00  0.00           C
ATOM   2021  C   VAL   254      47.757  37.919  74.898  1.00  0.00           C
ATOM   2022  O   VAL   254      47.517  38.071  73.689  1.00  0.00           O
ATOM   2023  N   TYR   255      47.127  38.707  75.770  1.00  0.00           N
ATOM   2024  CA  TYR   255      46.126  39.777  75.413  1.00  0.00           C
ATOM   2025  CB  TYR   255      45.306  40.224  76.684  1.00  0.00           C
ATOM   2026  CG  TYR   255      43.836  40.373  76.384  1.00  0.00           C
ATOM   2027  CD1 TYR   255      43.215  41.592  76.647  1.00  0.00           C
ATOM   2028  CE1 TYR   255      41.835  41.782  76.368  1.00  0.00           C
ATOM   2029  CZ  TYR   255      41.085  40.683  75.865  1.00  0.00           C
ATOM   2030  OH  TYR   255      39.735  40.832  75.696  1.00  0.00           O
ATOM   2031  CE2 TYR   255      41.686  39.413  75.722  1.00  0.00           C
ATOM   2032  CD2 TYR   255      43.076  39.244  75.952  1.00  0.00           C
ATOM   2033  C   TYR   255      46.805  40.959  74.695  1.00  0.00           C
ATOM   2034  O   TYR   255      46.214  41.760  73.937  1.00  0.00           O
ATOM   2035  N   ILE   256      48.125  41.079  74.805  1.00  0.00           N
ATOM   2036  CA  ILE   256      49.004  41.972  74.047  1.00  0.00           C
ATOM   2037  CB  ILE   256      50.444  42.281  74.618  1.00  0.00           C
ATOM   2038  CG2 ILE   256      51.093  43.304  73.650  1.00  0.00           C
ATOM   2039  CG1 ILE   256      50.334  42.918  76.089  1.00  0.00           C
ATOM   2040  CD1 ILE   256      51.704  43.267  76.719  1.00  0.00           C
ATOM   2041  C   ILE   256      49.094  41.455  72.616  1.00  0.00           C
ATOM   2042  O   ILE   256      48.744  42.157  71.687  1.00  0.00           O
ATOM   2043  N   LEU   257      49.625  40.215  72.503  1.00  0.00           N
ATOM   2044  CA  LEU   257      49.855  39.558  71.212  1.00  0.00           C
ATOM   2045  CB  LEU   257      50.436  38.128  71.588  1.00  0.00           C
ATOM   2046  CG  LEU   257      50.577  37.070  70.456  1.00  0.00           C
ATOM   2047  CD1 LEU   257      51.787  37.343  69.547  1.00  0.00           C
ATOM   2048  CD2 LEU   257      50.648  35.719  71.073  1.00  0.00           C
ATOM   2049  C   LEU   257      48.575  39.579  70.302  1.00  0.00           C
ATOM   2050  O   LEU   257      48.645  39.962  69.133  1.00  0.00           O
ATOM   2051  N   LEU   258      47.406  39.297  70.961  1.00  0.00           N
ATOM   2052  CA  LEU   258      46.085  39.278  70.402  1.00  0.00           C
ATOM   2053  CB  LEU   258      44.926  38.745  71.281  1.00  0.00           C
ATOM   2054  CG  LEU   258      45.027  37.185  71.477  1.00  0.00           C
ATOM   2055  CD1 LEU   258      44.167  36.672  72.686  1.00  0.00           C
ATOM   2056  CD2 LEU   258      44.397  36.507  70.266  1.00  0.00           C
ATOM   2057  C   LEU   258      45.725  40.669  69.785  1.00  0.00           C
ATOM   2058  O   LEU   258      45.274  40.731  68.655  1.00  0.00           O
ATOM   2059  N   ASN   259      46.004  41.797  70.487  1.00  0.00           N
ATOM   2060  CA  ASN   259      45.933  43.189  69.880  1.00  0.00           C
ATOM   2061  CB  ASN   259      46.182  44.227  70.972  1.00  0.00           C
ATOM   2062  CG  ASN   259      44.952  44.564  71.813  1.00  0.00           C
ATOM   2063  OD1 ASN   259      44.362  45.644  71.576  1.00  0.00           O
ATOM   2064  ND2 ASN   259      44.393  43.672  72.641  1.00  0.00           N
ATOM   2065  C   ASN   259      46.983  43.352  68.760  1.00  0.00           C
ATOM   2066  O   ASN   259      46.792  43.964  67.742  1.00  0.00           O
ATOM   2067  N   TRP   260      48.233  42.862  68.979  1.00  0.00           N
ATOM   2068  CA  TRP   260      49.433  43.275  68.200  1.00  0.00           C
ATOM   2069  CB  TRP   260      50.653  42.974  68.969  1.00  0.00           C
ATOM   2070  CG  TRP   260      51.132  44.272  69.662  1.00  0.00           C
ATOM   2071  CD1 TRP   260      50.552  44.830  70.713  1.00  0.00           C
ATOM   2072  NE1 TRP   260      51.311  45.990  71.015  1.00  0.00           N
ATOM   2073  CE2 TRP   260      52.211  46.282  69.976  1.00  0.00           C
ATOM   2074  CZ2 TRP   260      53.070  47.373  69.778  1.00  0.00           C
ATOM   2075  CH2 TRP   260      54.020  47.366  68.708  1.00  0.00           C
ATOM   2076  CZ3 TRP   260      53.951  46.228  67.876  1.00  0.00           C
ATOM   2077  CE3 TRP   260      53.212  45.067  68.103  1.00  0.00           C
ATOM   2078  CD2 TRP   260      52.232  45.144  69.133  1.00  0.00           C
ATOM   2079  C   TRP   260      49.433  42.678  66.788  1.00  0.00           C
ATOM   2080  O   TRP   260      49.682  43.330  65.830  1.00  0.00           O
ATOM   2081  N   ILE   261      48.924  41.438  66.586  1.00  0.00           N
ATOM   2082  CA  ILE   261      48.744  40.801  65.244  1.00  0.00           C
ATOM   2083  CB  ILE   261      48.365  39.310  65.401  1.00  0.00           C
ATOM   2084  CG2 ILE   261      46.905  39.088  65.741  1.00  0.00           C
ATOM   2085  CG1 ILE   261      48.615  38.463  64.069  1.00  0.00           C
ATOM   2086  CD1 ILE   261      50.045  38.495  63.519  1.00  0.00           C
ATOM   2087  C   ILE   261      47.803  41.632  64.326  1.00  0.00           C
ATOM   2088  O   ILE   261      47.743  41.505  63.056  1.00  0.00           O
ATOM   2089  N   GLY   262      46.803  42.270  65.008  1.00  0.00           N
ATOM   2090  CA  GLY   262      45.922  43.131  64.280  1.00  0.00           C
ATOM   2091  C   GLY   262      46.441  44.472  63.913  1.00  0.00           C
ATOM   2092  O   GLY   262      46.211  44.904  62.744  1.00  0.00           O
ATOM   2093  N   TYR   263      47.291  45.101  64.804  1.00  0.00           N
ATOM   2094  CA  TYR   263      47.930  46.382  64.417  1.00  0.00           C
ATOM   2095  CB  TYR   263      48.870  46.840  65.568  1.00  0.00           C
ATOM   2096  CG  TYR   263      48.160  47.017  66.898  1.00  0.00           C
ATOM   2097  CD1 TYR   263      46.820  47.256  66.949  1.00  0.00           C
ATOM   2098  CE1 TYR   263      46.290  47.563  68.210  1.00  0.00           C
ATOM   2099  CZ  TYR   263      47.100  47.631  69.370  1.00  0.00           C
ATOM   2100  OH  TYR   263      46.650  48.078  70.571  1.00  0.00           O
ATOM   2101  CE2 TYR   263      48.410  47.242  69.279  1.00  0.00           C
ATOM   2102  CD2 TYR   263      48.930  46.905  68.058  1.00  0.00           C
ATOM   2103  C   TYR   263      48.760  46.265  63.116  1.00  0.00           C
ATOM   2104  O   TYR   263      48.860  47.197  62.288  1.00  0.00           O
ATOM   2105  N   VAL   264      49.291  45.096  62.904  1.00  0.00           N
ATOM   2106  CA  VAL   264      50.121  44.749  61.703  1.00  0.00           C
ATOM   2107  CB  VAL   264      50.852  43.419  61.990  1.00  0.00           C
ATOM   2108  CG1 VAL   264      51.482  42.572  60.848  1.00  0.00           C
ATOM   2109  CG2 VAL   264      51.992  43.758  62.940  1.00  0.00           C
ATOM   2110  C   VAL   264      49.301  44.581  60.403  1.00  0.00           C
ATOM   2111  O   VAL   264      49.851  44.624  59.323  1.00  0.00           O
ATOM   2112  N   ASN   265      47.951  44.701  60.453  1.00  0.00           N
ATOM   2113  CA  ASN   265      47.021  44.882  59.304  1.00  0.00           C
ATOM   2114  CB  ASN   265      45.521  44.931  59.724  1.00  0.00           C
ATOM   2115  CG  ASN   265      44.460  45.032  58.624  1.00  0.00           C
ATOM   2116  OD1 ASN   265      43.831  44.063  58.252  1.00  0.00           O
ATOM   2117  ND2 ASN   265      44.180  46.203  58.127  1.00  0.00           N
ATOM   2118  C   ASN   265      47.390  46.055  58.406  1.00  0.00           C
ATOM   2119  O   ASN   265      47.280  46.007  57.226  1.00  0.00           O
ATOM   2120  N   SER   266      47.909  47.124  59.078  1.00  0.00           N
ATOM   2121  CA  SER   266      48.298  48.325  58.351  1.00  0.00           C
ATOM   2122  CB  SER   266      48.688  49.463  59.333  1.00  0.00           C
ATOM   2123  OG  SER   266      47.738  49.711  60.304  1.00  0.00           O
ATOM   2124  C   SER   266      49.608  48.138  57.560  1.00  0.00           C
ATOM   2125  O   SER   266      49.808  48.800  56.542  1.00  0.00           O
ATOM   2126  N   GLY   267      50.419  47.187  58.018  1.00  0.00           N
ATOM   2127  CA  GLY   267      51.529  46.660  57.187  1.00  0.00           C
ATOM   2128  C   GLY   267      51.200  45.562  56.154  1.00  0.00           C
ATOM   2129  O   GLY   267      52.170  45.224  55.484  1.00  0.00           O
ATOM   2130  N   PHE   268      50.010  45.031  56.083  1.00  0.00           N
ATOM   2131  CA  PHE   268      49.470  44.273  54.972  1.00  0.00           C
ATOM   2132  CB  PHE   268      48.811  43.032  55.469  1.00  0.00           C
ATOM   2133  CG  PHE   268      49.642  42.081  56.247  1.00  0.00           C
ATOM   2134  CD1 PHE   268      51.052  41.742  55.946  1.00  0.00           C
ATOM   2135  CE1 PHE   268      51.763  40.881  56.694  1.00  0.00           C
ATOM   2136  CZ  PHE   268      51.203  40.308  57.853  1.00  0.00           C
ATOM   2137  CE2 PHE   268      49.893  40.577  58.244  1.00  0.00           C
ATOM   2138  CD2 PHE   268      49.102  41.468  57.446  1.00  0.00           C
ATOM   2139  C   PHE   268      48.620  45.155  54.054  1.00  0.00           C
ATOM   2140  O   PHE   268      48.460  44.737  52.903  1.00  0.00           O
ATOM   2141  N   ASN   269      48.029  46.254  54.486  1.00  0.00           N
ATOM   2142  CA  ASN   269      47.078  47.045  53.648  1.00  0.00           C
ATOM   2143  CB  ASN   269      46.498  48.263  54.441  1.00  0.00           C
ATOM   2144  CG  ASN   269      45.358  47.900  55.400  1.00  0.00           C
ATOM   2145  OD1 ASN   269      44.779  46.840  55.268  1.00  0.00           O
ATOM   2146  ND2 ASN   269      45.028  48.778  56.272  1.00  0.00           N
ATOM   2147  C   ASN   269      47.828  47.558  52.359  1.00  0.00           C
ATOM   2148  O   ASN   269      47.288  47.290  51.249  1.00  0.00           O
ATOM   2149  N   PRO   270      49.048  48.169  52.360  1.00  0.00           N
ATOM   2150  CD  PRO   270      49.807  48.747  53.492  1.00  0.00           C
ATOM   2151  CG  PRO   270      50.817  49.729  52.894  1.00  0.00           C
ATOM   2152  CB  PRO   270      51.147  49.012  51.592  1.00  0.00           C
ATOM   2153  CA  PRO   270      49.797  48.462  51.171  1.00  0.00           C
ATOM   2154  C   PRO   270      50.078  47.254  50.248  1.00  0.00           C
ATOM   2155  O   PRO   270      50.208  47.417  49.069  1.00  0.00           O
ATOM   2156  N   LEU   271      50.299  46.083  50.746  1.00  0.00           N
ATOM   2157  CA  LEU   271      50.759  44.875  50.133  1.00  0.00           C
ATOM   2158  CB  LEU   271      51.490  44.103  51.261  1.00  0.00           C
ATOM   2159  CG  LEU   271      52.131  42.774  50.948  1.00  0.00           C
ATOM   2160  CD1 LEU   271      53.001  42.787  49.668  1.00  0.00           C
ATOM   2161  CD2 LEU   271      52.931  42.142  52.087  1.00  0.00           C
ATOM   2162  C   LEU   271      49.630  44.045  49.531  1.00  0.00           C
ATOM   2163  O   LEU   271      49.930  43.087  48.789  1.00  0.00           O
ATOM   2164  N   ILE   272      48.410  44.464  49.832  1.00  0.00           N
ATOM   2165  CA  ILE   272      47.190  43.844  49.351  1.00  0.00           C
ATOM   2166  CB  ILE   272      46.300  43.321  50.510  1.00  0.00           C
ATOM   2167  CG2 ILE   272      44.831  42.801  50.219  1.00  0.00           C
ATOM   2168  CG1 ILE   272      47.021  42.150  51.308  1.00  0.00           C
ATOM   2169  CD1 ILE   272      46.422  41.617  52.657  1.00  0.00           C
ATOM   2170  C   ILE   272      46.419  44.866  48.504  1.00  0.00           C
ATOM   2171  O   ILE   272      46.019  44.458  47.443  1.00  0.00           O
ATOM   2172  N   TYR   273      46.258  46.105  48.936  1.00  0.00           N
ATOM   2173  CA  TYR   273      45.428  47.146  48.249  1.00  0.00           C
ATOM   2174  CB  TYR   273      44.437  47.693  49.300  1.00  0.00           C
ATOM   2175  CG  TYR   273      43.548  46.681  50.008  1.00  0.00           C
ATOM   2176  CD1 TYR   273      43.919  46.208  51.257  1.00  0.00           C
ATOM   2177  CE1 TYR   273      43.139  45.226  51.815  1.00  0.00           C
ATOM   2178  CZ  TYR   273      41.990  44.707  51.154  1.00  0.00           C
ATOM   2179  OH  TYR   273      41.230  43.755  51.712  1.00  0.00           O
ATOM   2180  CE2 TYR   273      41.679  45.190  49.925  1.00  0.00           C
ATOM   2181  CD2 TYR   273      42.458  46.181  49.337  1.00  0.00           C
ATOM   2182  C   TYR   273      46.277  48.188  47.511  1.00  0.00           C
ATOM   2183  O   TYR   273      45.586  49.098  47.043  1.00  0.00           O
ATOM   2184  N   CYS   274      47.537  48.149  47.391  1.00  0.00           N
ATOM   2185  CA  CYS   274      48.376  49.191  46.803  1.00  0.00           C
ATOM   2186  CB  CYS   274      49.036  50.129  47.845  1.00  0.00           C
ATOM   2187  SG  CYS   274      47.856  50.745  49.146  1.00  0.00           S
ATOM   2188  C   CYS   274      49.397  48.493  45.801  1.00  0.00           C
ATOM   2189  O   CYS   274      50.546  48.904  45.682  1.00  0.00           O
ATOM   2190  N   ARG   275      49.147  47.254  45.308  1.00  0.00           N
ATOM   2191  CA  ARG   275      50.108  46.266  44.736  1.00  0.00           C
ATOM   2192  CB  ARG   275      49.889  44.865  45.353  1.00  0.00           C
ATOM   2193  CG  ARG   275      48.589  44.175  45.002  1.00  0.00           C
ATOM   2194  CD  ARG   275      48.520  42.624  45.248  1.00  0.00           C
ATOM   2195  NE  ARG   275      49.650  41.946  44.617  1.00  0.00           N
ATOM   2196  CZ  ARG   275      50.771  41.606  45.146  1.00  0.00           C
ATOM   2197  NH1 ARG   275      51.121  41.743  46.416  1.00  0.00           N
ATOM   2198  NH2 ARG   275      51.591  40.988  44.384  1.00  0.00           N
ATOM   2199  C   ARG   275      50.258  46.069  43.216  1.00  0.00           C
ATOM   2200  O   ARG   275      50.968  45.171  42.754  1.00  0.00           O
ATOM   2201  N   SER   276      49.517  46.871  42.448  1.00  0.00           N
ATOM   2202  CA  SER   276      49.557  46.824  41.007  1.00  0.00           C
ATOM   2203  CB  SER   276      48.336  47.484  40.369  1.00  0.00           C
ATOM   2204  OG  SER   276      48.276  48.844  40.742  1.00  0.00           O
ATOM   2205  C   SER   276      50.826  47.486  40.419  1.00  0.00           C
ATOM   2206  O   SER   276      51.416  48.385  41.071  1.00  0.00           O
ATOM   2207  N   PRO   277      51.336  47.159  39.208  1.00  0.00           N
ATOM   2208  CD  PRO   277      50.997  45.900  38.495  1.00  0.00           C
ATOM   2209  CG  PRO   277      52.277  45.623  37.654  1.00  0.00           C
ATOM   2210  CB  PRO   277      52.886  47.084  37.318  1.00  0.00           C
ATOM   2211  CA  PRO   277      52.596  47.731  38.709  1.00  0.00           C
ATOM   2212  C   PRO   277      52.635  49.351  38.633  1.00  0.00           C
ATOM   2213  O   PRO   277      53.665  49.921  38.964  1.00  0.00           O
ATOM   2214  N   ASP   278      51.525  50.031  38.294  1.00  0.00           N
ATOM   2215  CA  ASP   278      51.374  51.511  38.177  1.00  0.00           C
ATOM   2216  CB  ASP   278      50.243  51.863  37.148  1.00  0.00           C
ATOM   2217  CG  ASP   278      50.392  53.283  36.841  1.00  0.00           C
ATOM   2218  OD1 ASP   278      51.492  53.855  36.472  1.00  0.00           O
ATOM   2219  OD2 ASP   278      49.412  54.022  37.103  1.00  0.00           O
ATOM   2220  C   ASP   278      51.183  52.188  39.479  1.00  0.00           C
ATOM   2221  O   ASP   278      51.233  53.408  39.632  1.00  0.00           O
ATOM   2222  N   PHE   279      51.034  51.436  40.557  1.00  0.00           N
ATOM   2223  CA  PHE   279      51.054  51.983  41.928  1.00  0.00           C
ATOM   2224  CB  PHE   279      49.844  51.340  42.657  1.00  0.00           C
ATOM   2225  CG  PHE   279      49.084  51.997  43.809  1.00  0.00           C
ATOM   2226  CD1 PHE   279      49.744  52.956  44.601  1.00  0.00           C
ATOM   2227  CE1 PHE   279      49.173  53.613  45.722  1.00  0.00           C
ATOM   2228  CZ  PHE   279      47.854  53.162  46.071  1.00  0.00           C
ATOM   2229  CE2 PHE   279      47.224  52.193  45.299  1.00  0.00           C
ATOM   2230  CD2 PHE   279      47.794  51.666  44.148  1.00  0.00           C
ATOM   2231  C   PHE   279      52.364  51.712  42.698  1.00  0.00           C
ATOM   2232  O   PHE   279      52.874  52.420  43.569  1.00  0.00           O
ATOM   2233  N   ARG   280      53.025  50.673  42.275  1.00  0.00           N
ATOM   2234  CA  ARG   280      54.355  50.263  42.774  1.00  0.00           C
ATOM   2235  CB  ARG   280      54.626  48.733  42.751  1.00  0.00           C
ATOM   2236  CG  ARG   280      53.907  48.020  43.949  1.00  0.00           C
ATOM   2237  CD  ARG   280      54.247  46.540  44.036  1.00  0.00           C
ATOM   2238  NE  ARG   280      54.328  46.007  45.415  1.00  0.00           N
ATOM   2239  CZ  ARG   280      54.179  44.727  45.672  1.00  0.00           C
ATOM   2240  NH1 ARG   280      54.399  43.819  44.740  1.00  0.00           N
ATOM   2241  NH2 ARG   280      53.839  44.404  46.842  1.00  0.00           N
ATOM   2242  C   ARG   280      55.484  51.105  42.226  1.00  0.00           C
ATOM   2243  O   ARG   280      56.494  51.224  42.956  1.00  0.00           O
ATOM   2244  N   ILE   281      55.334  51.807  41.107  1.00  0.00           N
ATOM   2245  CA  ILE   281      56.383  52.719  40.609  1.00  0.00           C
ATOM   2246  CB  ILE   281      56.053  52.952  39.110  1.00  0.00           C
ATOM   2247  CG2 ILE   281      54.623  53.262  38.771  1.00  0.00           C
ATOM   2248  CG1 ILE   281      56.942  54.014  38.432  1.00  0.00           C
ATOM   2249  CD1 ILE   281      58.422  53.545  38.521  1.00  0.00           C
ATOM   2250  C   ILE   281      56.503  53.917  41.582  1.00  0.00           C
ATOM   2251  O   ILE   281      57.582  54.477  41.763  1.00  0.00           O
ATOM   2252  N   ALA   282      55.422  54.455  42.223  1.00  0.00           N
ATOM   2253  CA  ALA   282      55.462  55.613  43.116  1.00  0.00           C
ATOM   2254  CB  ALA   282      53.992  55.811  43.656  1.00  0.00           C
ATOM   2255  C   ALA   282      56.402  55.411  44.245  1.00  0.00           C
ATOM   2256  O   ALA   282      57.132  56.301  44.587  1.00  0.00           O
ATOM   2257  N   PHE   283      56.473  54.140  44.702  1.00  0.00           N
ATOM   2258  CA  PHE   283      57.413  53.678  45.721  1.00  0.00           C
ATOM   2259  CB  PHE   283      56.974  52.217  46.118  1.00  0.00           C
ATOM   2260  CG  PHE   283      55.474  52.046  46.448  1.00  0.00           C
ATOM   2261  CD1 PHE   283      54.684  53.104  46.870  1.00  0.00           C
ATOM   2262  CE1 PHE   283      53.384  52.893  47.250  1.00  0.00           C
ATOM   2263  CZ  PHE   283      52.805  51.633  47.067  1.00  0.00           C
ATOM   2264  CE2 PHE   283      53.605  50.554  46.715  1.00  0.00           C
ATOM   2265  CD2 PHE   283      54.915  50.735  46.415  1.00  0.00           C
ATOM   2266  C   PHE   283      58.843  53.710  45.291  1.00  0.00           C
ATOM   2267  O   PHE   283      59.753  53.919  46.112  1.00  0.00           O
ATOM   2268  N   GLN   284      59.043  53.453  44.001  1.00  0.00           N
ATOM   2269  CA  GLN   284      60.353  53.585  43.431  1.00  0.00           C
ATOM   2270  CB  GLN   284      60.303  52.838  42.069  1.00  0.00           C
ATOM   2271  CG  GLN   284      61.683  52.780  41.439  1.00  0.00           C
ATOM   2272  CD  GLN   284      61.483  52.434  39.958  1.00  0.00           C
ATOM   2273  OE1 GLN   284      61.963  53.046  39.049  1.00  0.00           O
ATOM   2274  NE2 GLN   284      60.644  51.514  39.596  1.00  0.00           N
ATOM   2275  C   GLN   284      60.812  54.986  43.194  1.00  0.00           C
ATOM   2276  O   GLN   284      61.912  55.396  43.524  1.00  0.00           O
ATOM   2277  N   GLU   285      59.892  55.777  42.646  1.00  0.00           N
ATOM   2278  CA  GLU   285      60.201  57.019  41.878  1.00  0.00           C
ATOM   2279  CB  GLU   285      59.181  57.120  40.739  1.00  0.00           C
ATOM   2280  CG  GLU   285      59.560  58.143  39.661  1.00  0.00           C
ATOM   2281  CD  GLU   285      58.740  58.025  38.381  1.00  0.00           C
ATOM   2282  OE1 GLU   285      59.330  57.668  37.320  1.00  0.00           O
ATOM   2283  OE2 GLU   285      57.499  58.374  38.391  1.00  0.00           O
ATOM   2284  C   GLU   285      60.120  58.277  42.731  1.00  0.00           C
ATOM   2285  O   GLU   285      61.040  59.097  42.743  1.00  0.00           O
ATOM   2286  N   LEU   286      59.050  58.554  43.512  1.00  0.00           N
ATOM   2287  CA  LEU   286      59.070  59.552  44.584  1.00  0.00           C
ATOM   2288  CB  LEU   286      57.740  59.349  45.364  1.00  0.00           C
ATOM   2289  CG  LEU   286      57.229  60.497  46.256  1.00  0.00           C
ATOM   2290  CD1 LEU   286      55.709  60.326  46.536  1.00  0.00           C
ATOM   2291  CD2 LEU   286      57.999  60.615  47.646  1.00  0.00           C
ATOM   2292  C   LEU   286      60.200  59.360  45.643  1.00  0.00           C
ATOM   2293  O   LEU   286      60.849  60.290  46.015  1.00  0.00           O
ATOM   2294  N   LEU   287      60.411  58.100  46.001  1.00  0.00           N
ATOM   2295  CA  LEU   287      61.571  57.649  46.809  1.00  0.00           C
ATOM   2296  CB  LEU   287      61.332  56.207  47.276  1.00  0.00           C
ATOM   2297  CG  LEU   287      62.142  55.755  48.505  1.00  0.00           C
ATOM   2298  CD1 LEU   287      61.972  56.722  49.777  1.00  0.00           C
ATOM   2299  CD2 LEU   287      61.543  54.394  48.902  1.00  0.00           C
ATOM   2300  C   LEU   287      62.971  57.781  46.129  1.00  0.00           C
ATOM   2301  O   LEU   287      64.031  57.740  46.769  1.00  0.00           O
ATOM   2302  N   CYS   288      62.960  58.124  44.820  1.00  0.00           N
ATOM   2303  CA  CYS   288      64.100  58.256  44.050  1.00  0.00           C
ATOM   2304  CB  CYS   288      64.789  59.616  44.433  1.00  0.00           C
ATOM   2305  SG  CYS   288      63.709  61.086  44.247  1.00  0.00           S
ATOM   2306  C   CYS   288      65.181  57.097  44.098  1.00  0.00           C
ATOM   2307  O   CYS   288      66.351  57.328  44.098  1.00  0.00           O
ATOM   2308  N   LEU   289      64.702  55.896  44.195  1.00  0.00           N
ATOM   2309  CA  LEU   289      65.523  54.647  44.232  1.00  0.00           C
ATOM   2310  CB  LEU   289      64.633  53.396  44.470  1.00  0.00           C
ATOM   2311  CG  LEU   289      64.004  53.192  45.869  1.00  0.00           C
ATOM   2312  CD1 LEU   289      63.314  51.792  45.796  1.00  0.00           C
ATOM   2313  CD2 LEU   289      64.934  53.230  47.149  1.00  0.00           C
ATOM   2314  C   LEU   289      66.343  54.380  42.942  1.00  0.00           C
ATOM   2315  O   LEU   289      65.962  54.872  41.863  1.00  0.00           O
HETATM 2316  N   NME   290      67.513  53.700  43.070  1.00  0.00           N
HETATM 2317  CH3 NME   290      68.493  53.443  42.019  1.00  0.00           C
TER
ENDMDL
MODEL        3
HETATM    1  C7  ALE     1      40.654  43.011  66.285  1.00  0.00           C
HETATM    2  N1  ALE     1      41.213  44.239  67.018  1.00  0.00           N
HETATM    3  C8  ALE     1      40.483  44.546  68.229  1.00  0.00           C
HETATM    4  C9  ALE     1      39.193  45.326  67.921  1.00  0.00           C
HETATM    5  O3  ALE     1      39.642  46.558  67.345  1.00  0.00           O
HETATM    6  C1  ALE     1      38.372  45.643  69.132  1.00  0.00           C
HETATM    7  C2  ALE     1      38.922  45.779  70.412  1.00  0.00           C
HETATM    8  C3  ALE     1      38.241  45.806  71.592  1.00  0.00           C
HETATM    9  O1  ALE     1      38.981  46.003  72.753  1.00  0.00           O
HETATM   10  C4  ALE     1      36.832  45.666  71.481  1.00  0.00           C
HETATM   11  O2  ALE     1      36.021  45.933  72.542  1.00  0.00           O
HETATM   12  C5  ALE     1      36.232  45.589  70.201  1.00  0.00           C
HETATM   13  C6  ALE     1      36.992  45.623  69.001  1.00  0.00           C
TER
HETATM   14  CH3 ACE     2      59.959  46.504  81.400  1.00  0.00           C
HETATM   15  C   ACE     2      60.699  45.901  82.448  1.00  0.00           C
HETATM   16  O   ACE     2      60.189  45.129  83.246  1.00  0.00           O
ATOM     17  N   ASP     3      61.968  46.261  82.640  1.00  0.00           N
ATOM     18  CA  ASP     3      62.988  45.828  83.659  1.00  0.00           C
ATOM     19  CB  ASP     3      62.658  46.314  85.100  1.00  0.00           C
ATOM     20  CG  ASP     3      63.878  46.392  85.930  1.00  0.00           C
ATOM     21  OD1 ASP     3      63.907  45.899  87.069  1.00  0.00           O
ATOM     22  OD2 ASP     3      64.848  47.023  85.502  1.00  0.00           O
ATOM     23  C   ASP     3      63.459  44.338  83.605  1.00  0.00           C
ATOM     24  O   ASP     3      64.409  43.987  84.224  1.00  0.00           O
ATOM     25  N   GLU     4      62.829  43.550  82.802  1.00  0.00           N
ATOM     26  CA  GLU     4      63.210  42.172  82.409  1.00  0.00           C
ATOM     27  CB  GLU     4      62.030  41.161  82.635  1.00  0.00           C
ATOM     28  CG  GLU     4      62.250  39.712  82.141  1.00  0.00           C
ATOM     29  CD  GLU     4      63.400  38.871  82.729  1.00  0.00           C
ATOM     30  OE1 GLU     4      63.200  38.288  83.788  1.00  0.00           O
ATOM     31  OE2 GLU     4      64.570  39.092  82.340  1.00  0.00           O
ATOM     32  C   GLU     4      63.520  42.316  80.929  1.00  0.00           C
ATOM     33  O   GLU     4      62.720  42.688  80.110  1.00  0.00           O
ATOM     34  N   VAL     5      64.750  41.957  80.508  1.00  0.00           N
ATOM     35  CA  VAL     5      65.330  42.081  79.169  1.00  0.00           C
ATOM     36  CB  VAL     5      66.761  41.512  78.958  1.00  0.00           C
ATOM     37  CG1 VAL     5      67.760  42.230  79.800  1.00  0.00           C
ATOM     38  CG2 VAL     5      66.781  39.962  79.143  1.00  0.00           C
ATOM     39  C   VAL     5      64.401  41.574  78.117  1.00  0.00           C
ATOM     40  O   VAL     5      64.501  42.087  77.009  1.00  0.00           O
ATOM     41  N   TRP     6      63.531  40.603  78.334  1.00  0.00           N
ATOM     42  CA  TRP     6      62.691  40.046  77.282  1.00  0.00           C
ATOM     43  CB  TRP     6      62.011  38.794  77.879  1.00  0.00           C
ATOM     44  CG  TRP     6      62.922  37.634  78.086  1.00  0.00           C
ATOM     45  CD1 TRP     6      63.371  37.230  79.325  1.00  0.00           C
ATOM     46  NE1 TRP     6      64.082  36.081  79.242  1.00  0.00           N
ATOM     47  CE2 TRP     6      64.352  35.824  77.891  1.00  0.00           C
ATOM     48  CZ2 TRP     6      64.993  34.766  77.278  1.00  0.00           C
ATOM     49  CH2 TRP     6      64.933  34.610  75.838  1.00  0.00           C
ATOM     50  CZ3 TRP     6      64.063  35.382  75.120  1.00  0.00           C
ATOM     51  CE3 TRP     6      63.333  36.310  75.782  1.00  0.00           C
ATOM     52  CD2 TRP     6      63.532  36.696  77.133  1.00  0.00           C
ATOM     53  C   TRP     6      61.521  41.027  76.815  1.00  0.00           C
ATOM     54  O   TRP     6      61.372  41.130  75.605  1.00  0.00           O
ATOM     55  N   VAL     7      60.981  41.804  77.757  1.00  0.00           N
ATOM     56  CA  VAL     7      60.001  42.825  77.440  1.00  0.00           C
ATOM     57  CB  VAL     7      58.900  43.062  78.430  1.00  0.00           C
ATOM     58  CG1 VAL     7      57.531  42.222  78.167  1.00  0.00           C
ATOM     59  CG2 VAL     7      59.370  42.828  79.879  1.00  0.00           C
ATOM     60  C   VAL     7      60.610  44.066  77.033  1.00  0.00           C
ATOM     61  O   VAL     7      60.281  44.659  76.005  1.00  0.00           O
ATOM     62  N   VAL     8      61.730  44.524  77.705  1.00  0.00           N
ATOM     63  CA  VAL     8      62.730  45.536  77.218  1.00  0.00           C
ATOM     64  CB  VAL     8      63.950  45.754  78.069  1.00  0.00           C
ATOM     65  CG1 VAL     8      64.720  46.886  77.512  1.00  0.00           C
ATOM     66  CG2 VAL     8      63.549  46.090  79.550  1.00  0.00           C
ATOM     67  C   VAL     8      63.011  45.330  75.717  1.00  0.00           C
ATOM     68  O   VAL     8      62.651  46.202  74.880  1.00  0.00           O
ATOM     69  N   GLY     9      63.551  44.121  75.294  1.00  0.00           N
ATOM     70  CA  GLY     9      63.851  43.695  73.993  1.00  0.00           C
ATOM     71  C   GLY     9      62.712  43.817  73.053  1.00  0.00           C
ATOM     72  O   GLY     9      62.782  44.510  72.025  1.00  0.00           O
ATOM     73  N   MET    10      61.602  43.176  73.411  1.00  0.00           N
ATOM     74  CA  MET    10      60.332  43.238  72.681  1.00  0.00           C
ATOM     75  CB  MET    10      59.382  42.296  73.448  1.00  0.00           C
ATOM     76  CG  MET    10      57.952  42.167  72.877  1.00  0.00           C
ATOM     77  SD  MET    10      57.983  41.842  71.086  1.00  0.00           S
ATOM     78  CE  MET    10      58.603  40.242  71.002  1.00  0.00           C
ATOM     79  C   MET    10      59.742  44.638  72.464  1.00  0.00           C
ATOM     80  O   MET    10      59.132  44.891  71.405  1.00  0.00           O
ATOM     81  N   GLY    11      60.081  45.626  73.337  1.00  0.00           N
ATOM     82  CA  GLY    11      59.711  46.986  73.191  1.00  0.00           C
ATOM     83  C   GLY    11      60.441  47.740  72.073  1.00  0.00           C
ATOM     84  O   GLY    11      59.871  48.651  71.426  1.00  0.00           O
ATOM     85  N   ILE    12      61.631  47.251  71.732  1.00  0.00           N
ATOM     86  CA  ILE    12      62.421  47.724  70.584  1.00  0.00           C
ATOM     87  CB  ILE    12      63.921  47.404  70.783  1.00  0.00           C
ATOM     88  CG2 ILE    12      64.651  48.397  69.856  1.00  0.00           C
ATOM     89  CG1 ILE    12      64.361  47.620  72.274  1.00  0.00           C
ATOM     90  CD1 ILE    12      65.791  47.199  72.603  1.00  0.00           C
ATOM     91  C   ILE    12      61.772  47.088  69.312  1.00  0.00           C
ATOM     92  O   ILE    12      61.582  47.770  68.324  1.00  0.00           O
ATOM     93  N   VAL    13      61.592  45.778  69.338  1.00  0.00           N
ATOM     94  CA  VAL    13      60.993  45.051  68.166  1.00  0.00           C
ATOM     95  CB  VAL    13      60.623  43.599  68.642  1.00  0.00           C
ATOM     96  CG1 VAL    13      59.903  42.732  67.619  1.00  0.00           C
ATOM     97  CG2 VAL    13      61.913  42.839  68.980  1.00  0.00           C
ATOM     98  C   VAL    13      59.683  45.672  67.727  1.00  0.00           C
ATOM     99  O   VAL    13      59.473  45.945  66.588  1.00  0.00           O
ATOM    100  N   MET    14      58.842  46.009  68.678  1.00  0.00           N
ATOM    101  CA  MET    14      57.572  46.739  68.460  1.00  0.00           C
ATOM    102  CB  MET    14      56.662  46.785  69.750  1.00  0.00           C
ATOM    103  CG  MET    14      56.012  45.395  69.906  1.00  0.00           C
ATOM    104  SD  MET    14      55.162  45.260  71.485  1.00  0.00           S
ATOM    105  CE  MET    14      54.362  43.741  70.981  1.00  0.00           C
ATOM    106  C   MET    14      57.802  48.131  67.754  1.00  0.00           C
ATOM    107  O   MET    14      57.092  48.464  66.814  1.00  0.00           O
ATOM    108  N   SER    15      58.872  48.850  68.156  1.00  0.00           N
ATOM    109  CA  SER    15      59.312  50.022  67.529  1.00  0.00           C
ATOM    110  CB  SER    15      60.251  50.780  68.472  1.00  0.00           C
ATOM    111  OG  SER    15      59.731  50.876  69.782  1.00  0.00           O
ATOM    112  C   SER    15      59.852  49.896  66.139  1.00  0.00           C
ATOM    113  O   SER    15      59.682  50.868  65.352  1.00  0.00           O
ATOM    114  N   LEU    16      60.472  48.757  65.696  1.00  0.00           N
ATOM    115  CA  LEU    16      60.773  48.381  64.355  1.00  0.00           C
ATOM    116  CB  LEU    16      61.763  47.212  64.302  1.00  0.00           C
ATOM    117  CG  LEU    16      61.994  46.625  62.961  1.00  0.00           C
ATOM    118  CD1 LEU    16      62.574  47.638  61.974  1.00  0.00           C
ATOM    119  CD2 LEU    16      63.044  45.476  62.938  1.00  0.00           C
ATOM    120  C   LEU    16      59.493  48.173  63.554  1.00  0.00           C
ATOM    121  O   LEU    16      59.413  48.686  62.436  1.00  0.00           O
ATOM    122  N   ILE    17      58.463  47.541  64.162  1.00  0.00           N
ATOM    123  CA  ILE    17      57.113  47.363  63.541  1.00  0.00           C
ATOM    124  CB  ILE    17      56.413  46.200  64.358  1.00  0.00           C
ATOM    125  CG2 ILE    17      54.943  46.141  63.927  1.00  0.00           C
ATOM    126  CG1 ILE    17      57.104  44.921  63.955  1.00  0.00           C
ATOM    127  CD1 ILE    17      56.534  43.610  64.541  1.00  0.00           C
ATOM    128  C   ILE    17      56.433  48.733  63.445  1.00  0.00           C
ATOM    129  O   ILE    17      55.723  48.785  62.455  1.00  0.00           O
ATOM    130  N   VAL    18      56.662  49.700  64.348  1.00  0.00           N
ATOM    131  CA  VAL    18      56.152  51.131  64.192  1.00  0.00           C
ATOM    132  CB  VAL    18      56.542  52.057  65.374  1.00  0.00           C
ATOM    133  CG1 VAL    18      56.131  53.558  65.208  1.00  0.00           C
ATOM    134  CG2 VAL    18      55.861  51.554  66.693  1.00  0.00           C
ATOM    135  C   VAL    18      56.662  51.724  62.853  1.00  0.00           C
ATOM    136  O   VAL    18      55.872  52.077  61.994  1.00  0.00           O
ATOM    137  N   LEU    19      57.982  51.715  62.724  1.00  0.00           N
ATOM    138  CA  LEU    19      58.613  52.199  61.465  1.00  0.00           C
ATOM    139  CB  LEU    19      60.143  52.229  61.606  1.00  0.00           C
ATOM    140  CG  LEU    19      60.642  53.186  62.678  1.00  0.00           C
ATOM    141  CD1 LEU    19      62.162  53.287  62.549  1.00  0.00           C
ATOM    142  CD2 LEU    19      60.222  54.677  62.422  1.00  0.00           C
ATOM    143  C   LEU    19      58.203  51.522  60.183  1.00  0.00           C
ATOM    144  O   LEU    19      58.153  52.155  59.125  1.00  0.00           O
ATOM    145  N   ALA    20      57.943  50.172  60.239  1.00  0.00           N
ATOM    146  CA  ALA    20      57.524  49.335  59.117  1.00  0.00           C
ATOM    147  CB  ALA    20      57.334  47.934  59.573  1.00  0.00           C
ATOM    148  C   ALA    20      56.174  49.876  58.588  1.00  0.00           C
ATOM    149  O   ALA    20      55.974  49.940  57.358  1.00  0.00           O
ATOM    150  N   ILE    21      55.274  50.173  59.549  1.00  0.00           N
ATOM    151  CA  ILE    21      53.914  50.614  59.280  1.00  0.00           C
ATOM    152  CB  ILE    21      53.013  50.440  60.509  1.00  0.00           C
ATOM    153  CG2 ILE    21      51.653  51.091  60.210  1.00  0.00           C
ATOM    154  CG1 ILE    21      52.784  48.929  60.785  1.00  0.00           C
ATOM    155  CD1 ILE    21      52.053  48.606  62.013  1.00  0.00           C
ATOM    156  C   ILE    21      53.993  52.065  58.734  1.00  0.00           C
ATOM    157  O   ILE    21      53.504  52.218  57.604  1.00  0.00           O
ATOM    158  N   VAL    22      54.733  52.943  59.436  1.00  0.00           N
ATOM    159  CA  VAL    22      54.823  54.344  59.110  1.00  0.00           C
ATOM    160  CB  VAL    22      55.522  55.201  60.253  1.00  0.00           C
ATOM    161  CG1 VAL    22      55.712  56.682  59.937  1.00  0.00           C
ATOM    162  CG2 VAL    22      54.612  55.118  61.452  1.00  0.00           C
ATOM    163  C   VAL    22      55.573  54.548  57.821  1.00  0.00           C
ATOM    164  O   VAL    22      55.073  55.270  56.963  1.00  0.00           O
ATOM    165  N   PHE    23      56.703  53.869  57.489  1.00  0.00           N
ATOM    166  CA  PHE    23      57.334  54.013  56.140  1.00  0.00           C
ATOM    167  CB  PHE    23      58.634  53.183  56.238  1.00  0.00           C
ATOM    168  CG  PHE    23      59.534  53.237  54.988  1.00  0.00           C
ATOM    169  CD1 PHE    23      59.414  54.240  53.991  1.00  0.00           C
ATOM    170  CE1 PHE    23      60.234  54.143  52.881  1.00  0.00           C
ATOM    171  CZ  PHE    23      61.135  53.114  52.728  1.00  0.00           C
ATOM    172  CE2 PHE    23      61.235  52.101  53.666  1.00  0.00           C
ATOM    173  CD2 PHE    23      60.354  52.118  54.745  1.00  0.00           C
ATOM    174  C   PHE    23      56.414  53.556  55.038  1.00  0.00           C
ATOM    175  O   PHE    23      56.224  54.359  54.131  1.00  0.00           O
ATOM    176  N   GLY    24      55.774  52.376  55.095  1.00  0.00           N
ATOM    177  CA  GLY    24      54.985  51.889  53.973  1.00  0.00           C
ATOM    178  C   GLY    24      53.675  52.649  53.745  1.00  0.00           C
ATOM    179  O   GLY    24      53.285  52.912  52.596  1.00  0.00           O
ATOM    180  N   ASN    25      52.994  53.066  54.816  1.00  0.00           N
ATOM    181  CA  ASN    25      51.864  54.036  54.838  1.00  0.00           C
ATOM    182  CB  ASN    25      51.394  54.081  56.318  1.00  0.00           C
ATOM    183  CG  ASN    25      50.263  55.101  56.441  1.00  0.00           C
ATOM    184  OD1 ASN    25      50.513  56.179  57.094  1.00  0.00           O
ATOM    185  ND2 ASN    25      49.123  54.762  55.900  1.00  0.00           N
ATOM    186  C   ASN    25      52.214  55.367  54.262  1.00  0.00           C
ATOM    187  O   ASN    25      51.444  55.969  53.484  1.00  0.00           O
ATOM    188  N   VAL    26      53.424  55.957  54.574  1.00  0.00           N
ATOM    189  CA  VAL    26      53.913  57.298  54.038  1.00  0.00           C
ATOM    190  CB  VAL    26      55.043  57.876  54.910  1.00  0.00           C
ATOM    191  CG1 VAL    26      55.743  59.078  54.204  1.00  0.00           C
ATOM    192  CG2 VAL    26      54.352  58.502  56.182  1.00  0.00           C
ATOM    193  C   VAL    26      54.234  57.173  52.508  1.00  0.00           C
ATOM    194  O   VAL    26      53.944  58.095  51.740  1.00  0.00           O
ATOM    195  N   LEU    27      54.754  56.064  52.065  1.00  0.00           N
ATOM    196  CA  LEU    27      54.935  55.808  50.644  1.00  0.00           C
ATOM    197  CB  LEU    27      55.685  54.479  50.451  1.00  0.00           C
ATOM    198  CG  LEU    27      57.215  54.499  50.591  1.00  0.00           C
ATOM    199  CD1 LEU    27      57.725  53.038  50.707  1.00  0.00           C
ATOM    200  CD2 LEU    27      57.895  55.022  49.303  1.00  0.00           C
ATOM    201  C   LEU    27      53.585  55.780  49.914  1.00  0.00           C
ATOM    202  O   LEU    27      53.445  56.453  48.866  1.00  0.00           O
ATOM    203  N   VAL    28      52.495  55.228  50.492  1.00  0.00           N
ATOM    204  CA  VAL    28      51.095  55.409  49.912  1.00  0.00           C
ATOM    205  CB  VAL    28      50.105  54.497  50.509  1.00  0.00           C
ATOM    206  CG1 VAL    28      48.765  54.509  49.809  1.00  0.00           C
ATOM    207  CG2 VAL    28      50.535  53.007  50.665  1.00  0.00           C
ATOM    208  C   VAL    28      50.515  56.849  49.866  1.00  0.00           C
ATOM    209  O   VAL    28      50.125  57.312  48.777  1.00  0.00           O
ATOM    210  N   ILE    29      50.514  57.586  51.058  1.00  0.00           N
ATOM    211  CA  ILE    29      49.904  58.916  51.112  1.00  0.00           C
ATOM    212  CB  ILE    29      49.663  59.352  52.523  1.00  0.00           C
ATOM    213  CG2 ILE    29      48.673  58.290  53.139  1.00  0.00           C
ATOM    214  CG1 ILE    29      50.903  59.800  53.304  1.00  0.00           C
ATOM    215  CD1 ILE    29      50.752  60.055  54.825  1.00  0.00           C
ATOM    216  C   ILE    29      50.624  59.878  50.134  1.00  0.00           C
ATOM    217  O   ILE    29      50.014  60.600  49.426  1.00  0.00           O
ATOM    218  N   THR    30      51.964  59.769  50.024  1.00  0.00           N
ATOM    219  CA  THR    30      52.814  60.681  49.227  1.00  0.00           C
ATOM    220  CB  THR    30      54.264  60.670  49.708  1.00  0.00           C
ATOM    221  CG2 THR    30      54.203  61.176  51.129  1.00  0.00           C
ATOM    222  OG1 THR    30      54.794  59.401  49.614  1.00  0.00           O
ATOM    223  C   THR    30      52.584  60.375  47.766  1.00  0.00           C
ATOM    224  O   THR    30      52.504  61.387  47.039  1.00  0.00           O
ATOM    225  N   ALA    31      52.535  59.077  47.353  1.00  0.00           N
ATOM    226  CA  ALA    31      52.105  58.720  45.942  1.00  0.00           C
ATOM    227  CB  ALA    31      52.026  57.211  45.827  1.00  0.00           C
ATOM    228  C   ALA    31      50.775  59.411  45.553  1.00  0.00           C
ATOM    229  O   ALA    31      50.625  60.074  44.505  1.00  0.00           O
ATOM    230  N   ILE    32      49.745  59.329  46.363  1.00  0.00           N
ATOM    231  CA  ILE    32      48.445  59.899  46.124  1.00  0.00           C
ATOM    232  CB  ILE    32      47.435  59.226  47.042  1.00  0.00           C
ATOM    233  CG2 ILE    32      45.985  59.796  46.923  1.00  0.00           C
ATOM    234  CG1 ILE    32      47.315  57.707  46.807  1.00  0.00           C
ATOM    235  CD1 ILE    32      46.365  56.914  47.795  1.00  0.00           C
ATOM    236  C   ILE    32      48.424  61.419  46.188  1.00  0.00           C
ATOM    237  O   ILE    32      47.614  62.090  45.550  1.00  0.00           O
ATOM    238  N   ALA    33      49.284  62.087  46.930  1.00  0.00           N
ATOM    239  CA  ALA    33      49.414  63.517  47.064  1.00  0.00           C
ATOM    240  CB  ALA    33      50.133  63.783  48.425  1.00  0.00           C
ATOM    241  C   ALA    33      50.114  64.110  45.816  1.00  0.00           C
ATOM    242  O   ALA    33      49.994  65.311  45.479  1.00  0.00           O
ATOM    243  N   LYS    34      50.844  63.302  45.094  1.00  0.00           N
ATOM    244  CA  LYS    34      51.734  63.736  43.925  1.00  0.00           C
ATOM    245  CB  LYS    34      53.145  63.076  44.194  1.00  0.00           C
ATOM    246  CG  LYS    34      54.245  63.478  43.235  1.00  0.00           C
ATOM    247  CD  LYS    34      54.764  64.838  43.509  1.00  0.00           C
ATOM    248  CE  LYS    34      55.824  65.231  42.531  1.00  0.00           C
ATOM    249  NZ  LYS    34      55.315  65.504  41.191  1.00  0.00           N
ATOM    250  C   LYS    34      51.115  63.420  42.574  1.00  0.00           C
ATOM    251  O   LYS    34      50.875  64.372  41.797  1.00  0.00           O
ATOM    252  N   PHE    35      50.645  62.150  42.311  1.00  0.00           N
ATOM    253  CA  PHE    35      50.166  61.804  40.910  1.00  0.00           C
ATOM    254  CB  PHE    35      50.886  60.485  40.526  1.00  0.00           C
ATOM    255  CG  PHE    35      52.406  60.465  40.816  1.00  0.00           C
ATOM    256  CD1 PHE    35      53.296  61.227  40.049  1.00  0.00           C
ATOM    257  CE1 PHE    35      54.626  61.267  40.279  1.00  0.00           C
ATOM    258  CZ  PHE    35      55.156  60.564  41.387  1.00  0.00           C
ATOM    259  CE2 PHE    35      54.266  59.791  42.225  1.00  0.00           C
ATOM    260  CD2 PHE    35      52.906  59.762  41.905  1.00  0.00           C
ATOM    261  C   PHE    35      48.616  61.734  40.789  1.00  0.00           C
ATOM    262  O   PHE    35      48.026  60.922  41.467  1.00  0.00           O
ATOM    263  N   GLU    36      47.986  62.596  39.961  1.00  0.00           N
ATOM    264  CA  GLU    36      46.556  62.586  39.691  1.00  0.00           C
ATOM    265  CB  GLU    36      46.256  63.689  38.624  1.00  0.00           C
ATOM    266  CG  GLU    36      46.355  65.168  39.048  1.00  0.00           C
ATOM    267  CD  GLU    36      46.565  66.062  37.860  1.00  0.00           C
ATOM    268  OE1 GLU    36      47.666  66.014  37.251  1.00  0.00           O
ATOM    269  OE2 GLU    36      45.596  66.603  37.262  1.00  0.00           O
ATOM    270  C   GLU    36      46.106  61.188  39.217  1.00  0.00           C
ATOM    271  O   GLU    36      44.946  60.847  39.316  1.00  0.00           O
ATOM    272  N   ARG    37      46.987  60.380  38.565  1.00  0.00           N
ATOM    273  CA  ARG    37      46.607  58.970  38.291  1.00  0.00           C
ATOM    274  CB  ARG    37      47.737  58.163  37.579  1.00  0.00           C
ATOM    275  CG  ARG    37      47.918  58.507  36.140  1.00  0.00           C
ATOM    276  CD  ARG    37      49.138  57.698  35.618  1.00  0.00           C
ATOM    277  NE  ARG    37      49.518  58.022  34.209  1.00  0.00           N
ATOM    278  CZ  ARG    37      48.789  57.545  33.137  1.00  0.00           C
ATOM    279  NH1 ARG    37      47.859  56.625  33.285  1.00  0.00           N
ATOM    280  NH2 ARG    37      49.099  57.869  31.948  1.00  0.00           N
ATOM    281  C   ARG    37      45.957  58.157  39.458  1.00  0.00           C
ATOM    282  O   ARG    37      44.987  57.497  39.276  1.00  0.00           O
ATOM    283  N   LEU    38      46.547  58.404  40.649  1.00  0.00           N
ATOM    284  CA  LEU    38      45.966  57.830  41.897  1.00  0.00           C
ATOM    285  CB  LEU    38      47.056  57.478  42.877  1.00  0.00           C
ATOM    286  CG  LEU    38      48.317  56.779  42.375  1.00  0.00           C
ATOM    287  CD1 LEU    38      49.376  56.426  43.524  1.00  0.00           C
ATOM    288  CD2 LEU    38      47.987  55.401  41.811  1.00  0.00           C
ATOM    289  C   LEU    38      44.836  58.588  42.629  1.00  0.00           C
ATOM    290  O   LEU    38      44.326  58.135  43.638  1.00  0.00           O
ATOM    291  N   GLN    39      44.486  59.789  42.172  1.00  0.00           N
ATOM    292  CA  GLN    39      43.475  60.767  42.715  1.00  0.00           C
ATOM    293  CB  GLN    39      43.955  62.208  42.479  1.00  0.00           C
ATOM    294  CG  GLN    39      45.295  62.537  43.160  1.00  0.00           C
ATOM    295  CD  GLN    39      45.775  63.957  42.964  1.00  0.00           C
ATOM    296  OE1 GLN    39      45.315  64.709  42.106  1.00  0.00           O
ATOM    297  NE2 GLN    39      46.774  64.335  43.696  1.00  0.00           N
ATOM    298  C   GLN    39      41.926  60.488  42.364  1.00  0.00           C
ATOM    299  O   GLN    39      41.015  61.337  42.586  1.00  0.00           O
ATOM    300  N   THR    40      41.716  59.380  41.671  1.00  0.00           N
ATOM    301  CA  THR    40      40.416  58.921  41.049  1.00  0.00           C
ATOM    302  CB  THR    40      40.667  57.834  40.006  1.00  0.00           C
ATOM    303  CG2 THR    40      41.537  58.407  38.898  1.00  0.00           C
ATOM    304  OG1 THR    40      41.377  56.793  40.523  1.00  0.00           O
ATOM    305  C   THR    40      39.356  58.418  42.057  1.00  0.00           C
ATOM    306  O   THR    40      39.596  58.125  43.237  1.00  0.00           O
ATOM    307  N   VAL    41      38.076  58.299  41.647  1.00  0.00           N
ATOM    308  CA  VAL    41      37.006  57.856  42.665  1.00  0.00           C
ATOM    309  CB  VAL    41      35.586  58.147  42.096  1.00  0.00           C
ATOM    310  CG1 VAL    41      34.496  57.884  43.145  1.00  0.00           C
ATOM    311  CG2 VAL    41      35.286  59.578  41.610  1.00  0.00           C
ATOM    312  C   VAL    41      37.086  56.345  42.971  1.00  0.00           C
ATOM    313  O   VAL    41      36.906  55.902  44.140  1.00  0.00           O
ATOM    314  N   THR    42      37.617  55.648  41.949  1.00  0.00           N
ATOM    315  CA  THR    42      38.007  54.218  41.955  1.00  0.00           C
ATOM    316  CB  THR    42      38.318  53.772  40.504  1.00  0.00           C
ATOM    317  CG2 THR    42      37.108  54.034  39.645  1.00  0.00           C
ATOM    318  OG1 THR    42      39.328  54.584  39.947  1.00  0.00           O
ATOM    319  C   THR    42      39.317  53.916  42.895  1.00  0.00           C
ATOM    320  O   THR    42      39.807  52.795  43.052  1.00  0.00           O
ATOM    321  N   ASN    43      39.817  54.974  43.578  1.00  0.00           N
ATOM    322  CA  ASN    43      40.806  54.961  44.668  1.00  0.00           C
ATOM    323  CB  ASN    43      42.256  55.413  44.230  1.00  0.00           C
ATOM    324  CG  ASN    43      42.867  54.606  43.118  1.00  0.00           C
ATOM    325  OD1 ASN    43      43.257  53.486  43.225  1.00  0.00           O
ATOM    326  ND2 ASN    43      43.237  55.149  41.999  1.00  0.00           N
ATOM    327  C   ASN    43      40.436  55.628  45.980  1.00  0.00           C
ATOM    328  O   ASN    43      41.216  55.565  46.950  1.00  0.00           O
ATOM    329  N   TYR    44      39.236  56.107  46.171  1.00  0.00           N
ATOM    330  CA  TYR    44      38.885  56.953  47.313  1.00  0.00           C
ATOM    331  CB  TYR    44      37.545  57.464  46.904  1.00  0.00           C
ATOM    332  CG  TYR    44      36.955  58.481  47.857  1.00  0.00           C
ATOM    333  CD1 TYR    44      36.764  59.862  47.531  1.00  0.00           C
ATOM    334  CE1 TYR    44      36.104  60.740  48.393  1.00  0.00           C
ATOM    335  CZ  TYR    44      35.484  60.286  49.532  1.00  0.00           C
ATOM    336  OH  TYR    44      35.193  61.173  50.584  1.00  0.00           O
ATOM    337  CE2 TYR    44      35.444  58.916  49.798  1.00  0.00           C
ATOM    338  CD2 TYR    44      36.234  58.018  49.035  1.00  0.00           C
ATOM    339  C   TYR    44      38.805  56.210  48.571  1.00  0.00           C
ATOM    340  O   TYR    44      39.425  56.457  49.562  1.00  0.00           O
ATOM    341  N   PHE    45      38.145  55.030  48.528  1.00  0.00           N
ATOM    342  CA  PHE    45      38.055  54.107  49.665  1.00  0.00           C
ATOM    343  CB  PHE    45      36.946  53.067  49.312  1.00  0.00           C
ATOM    344  CG  PHE    45      35.656  53.688  48.953  1.00  0.00           C
ATOM    345  CD1 PHE    45      34.995  54.605  49.846  1.00  0.00           C
ATOM    346  CE1 PHE    45      33.685  55.036  49.526  1.00  0.00           C
ATOM    347  CZ  PHE    45      33.015  54.589  48.435  1.00  0.00           C
ATOM    348  CE2 PHE    45      33.566  53.692  47.503  1.00  0.00           C
ATOM    349  CD2 PHE    45      34.896  53.291  47.822  1.00  0.00           C
ATOM    350  C   PHE    45      39.365  53.426  50.063  1.00  0.00           C
ATOM    351  O   PHE    45      39.425  53.163  51.273  1.00  0.00           O
ATOM    352  N   ILE    46      40.356  53.149  49.203  1.00  0.00           N
ATOM    353  CA  ILE    46      41.756  52.838  49.682  1.00  0.00           C
ATOM    354  CB  ILE    46      42.536  51.940  48.690  1.00  0.00           C
ATOM    355  CG2 ILE    46      41.656  50.661  48.506  1.00  0.00           C
ATOM    356  CG1 ILE    46      43.056  52.484  47.292  1.00  0.00           C
ATOM    357  CD1 ILE    46      44.166  53.555  47.315  1.00  0.00           C
ATOM    358  C   ILE    46      42.555  54.097  50.116  1.00  0.00           C
ATOM    359  O   ILE    46      43.405  54.014  51.036  1.00  0.00           O
ATOM    360  N   THR    47      42.245  55.228  49.539  1.00  0.00           N
ATOM    361  CA  THR    47      42.875  56.486  50.153  1.00  0.00           C
ATOM    362  CB  THR    47      42.664  57.759  49.256  1.00  0.00           C
ATOM    363  CG2 THR    47      43.584  58.818  49.770  1.00  0.00           C
ATOM    364  OG1 THR    47      42.955  57.553  47.916  1.00  0.00           O
ATOM    365  C   THR    47      42.504  56.722  51.663  1.00  0.00           C
ATOM    366  O   THR    47      43.364  57.010  52.465  1.00  0.00           O
ATOM    367  N   SER    48      41.244  56.461  51.972  1.00  0.00           N
ATOM    368  CA  SER    48      40.684  56.477  53.302  1.00  0.00           C
ATOM    369  CB  SER    48      39.124  56.537  53.332  1.00  0.00           C
ATOM    370  OG  SER    48      38.683  57.808  52.986  1.00  0.00           O
ATOM    371  C   SER    48      41.144  55.335  54.169  1.00  0.00           C
ATOM    372  O   SER    48      40.993  55.442  55.370  1.00  0.00           O
ATOM    373  N   LEU    49      41.764  54.277  53.597  1.00  0.00           N
ATOM    374  CA  LEU    49      42.424  53.185  54.364  1.00  0.00           C
ATOM    375  CB  LEU    49      42.605  51.927  53.550  1.00  0.00           C
ATOM    376  CG  LEU    49      43.025  50.556  54.066  1.00  0.00           C
ATOM    377  CD1 LEU    49      42.285  50.142  55.265  1.00  0.00           C
ATOM    378  CD2 LEU    49      42.865  49.519  52.924  1.00  0.00           C
ATOM    379  C   LEU    49      43.774  53.634  54.725  1.00  0.00           C
ATOM    380  O   LEU    49      44.214  53.401  55.835  1.00  0.00           O
ATOM    381  N   ALA    50      44.544  54.177  53.767  1.00  0.00           N
ATOM    382  CA  ALA    50      45.834  54.916  54.109  1.00  0.00           C
ATOM    383  CB  ALA    50      46.294  55.570  52.821  1.00  0.00           C
ATOM    384  C   ALA    50      45.653  55.913  55.332  1.00  0.00           C
ATOM    385  O   ALA    50      46.593  56.061  56.113  1.00  0.00           O
ATOM    386  N   CYS    51      44.553  56.663  55.324  1.00  0.00           N
ATOM    387  CA  CYS    51      44.193  57.720  56.307  1.00  0.00           C
ATOM    388  CB  CYS    51      43.043  58.621  55.819  1.00  0.00           C
ATOM    389  SG  CYS    51      43.593  59.765  54.452  1.00  0.00           S
ATOM    390  C   CYS    51      43.802  57.086  57.655  1.00  0.00           C
ATOM    391  O   CYS    51      43.772  57.773  58.727  1.00  0.00           O
ATOM    392  N   ALA    52      43.313  55.856  57.691  1.00  0.00           N
ATOM    393  CA  ALA    52      43.173  55.152  59.009  1.00  0.00           C
ATOM    394  CB  ALA    52      42.173  54.013  58.706  1.00  0.00           C
ATOM    395  C   ALA    52      44.423  54.581  59.528  1.00  0.00           C
ATOM    396  O   ALA    52      44.662  54.778  60.709  1.00  0.00           O
ATOM    397  N   ASP    53      45.253  53.963  58.637  1.00  0.00           N
ATOM    398  CA  ASP    53      46.583  53.383  58.885  1.00  0.00           C
ATOM    399  CB  ASP    53      47.193  52.697  57.614  1.00  0.00           C
ATOM    400  CG  ASP    53      46.554  51.398  57.250  1.00  0.00           C
ATOM    401  OD1 ASP    53      45.684  50.865  58.028  1.00  0.00           O
ATOM    402  OD2 ASP    53      47.064  50.740  56.298  1.00  0.00           O
ATOM    403  C   ASP    53      47.623  54.432  59.388  1.00  0.00           C
ATOM    404  O   ASP    53      48.492  54.090  60.138  1.00  0.00           O
ATOM    405  N   LEU    54      47.432  55.673  58.962  1.00  0.00           N
ATOM    406  CA  LEU    54      48.232  56.772  59.405  1.00  0.00           C
ATOM    407  CB  LEU    54      47.862  58.104  58.669  1.00  0.00           C
ATOM    408  CG  LEU    54      48.612  59.383  59.023  1.00  0.00           C
ATOM    409  CD1 LEU    54      50.182  59.323  59.073  1.00  0.00           C
ATOM    410  CD2 LEU    54      48.062  60.376  57.995  1.00  0.00           C
ATOM    411  C   LEU    54      48.062  56.898  60.935  1.00  0.00           C
ATOM    412  O   LEU    54      49.001  56.786  61.735  1.00  0.00           O
ATOM    413  N   VAL    55      46.821  57.066  61.386  1.00  0.00           N
ATOM    414  CA  VAL    55      46.421  57.212  62.806  1.00  0.00           C
ATOM    415  CB  VAL    55      44.971  57.851  62.987  1.00  0.00           C
ATOM    416  CG1 VAL    55      44.820  58.267  64.378  1.00  0.00           C
ATOM    417  CG2 VAL    55      44.681  58.964  61.980  1.00  0.00           C
ATOM    418  C   VAL    55      46.601  55.920  63.642  1.00  0.00           C
ATOM    419  O   VAL    55      46.891  56.087  64.863  1.00  0.00           O
ATOM    420  N   MET    56      46.702  54.752  63.029  1.00  0.00           N
ATOM    421  CA  MET    56      47.232  53.510  63.696  1.00  0.00           C
ATOM    422  CB  MET    56      47.032  52.262  62.902  1.00  0.00           C
ATOM    423  CG  MET    56      45.652  51.601  62.970  1.00  0.00           C
ATOM    424  SD  MET    56      45.032  51.097  64.569  1.00  0.00           S
ATOM    425  CE  MET    56      46.212  49.866  65.085  1.00  0.00           C
[truncated: 515,630 more chars]
