# Supplementary material for: A Metadynamics-Based Protocol for the Determination of GPCR-Ligand Binding Modes
Source: Int J Mol Sci. 2019 Apr 22;20(8):1970. doi: 10.3390/ijms20081970 (PMC6514967; doi:10.3390/ijms20081970)
Supplement: Supplementary file 1 [file ijms-20-01970-s001.zip › ijms-482180-supplementary-2/file_s7_alprenolol_clusters.pdb]

REMARK Christian A. Söldner, Anselm H. C. Horn, Heinrich Sticht (2019)
REMARK Beta 2 adrenoceptor + Alprenolol
REMARK Cluster representatives from clustering of the multiple walker metadynamics simulation
MODEL        1
HETATM    1  C1  ALP     1      41.202  42.695  72.463  1.00  0.00           C
HETATM    2  C2  ALP     1      42.603  42.067  72.351  1.00  0.00           C
HETATM    3  C3  ALP     1      43.475  42.500  73.549  1.00  0.00           C
HETATM    4  N1  ALP     1      43.201  42.356  71.080  1.00  0.00           N
HETATM    5  C4  ALP     1      42.499  41.894  69.912  1.00  0.00           C
HETATM    6  C5  ALP     1      43.247  41.773  68.530  1.00  0.00           C
HETATM    7  O1  ALP     1      43.564  43.063  67.988  1.00  0.00           O
HETATM    8  C6  ALP     1      42.417  40.941  67.513  1.00  0.00           C
HETATM    9  O2  ALP     1      41.770  39.860  68.185  1.00  0.00           O
HETATM   10  C7  ALP     1      40.590  39.238  67.838  1.00  0.00           C
HETATM   11  C8  ALP     1      40.037  39.386  66.479  1.00  0.00           C
HETATM   12  C9  ALP     1      38.758  38.813  66.172  1.00  0.00           C
HETATM   13  C10 ALP     1      38.140  38.043  67.094  1.00  0.00           C
HETATM   14  C11 ALP     1      38.753  37.786  68.343  1.00  0.00           C
HETATM   15  C12 ALP     1      39.913  38.398  68.730  1.00  0.00           C
HETATM   16  C13 ALP     1      40.445  38.281  70.150  1.00  0.00           C
HETATM   17  C14 ALP     1      41.457  37.243  70.239  1.00  0.00           C
HETATM   18  C15 ALP     1      41.387  36.092  69.471  1.00  0.00           C
TER
HETATM   19  CH3 ACE     2      66.815  47.079  83.744  1.00  0.00           C
HETATM   20  C   ACE     2      66.204  48.289  84.364  1.00  0.00           C
HETATM   21  O   ACE     2      65.836  48.250  85.494  1.00  0.00           O
ATOM     22  N   ASP     3      65.991  49.327  83.583  1.00  0.00           N
ATOM     23  CA  ASP     3      65.310  50.597  83.902  1.00  0.00           C
ATOM     24  CB  ASP     3      66.369  51.619  84.309  1.00  0.00           C
ATOM     25  CG  ASP     3      65.868  52.819  85.128  1.00  0.00           C
ATOM     26  OD1 ASP     3      66.687  53.741  85.276  1.00  0.00           O
ATOM     27  OD2 ASP     3      64.699  52.778  85.590  1.00  0.00           O
ATOM     28  C   ASP     3      64.447  51.114  82.773  1.00  0.00           C
ATOM     29  O   ASP     3      64.725  50.833  81.573  1.00  0.00           O
ATOM     30  N   GLU     4      63.357  51.793  83.164  1.00  0.00           N
ATOM     31  CA  GLU     4      62.125  52.010  82.435  1.00  0.00           C
ATOM     32  CB  GLU     4      60.926  52.119  83.357  1.00  0.00           C
ATOM     33  CG  GLU     4      60.369  50.789  84.000  1.00  0.00           C
ATOM     34  CD  GLU     4      59.041  50.968  84.802  1.00  0.00           C
ATOM     35  OE1 GLU     4      57.931  50.486  84.435  1.00  0.00           O
ATOM     36  OE2 GLU     4      59.081  51.620  85.871  1.00  0.00           O
ATOM     37  C   GLU     4      62.221  53.209  81.404  1.00  0.00           C
ATOM     38  O   GLU     4      61.180  53.747  80.905  1.00  0.00           O
ATOM     39  N   VAL     5      63.440  53.650  81.111  1.00  0.00           N
ATOM     40  CA  VAL     5      63.707  54.920  80.339  1.00  0.00           C
ATOM     41  CB  VAL     5      65.177  55.422  80.476  1.00  0.00           C
ATOM     42  CG1 VAL     5      65.458  55.914  81.875  1.00  0.00           C
ATOM     43  CG2 VAL     5      66.308  54.373  80.245  1.00  0.00           C
ATOM     44  C   VAL     5      63.245  54.827  78.870  1.00  0.00           C
ATOM     45  O   VAL     5      62.722  55.735  78.260  1.00  0.00           O
ATOM     46  N   TRP     6      63.446  53.637  78.311  1.00  0.00           N
ATOM     47  CA  TRP     6      63.354  53.395  76.842  1.00  0.00           C
ATOM     48  CB  TRP     6      64.025  52.115  76.402  1.00  0.00           C
ATOM     49  CG  TRP     6      65.366  51.788  77.080  1.00  0.00           C
ATOM     50  CD1 TRP     6      65.359  51.160  78.301  1.00  0.00           C
ATOM     51  NE1 TRP     6      66.670  51.172  78.739  1.00  0.00           N
ATOM     52  CE2 TRP     6      67.578  51.532  77.767  1.00  0.00           C
ATOM     53  CZ2 TRP     6      68.978  51.694  77.714  1.00  0.00           C
ATOM     54  CH2 TRP     6      69.585  51.974  76.463  1.00  0.00           C
ATOM     55  CZ3 TRP     6      68.823  52.241  75.344  1.00  0.00           C
ATOM     56  CE3 TRP     6      67.403  52.229  75.476  1.00  0.00           C
ATOM     57  CD2 TRP     6      66.766  51.859  76.638  1.00  0.00           C
ATOM     58  C   TRP     6      61.933  53.492  76.364  1.00  0.00           C
ATOM     59  O   TRP     6      61.711  53.520  75.174  1.00  0.00           O
ATOM     60  N   VAL     7      60.954  53.451  77.286  1.00  0.00           N
ATOM     61  CA  VAL     7      59.464  53.389  77.058  1.00  0.00           C
ATOM     62  CB  VAL     7      58.557  53.029  78.290  1.00  0.00           C
ATOM     63  CG1 VAL     7      57.136  52.716  77.893  1.00  0.00           C
ATOM     64  CG2 VAL     7      59.110  51.811  79.021  1.00  0.00           C
ATOM     65  C   VAL     7      58.981  54.747  76.457  1.00  0.00           C
ATOM     66  O   VAL     7      58.199  54.725  75.539  1.00  0.00           O
ATOM     67  N   VAL     8      59.620  55.899  76.815  1.00  0.00           N
ATOM     68  CA  VAL     8      59.287  57.157  76.144  1.00  0.00           C
ATOM     69  CB  VAL     8      59.796  58.419  76.841  1.00  0.00           C
ATOM     70  CG1 VAL     8      61.265  58.691  76.718  1.00  0.00           C
ATOM     71  CG2 VAL     8      59.093  59.687  76.221  1.00  0.00           C
ATOM     72  C   VAL     8      59.714  57.136  74.673  1.00  0.00           C
ATOM     73  O   VAL     8      58.942  57.614  73.854  1.00  0.00           O
ATOM     74  N   GLY     9      60.815  56.447  74.272  1.00  0.00           N
ATOM     75  CA  GLY     9      61.123  56.126  72.892  1.00  0.00           C
ATOM     76  C   GLY     9      60.133  55.054  72.225  1.00  0.00           C
ATOM     77  O   GLY     9      59.731  55.222  71.065  1.00  0.00           O
ATOM     78  N   MET    10      59.676  53.984  72.947  1.00  0.00           N
ATOM     79  CA  MET    10      58.577  53.112  72.480  1.00  0.00           C
ATOM     80  CB  MET    10      58.250  52.073  73.632  1.00  0.00           C
ATOM     81  CG  MET    10      57.371  51.031  73.105  1.00  0.00           C
ATOM     82  SD  MET    10      56.905  49.681  74.297  1.00  0.00           S
ATOM     83  CE  MET    10      55.045  49.538  74.111  1.00  0.00           C
ATOM     84  C   MET    10      57.275  53.899  72.031  1.00  0.00           C
ATOM     85  O   MET    10      56.574  53.407  71.143  1.00  0.00           O
ATOM     86  N   GLY    11      56.994  55.089  72.590  1.00  0.00           N
ATOM     87  CA  GLY    11      55.962  56.067  72.221  1.00  0.00           C
ATOM     88  C   GLY    11      56.109  56.576  70.840  1.00  0.00           C
ATOM     89  O   GLY    11      55.087  56.763  70.081  1.00  0.00           O
ATOM     90  N   ILE    12      57.357  56.877  70.447  1.00  0.00           N
ATOM     91  CA  ILE    12      57.625  57.326  69.096  1.00  0.00           C
ATOM     92  CB  ILE    12      59.003  58.018  68.993  1.00  0.00           C
ATOM     93  CG2 ILE    12      59.120  58.836  67.652  1.00  0.00           C
ATOM     94  CG1 ILE    12      59.284  58.950  70.191  1.00  0.00           C
ATOM     95  CD1 ILE    12      60.713  59.592  70.298  1.00  0.00           C
ATOM     96  C   ILE    12      57.605  56.164  68.048  1.00  0.00           C
ATOM     97  O   ILE    12      57.242  56.412  66.908  1.00  0.00           O
ATOM     98  N   VAL    13      57.877  54.945  68.459  1.00  0.00           N
ATOM     99  CA  VAL    13      57.757  53.734  67.551  1.00  0.00           C
ATOM    100  CB  VAL    13      58.650  52.626  68.110  1.00  0.00           C
ATOM    101  CG1 VAL    13      58.460  51.465  67.212  1.00  0.00           C
ATOM    102  CG2 VAL    13      60.109  53.108  68.167  1.00  0.00           C
ATOM    103  C   VAL    13      56.268  53.311  67.344  1.00  0.00           C
ATOM    104  O   VAL    13      55.756  53.179  66.215  1.00  0.00           O
ATOM    105  N   MET    14      55.500  53.322  68.465  1.00  0.00           N
ATOM    106  CA  MET    14      54.010  53.049  68.228  1.00  0.00           C
ATOM    107  CB  MET    14      53.292  52.880  69.549  1.00  0.00           C
ATOM    108  CG  MET    14      53.655  51.581  70.200  1.00  0.00           C
ATOM    109  SD  MET    14      52.858  51.192  71.812  1.00  0.00           S
ATOM    110  CE  MET    14      51.318  50.649  71.165  1.00  0.00           C
ATOM    111  C   MET    14      53.336  54.167  67.397  1.00  0.00           C
ATOM    112  O   MET    14      52.495  53.925  66.509  1.00  0.00           O
ATOM    113  N   SER    15      53.745  55.438  67.575  1.00  0.00           N
ATOM    114  CA  SER    15      53.292  56.636  66.804  1.00  0.00           C
ATOM    115  CB  SER    15      53.621  57.918  67.502  1.00  0.00           C
ATOM    116  OG  SER    15      53.183  57.929  68.823  1.00  0.00           O
ATOM    117  C   SER    15      53.689  56.615  65.294  1.00  0.00           C
ATOM    118  O   SER    15      52.997  57.193  64.474  1.00  0.00           O
ATOM    119  N   LEU    16      54.760  55.876  64.963  1.00  0.00           N
ATOM    120  CA  LEU    16      55.178  55.635  63.562  1.00  0.00           C
ATOM    121  CB  LEU    16      56.688  55.327  63.590  1.00  0.00           C
ATOM    122  CG  LEU    16      57.397  54.976  62.220  1.00  0.00           C
ATOM    123  CD1 LEU    16      57.093  55.774  60.919  1.00  0.00           C
ATOM    124  CD2 LEU    16      58.867  54.969  62.527  1.00  0.00           C
ATOM    125  C   LEU    16      54.338  54.533  62.905  1.00  0.00           C
ATOM    126  O   LEU    16      54.136  54.671  61.745  1.00  0.00           O
ATOM    127  N   ILE    17      53.791  53.553  63.677  1.00  0.00           N
ATOM    128  CA  ILE    17      52.902  52.551  63.140  1.00  0.00           C
ATOM    129  CB  ILE    17      52.825  51.412  64.192  1.00  0.00           C
ATOM    130  CG2 ILE    17      51.716  50.360  63.955  1.00  0.00           C
ATOM    131  CG1 ILE    17      54.257  50.815  64.470  1.00  0.00           C
ATOM    132  CD1 ILE    17      54.320  49.736  65.541  1.00  0.00           C
ATOM    133  C   ILE    17      51.550  53.228  62.882  1.00  0.00           C
ATOM    134  O   ILE    17      50.919  52.916  61.903  1.00  0.00           O
ATOM    135  N   VAL    18      51.080  54.229  63.631  1.00  0.00           N
ATOM    136  CA  VAL    18      49.838  54.956  63.282  1.00  0.00           C
ATOM    137  CB  VAL    18      49.279  55.737  64.482  1.00  0.00           C
ATOM    138  CG1 VAL    18      47.858  56.225  64.224  1.00  0.00           C
ATOM    139  CG2 VAL    18      49.173  54.889  65.803  1.00  0.00           C
ATOM    140  C   VAL    18      50.155  55.825  62.051  1.00  0.00           C
ATOM    141  O   VAL    18      49.224  55.823  61.182  1.00  0.00           O
ATOM    142  N   LEU    19      51.304  56.467  61.808  1.00  0.00           N
ATOM    143  CA  LEU    19      51.540  57.225  60.596  1.00  0.00           C
ATOM    144  CB  LEU    19      52.920  57.938  60.723  1.00  0.00           C
ATOM    145  CG  LEU    19      53.527  58.407  59.362  1.00  0.00           C
ATOM    146  CD1 LEU    19      52.674  59.365  58.622  1.00  0.00           C
ATOM    147  CD2 LEU    19      54.776  59.239  59.548  1.00  0.00           C
ATOM    148  C   LEU    19      51.430  56.364  59.318  1.00  0.00           C
ATOM    149  O   LEU    19      50.757  56.751  58.328  1.00  0.00           O
ATOM    150  N   ALA    20      51.922  55.124  59.378  1.00  0.00           N
ATOM    151  CA  ALA    20      51.991  54.153  58.310  1.00  0.00           C
ATOM    152  CB  ALA    20      52.973  53.025  58.579  1.00  0.00           C
ATOM    153  C   ALA    20      50.552  53.561  58.013  1.00  0.00           C
ATOM    154  O   ALA    20      50.260  53.559  56.873  1.00  0.00           O
ATOM    155  N   ILE    21      49.734  53.151  58.955  1.00  0.00           N
ATOM    156  CA  ILE    21      48.394  52.608  58.678  1.00  0.00           C
ATOM    157  CB  ILE    21      47.897  51.739  59.840  1.00  0.00           C
ATOM    158  CG2 ILE    21      47.668  52.570  61.079  1.00  0.00           C
ATOM    159  CG1 ILE    21      46.708  50.977  59.393  1.00  0.00           C
ATOM    160  CD1 ILE    21      46.151  49.897  60.365  1.00  0.00           C
ATOM    161  C   ILE    21      47.392  53.736  58.188  1.00  0.00           C
ATOM    162  O   ILE    21      46.790  53.524  57.129  1.00  0.00           O
ATOM    163  N   VAL    22      47.241  54.877  58.917  1.00  0.00           N
ATOM    164  CA  VAL    22      46.349  55.925  58.467  1.00  0.00           C
ATOM    165  CB  VAL    22      46.439  57.126  59.435  1.00  0.00           C
ATOM    166  CG1 VAL    22      45.446  58.184  58.995  1.00  0.00           C
ATOM    167  CG2 VAL    22      46.012  56.607  60.766  1.00  0.00           C
ATOM    168  C   VAL    22      46.746  56.394  57.065  1.00  0.00           C
ATOM    169  O   VAL    22      45.955  56.151  56.157  1.00  0.00           O
ATOM    170  N   PHE    23      47.884  57.035  56.853  1.00  0.00           N
ATOM    171  CA  PHE    23      48.141  57.944  55.731  1.00  0.00           C
ATOM    172  CB  PHE    23      49.000  59.046  56.158  1.00  0.00           C
ATOM    173  CG  PHE    23      48.360  60.186  56.968  1.00  0.00           C
ATOM    174  CD1 PHE    23      48.751  60.568  58.287  1.00  0.00           C
ATOM    175  CE1 PHE    23      48.241  61.768  58.866  1.00  0.00           C
ATOM    176  CZ  PHE    23      47.308  62.516  58.187  1.00  0.00           C
ATOM    177  CE2 PHE    23      47.007  62.174  56.828  1.00  0.00           C
ATOM    178  CD2 PHE    23      47.607  61.054  56.208  1.00  0.00           C
ATOM    179  C   PHE    23      48.610  57.163  54.531  1.00  0.00           C
ATOM    180  O   PHE    23      48.348  57.731  53.441  1.00  0.00           O
ATOM    181  N   GLY    24      49.162  56.014  54.612  1.00  0.00           N
ATOM    182  CA  GLY    24      49.422  55.153  53.453  1.00  0.00           C
ATOM    183  C   GLY    24      48.091  54.730  52.785  1.00  0.00           C
ATOM    184  O   GLY    24      48.009  54.758  51.575  1.00  0.00           O
ATOM    185  N   ASN    25      46.973  54.469  53.518  1.00  0.00           N
ATOM    186  CA  ASN    25      45.642  54.157  53.030  1.00  0.00           C
ATOM    187  CB  ASN    25      44.805  53.427  54.113  1.00  0.00           C
ATOM    188  CG  ASN    25      45.318  52.018  54.204  1.00  0.00           C
ATOM    189  OD1 ASN    25      45.047  51.186  53.325  1.00  0.00           O
ATOM    190  ND2 ASN    25      45.970  51.630  55.253  1.00  0.00           N
ATOM    191  C   ASN    25      44.979  55.455  52.450  1.00  0.00           C
ATOM    192  O   ASN    25      44.458  55.503  51.370  1.00  0.00           O
ATOM    193  N   VAL    26      45.109  56.676  53.098  1.00  0.00           N
ATOM    194  CA  VAL    26      44.616  57.944  52.537  1.00  0.00           C
ATOM    195  CB  VAL    26      44.916  59.106  53.535  1.00  0.00           C
ATOM    196  CG1 VAL    26      44.573  60.525  52.984  1.00  0.00           C
ATOM    197  CG2 VAL    26      44.148  58.947  54.847  1.00  0.00           C
ATOM    198  C   VAL    26      45.203  58.063  51.116  1.00  0.00           C
ATOM    199  O   VAL    26      44.601  58.561  50.236  1.00  0.00           O
ATOM    200  N   LEU    27      46.513  57.715  50.894  1.00  0.00           N
ATOM    201  CA  LEU    27      47.171  57.844  49.583  1.00  0.00           C
ATOM    202  CB  LEU    27      48.652  57.487  49.821  1.00  0.00           C
ATOM    203  CG  LEU    27      49.529  57.847  48.679  1.00  0.00           C
ATOM    204  CD1 LEU    27      49.517  59.406  48.337  1.00  0.00           C
ATOM    205  CD2 LEU    27      50.961  57.400  49.157  1.00  0.00           C
ATOM    206  C   LEU    27      46.490  56.992  48.475  1.00  0.00           C
ATOM    207  O   LEU    27      46.198  57.530  47.475  1.00  0.00           O
ATOM    208  N   VAL    28      46.103  55.782  48.717  1.00  0.00           N
ATOM    209  CA  VAL    28      45.253  54.969  47.980  1.00  0.00           C
ATOM    210  CB  VAL    28      45.186  53.460  48.442  1.00  0.00           C
ATOM    211  CG1 VAL    28      44.086  52.697  47.675  1.00  0.00           C
ATOM    212  CG2 VAL    28      46.616  52.942  48.220  1.00  0.00           C
ATOM    213  C   VAL    28      43.851  55.527  47.701  1.00  0.00           C
ATOM    214  O   VAL    28      43.499  55.675  46.542  1.00  0.00           O
ATOM    215  N   ILE    29      43.103  55.917  48.792  1.00  0.00           N
ATOM    216  CA  ILE    29      41.742  56.405  48.624  1.00  0.00           C
ATOM    217  CB  ILE    29      41.194  56.486  50.055  1.00  0.00           C
ATOM    218  CG2 ILE    29      39.763  57.024  49.876  1.00  0.00           C
ATOM    219  CG1 ILE    29      41.057  55.117  50.807  1.00  0.00           C
ATOM    220  CD1 ILE    29      40.890  55.279  52.347  1.00  0.00           C
ATOM    221  C   ILE    29      41.738  57.764  47.902  1.00  0.00           C
ATOM    222  O   ILE    29      40.807  58.042  47.143  1.00  0.00           O
ATOM    223  N   THR    30      42.787  58.566  47.989  1.00  0.00           N
ATOM    224  CA  THR    30      43.034  59.795  47.137  1.00  0.00           C
ATOM    225  CB  THR    30      44.214  60.578  47.724  1.00  0.00           C
ATOM    226  CG2 THR    30      44.220  61.917  46.933  1.00  0.00           C
ATOM    227  OG1 THR    30      43.956  60.839  49.074  1.00  0.00           O
ATOM    228  C   THR    30      43.252  59.443  45.697  1.00  0.00           C
ATOM    229  O   THR    30      42.729  60.212  44.877  1.00  0.00           O
ATOM    230  N   ALA    31      44.103  58.474  45.417  1.00  0.00           N
ATOM    231  CA  ALA    31      44.401  58.193  44.047  1.00  0.00           C
ATOM    232  CB  ALA    31      45.543  57.225  44.106  1.00  0.00           C
ATOM    233  C   ALA    31      43.121  57.550  43.330  1.00  0.00           C
ATOM    234  O   ALA    31      42.889  57.868  42.170  1.00  0.00           O
ATOM    235  N   ILE    32      42.403  56.620  43.962  1.00  0.00           N
ATOM    236  CA  ILE    32      41.183  56.087  43.455  1.00  0.00           C
ATOM    237  CB  ILE    32      40.667  54.778  44.218  1.00  0.00           C
ATOM    238  CG2 ILE    32      39.287  54.175  43.801  1.00  0.00           C
ATOM    239  CG1 ILE    32      41.688  53.729  43.847  1.00  0.00           C
ATOM    240  CD1 ILE    32      41.661  52.590  44.889  1.00  0.00           C
ATOM    241  C   ILE    32      40.042  57.116  43.396  1.00  0.00           C
ATOM    242  O   ILE    32      39.290  57.143  42.447  1.00  0.00           O
ATOM    243  N   ALA    33      40.041  58.177  44.184  1.00  0.00           N
ATOM    244  CA  ALA    33      39.209  59.375  44.054  1.00  0.00           C
ATOM    245  CB  ALA    33      39.130  60.097  45.373  1.00  0.00           C
ATOM    246  C   ALA    33      39.706  60.345  43.012  1.00  0.00           C
ATOM    247  O   ALA    33      38.844  61.063  42.493  1.00  0.00           O
ATOM    248  N   LYS    34      41.035  60.386  42.560  1.00  0.00           N
ATOM    249  CA  LYS    34      41.402  61.305  41.448  1.00  0.00           C
ATOM    250  CB  LYS    34      42.811  61.978  41.685  1.00  0.00           C
ATOM    251  CG  LYS    34      42.742  63.029  42.854  1.00  0.00           C
ATOM    252  CD  LYS    34      43.900  63.921  42.850  1.00  0.00           C
ATOM    253  CE  LYS    34      43.871  64.992  43.909  1.00  0.00           C
ATOM    254  NZ  LYS    34      45.009  65.854  44.006  1.00  0.00           N
ATOM    255  C   LYS    34      41.371  60.683  40.039  1.00  0.00           C
ATOM    256  O   LYS    34      40.738  61.261  39.139  1.00  0.00           O
ATOM    257  N   PHE    35      41.922  59.484  39.840  1.00  0.00           N
ATOM    258  CA  PHE    35      42.360  59.123  38.479  1.00  0.00           C
ATOM    259  CB  PHE    35      43.781  58.555  38.558  1.00  0.00           C
ATOM    260  CG  PHE    35      44.831  59.537  39.005  1.00  0.00           C
ATOM    261  CD1 PHE    35      45.563  59.210  40.134  1.00  0.00           C
ATOM    262  CE1 PHE    35      46.523  60.072  40.731  1.00  0.00           C
ATOM    263  CZ  PHE    35      46.710  61.362  40.219  1.00  0.00           C
ATOM    264  CE2 PHE    35      45.858  61.739  39.190  1.00  0.00           C
ATOM    265  CD2 PHE    35      44.978  60.857  38.533  1.00  0.00           C
ATOM    266  C   PHE    35      41.391  58.170  37.712  1.00  0.00           C
ATOM    267  O   PHE    35      41.103  57.060  38.184  1.00  0.00           O
ATOM    268  N   GLU    36      40.998  58.538  36.492  1.00  0.00           N
ATOM    269  CA  GLU    36      40.048  57.666  35.715  1.00  0.00           C
ATOM    270  CB  GLU    36      39.805  58.243  34.285  1.00  0.00           C
ATOM    271  CG  GLU    36      39.053  59.512  34.334  1.00  0.00           C
ATOM    272  CD  GLU    36      39.010  60.190  32.963  1.00  0.00           C
ATOM    273  OE1 GLU    36      38.837  61.430  32.852  1.00  0.00           O
ATOM    274  OE2 GLU    36      39.119  59.499  31.934  1.00  0.00           O
ATOM    275  C   GLU    36      40.660  56.266  35.486  1.00  0.00           C
ATOM    276  O   GLU    36      39.901  55.295  35.458  1.00  0.00           O
ATOM    277  N   ARG    37      42.020  56.138  35.404  1.00  0.00           N
ATOM    278  CA  ARG    37      42.801  54.909  35.144  1.00  0.00           C
ATOM    279  CB  ARG    37      44.240  55.131  34.731  1.00  0.00           C
ATOM    280  CG  ARG    37      45.231  55.703  35.679  1.00  0.00           C
ATOM    281  CD  ARG    37      46.600  55.895  35.006  1.00  0.00           C
ATOM    282  NE  ARG    37      46.566  57.103  34.075  1.00  0.00           N
ATOM    283  CZ  ARG    37      46.814  57.082  32.754  1.00  0.00           C
ATOM    284  NH1 ARG    37      47.044  56.021  32.055  1.00  0.00           N
ATOM    285  NH2 ARG    37      46.951  58.222  32.183  1.00  0.00           N
ATOM    286  C   ARG    37      42.735  53.970  36.315  1.00  0.00           C
ATOM    287  O   ARG    37      43.036  52.811  36.066  1.00  0.00           O
ATOM    288  N   LEU    38      42.216  54.431  37.416  1.00  0.00           N
ATOM    289  CA  LEU    38      42.099  53.653  38.697  1.00  0.00           C
ATOM    290  CB  LEU    38      42.930  54.335  39.765  1.00  0.00           C
ATOM    291  CG  LEU    38      44.449  54.467  39.642  1.00  0.00           C
ATOM    292  CD1 LEU    38      45.081  54.940  40.910  1.00  0.00           C
ATOM    293  CD2 LEU    38      45.041  53.078  39.423  1.00  0.00           C
ATOM    294  C   LEU    38      40.600  53.401  39.120  1.00  0.00           C
ATOM    295  O   LEU    38      40.343  52.552  39.921  1.00  0.00           O
ATOM    296  N   GLN    39      39.718  54.199  38.540  1.00  0.00           N
ATOM    297  CA  GLN    39      38.238  54.167  38.743  1.00  0.00           C
ATOM    298  CB  GLN    39      37.786  55.656  38.481  1.00  0.00           C
ATOM    299  CG  GLN    39      38.276  56.478  39.580  1.00  0.00           C
ATOM    300  CD  GLN    39      38.044  57.977  39.368  1.00  0.00           C
ATOM    301  OE1 GLN    39      37.441  58.445  38.438  1.00  0.00           O
ATOM    302  NE2 GLN    39      38.614  58.829  40.196  1.00  0.00           N
ATOM    303  C   GLN    39      37.678  53.095  37.825  1.00  0.00           C
ATOM    304  O   GLN    39      37.446  53.403  36.695  1.00  0.00           O
ATOM    305  N   THR    40      37.751  51.835  38.316  1.00  0.00           N
ATOM    306  CA  THR    40      37.192  50.664  37.669  1.00  0.00           C
ATOM    307  CB  THR    40      38.271  49.964  36.758  1.00  0.00           C
ATOM    308  CG2 THR    40      39.643  49.727  37.376  1.00  0.00           C
ATOM    309  OG1 THR    40      37.793  48.663  36.391  1.00  0.00           O
ATOM    310  C   THR    40      36.615  49.744  38.671  1.00  0.00           C
ATOM    311  O   THR    40      37.117  49.746  39.810  1.00  0.00           O
ATOM    312  N   VAL    41      35.436  49.092  38.504  1.00  0.00           N
ATOM    313  CA  VAL    41      34.869  48.193  39.566  1.00  0.00           C
ATOM    314  CB  VAL    41      33.579  47.530  39.139  1.00  0.00           C
ATOM    315  CG1 VAL    41      33.759  46.339  38.170  1.00  0.00           C
ATOM    316  CG2 VAL    41      32.731  47.240  40.301  1.00  0.00           C
ATOM    317  C   VAL    41      35.901  47.145  40.026  1.00  0.00           C
ATOM    318  O   VAL    41      35.954  46.646  41.176  1.00  0.00           O
ATOM    319  N   THR    42      36.890  46.835  39.154  1.00  0.00           N
ATOM    320  CA  THR    42      37.952  45.847  39.464  1.00  0.00           C
ATOM    321  CB  THR    42      38.661  45.327  38.203  1.00  0.00           C
ATOM    322  CG2 THR    42      37.710  44.824  37.046  1.00  0.00           C
ATOM    323  OG1 THR    42      39.549  46.367  37.721  1.00  0.00           O
ATOM    324  C   THR    42      38.893  46.300  40.552  1.00  0.00           C
ATOM    325  O   THR    42      39.735  45.492  40.961  1.00  0.00           O
ATOM    326  N   ASN    43      38.722  47.541  41.100  1.00  0.00           N
ATOM    327  CA  ASN    43      39.463  48.123  42.218  1.00  0.00           C
ATOM    328  CB  ASN    43      40.241  49.434  41.815  1.00  0.00           C
ATOM    329  CG  ASN    43      41.450  49.205  40.924  1.00  0.00           C
ATOM    330  OD1 ASN    43      42.251  48.226  40.984  1.00  0.00           O
ATOM    331  ND2 ASN    43      41.697  50.044  39.942  1.00  0.00           N
ATOM    332  C   ASN    43      38.615  48.264  43.510  1.00  0.00           C
ATOM    333  O   ASN    43      39.187  48.596  44.558  1.00  0.00           O
ATOM    334  N   TYR    44      37.326  47.962  43.452  1.00  0.00           N
ATOM    335  CA  TYR    44      36.317  48.271  44.564  1.00  0.00           C
ATOM    336  CB  TYR    44      34.937  47.819  44.006  1.00  0.00           C
ATOM    337  CG  TYR    44      33.707  48.318  44.798  1.00  0.00           C
ATOM    338  CD1 TYR    44      33.330  47.779  45.999  1.00  0.00           C
ATOM    339  CE1 TYR    44      32.231  48.268  46.660  1.00  0.00           C
ATOM    340  CZ  TYR    44      31.508  49.386  46.170  1.00  0.00           C
ATOM    341  OH  TYR    44      30.479  49.826  46.901  1.00  0.00           O
ATOM    342  CE2 TYR    44      31.825  49.915  44.889  1.00  0.00           C
ATOM    343  CD2 TYR    44      32.985  49.386  44.158  1.00  0.00           C
ATOM    344  C   TYR    44      36.640  47.594  45.924  1.00  0.00           C
ATOM    345  O   TYR    44      36.581  48.305  46.933  1.00  0.00           O
ATOM    346  N   PHE    45      37.082  46.394  45.955  1.00  0.00           N
ATOM    347  CA  PHE    45      37.345  45.726  47.245  1.00  0.00           C
ATOM    348  CB  PHE    45      36.917  44.306  47.138  1.00  0.00           C
ATOM    349  CG  PHE    45      35.437  44.053  46.811  1.00  0.00           C
ATOM    350  CD1 PHE    45      35.115  43.731  45.421  1.00  0.00           C
ATOM    351  CE1 PHE    45      33.765  43.638  45.064  1.00  0.00           C
ATOM    352  CZ  PHE    45      32.866  43.748  46.055  1.00  0.00           C
ATOM    353  CE2 PHE    45      33.088  44.180  47.324  1.00  0.00           C
ATOM    354  CD2 PHE    45      34.428  44.363  47.722  1.00  0.00           C
ATOM    355  C   PHE    45      38.746  45.929  47.763  1.00  0.00           C
ATOM    356  O   PHE    45      38.928  46.081  48.942  1.00  0.00           O
ATOM    357  N   ILE    46      39.664  46.169  46.831  1.00  0.00           N
ATOM    358  CA  ILE    46      40.973  46.852  47.088  1.00  0.00           C
ATOM    359  CB  ILE    46      41.811  46.981  45.726  1.00  0.00           C
ATOM    360  CG2 ILE    46      43.080  47.844  45.943  1.00  0.00           C
ATOM    361  CG1 ILE    46      42.242  45.601  45.207  1.00  0.00           C
ATOM    362  CD1 ILE    46      42.360  45.370  43.717  1.00  0.00           C
ATOM    363  C   ILE    46      40.713  48.232  47.786  1.00  0.00           C
ATOM    364  O   ILE    46      41.274  48.515  48.825  1.00  0.00           O
ATOM    365  N   THR    47      39.800  49.070  47.277  1.00  0.00           N
ATOM    366  CA  THR    47      39.460  50.411  47.945  1.00  0.00           C
ATOM    367  CB  THR    47      38.477  51.278  47.116  1.00  0.00           C
ATOM    368  CG2 THR    47      38.535  52.709  47.534  1.00  0.00           C
ATOM    369  OG1 THR    47      38.915  51.117  45.785  1.00  0.00           O
ATOM    370  C   THR    47      38.882  50.201  49.287  1.00  0.00           C
ATOM    371  O   THR    47      39.273  50.763  50.305  1.00  0.00           O
ATOM    372  N   SER    48      38.054  49.170  49.329  1.00  0.00           N
ATOM    373  CA  SER    48      37.296  48.831  50.551  1.00  0.00           C
ATOM    374  CB  SER    48      36.077  47.888  50.224  1.00  0.00           C
ATOM    375  OG  SER    48      35.105  48.256  49.216  1.00  0.00           O
ATOM    376  C   SER    48      38.129  48.223  51.671  1.00  0.00           C
ATOM    377  O   SER    48      37.821  48.475  52.911  1.00  0.00           O
ATOM    378  N   LEU    49      39.220  47.495  51.410  1.00  0.00           N
ATOM    379  CA  LEU    49      40.182  47.057  52.379  1.00  0.00           C
ATOM    380  CB  LEU    49      41.022  45.998  51.649  1.00  0.00           C
ATOM    381  CG  LEU    49      41.985  45.361  52.638  1.00  0.00           C
ATOM    382  CD1 LEU    49      41.368  44.491  53.700  1.00  0.00           C
ATOM    383  CD2 LEU    49      43.045  44.511  51.927  1.00  0.00           C
ATOM    384  C   LEU    49      40.981  48.259  52.966  1.00  0.00           C
ATOM    385  O   LEU    49      41.133  48.421  54.205  1.00  0.00           O
ATOM    386  N   ALA    50      41.288  49.229  52.044  1.00  0.00           N
ATOM    387  CA  ALA    50      41.997  50.500  52.371  1.00  0.00           C
ATOM    388  CB  ALA    50      42.434  51.149  51.060  1.00  0.00           C
ATOM    389  C   ALA    50      41.087  51.420  53.201  1.00  0.00           C
ATOM    390  O   ALA    50      41.587  52.332  53.899  1.00  0.00           O
ATOM    391  N   CYS    51      39.707  51.228  53.084  1.00  0.00           N
ATOM    392  CA  CYS    51      38.797  51.887  53.915  1.00  0.00           C
ATOM    393  CB  CYS    51      37.416  51.934  53.227  1.00  0.00           C
ATOM    394  SG  CYS    51      37.402  52.702  51.556  1.00  0.00           S
ATOM    395  C   CYS    51      38.751  51.189  55.296  1.00  0.00           C
ATOM    396  O   CYS    51      38.621  51.910  56.285  1.00  0.00           O
ATOM    397  N   ALA    52      38.863  49.849  55.347  1.00  0.00           N
ATOM    398  CA  ALA    52      38.956  49.011  56.558  1.00  0.00           C
ATOM    399  CB  ALA    52      38.698  47.520  56.291  1.00  0.00           C
ATOM    400  C   ALA    52      40.207  49.214  57.396  1.00  0.00           C
ATOM    401  O   ALA    52      40.139  49.476  58.606  1.00  0.00           O
ATOM    402  N   ASP    53      41.406  49.255  56.784  1.00  0.00           N
ATOM    403  CA  ASP    53      42.707  49.518  57.381  1.00  0.00           C
ATOM    404  CB  ASP    53      43.785  49.178  56.320  1.00  0.00           C
ATOM    405  CG  ASP    53      44.037  47.648  55.971  1.00  0.00           C
ATOM    406  OD1 ASP    53      43.910  46.779  56.913  1.00  0.00           O
ATOM    407  OD2 ASP    53      44.346  47.287  54.831  1.00  0.00           O
ATOM    408  C   ASP    53      42.755  50.949  57.909  1.00  0.00           C
ATOM    409  O   ASP    53      43.287  51.251  58.958  1.00  0.00           O
ATOM    410  N   LEU    54      42.013  51.837  57.279  1.00  0.00           N
ATOM    411  CA  LEU    54      41.872  53.167  57.768  1.00  0.00           C
ATOM    412  CB  LEU    54      41.498  54.205  56.697  1.00  0.00           C
ATOM    413  CG  LEU    54      41.217  55.675  57.116  1.00  0.00           C
ATOM    414  CD1 LEU    54      42.457  56.208  57.823  1.00  0.00           C
ATOM    415  CD2 LEU    54      40.964  56.623  55.975  1.00  0.00           C
ATOM    416  C   LEU    54      40.914  53.257  58.989  1.00  0.00           C
ATOM    417  O   LEU    54      41.324  53.899  59.948  1.00  0.00           O
ATOM    418  N   VAL    55      39.715  52.635  59.052  1.00  0.00           N
ATOM    419  CA  VAL    55      39.027  52.636  60.393  1.00  0.00           C
ATOM    420  CB  VAL    55      37.577  52.214  60.176  1.00  0.00           C
ATOM    421  CG1 VAL    55      37.428  50.853  59.618  1.00  0.00           C
ATOM    422  CG2 VAL    55      36.829  52.314  61.497  1.00  0.00           C
ATOM    423  C   VAL    55      39.780  51.899  61.443  1.00  0.00           C
ATOM    424  O   VAL    55      39.841  52.380  62.572  1.00  0.00           O
ATOM    425  N   MET    56      40.511  50.849  61.113  1.00  0.00           N
ATOM    426  CA  MET    56      41.474  50.282  62.142  1.00  0.00           C
ATOM    427  CB  MET    56      42.175  48.983  61.623  1.00  0.00           C
ATOM    428  CG  MET    56      42.388  47.894  62.694  1.00  0.00           C
ATOM    429  SD  MET    56      42.939  46.364  62.055  1.00  0.00           S
ATOM    430  CE  MET    56      43.916  46.754  60.543  1.00  0.00           C
ATOM    431  C   MET    56      42.393  51.354  62.629  1.00  0.00           C
ATOM    432  O   MET    56      42.665  51.506  63.839  1.00  0.00           O
ATOM    433  N   GLY    57      43.050  52.044  61.717  1.00  0.00           N
ATOM    434  CA  GLY    57      44.099  53.026  62.034  1.00  0.00           C
ATOM    435  C   GLY    57      43.658  54.416  62.533  1.00  0.00           C
ATOM    436  O   GLY    57      44.458  55.088  63.231  1.00  0.00           O
ATOM    437  N   LEU    58      42.357  54.764  62.495  1.00  0.00           N
ATOM    438  CA  LEU    58      41.767  55.964  63.114  1.00  0.00           C
ATOM    439  CB  LEU    58      40.774  56.551  62.165  1.00  0.00           C
ATOM    440  CG  LEU    58      41.251  57.440  61.043  1.00  0.00           C
ATOM    441  CD1 LEU    58      40.048  57.907  60.065  1.00  0.00           C
ATOM    442  CD2 LEU    58      41.950  58.712  61.421  1.00  0.00           C
ATOM    443  C   LEU    58      41.149  55.665  64.506  1.00  0.00           C
ATOM    444  O   LEU    58      41.019  56.675  65.235  1.00  0.00           O
ATOM    445  N   ALA    59      40.591  54.464  64.698  1.00  0.00           N
ATOM    446  CA  ALA    59      39.614  54.124  65.790  1.00  0.00           C
ATOM    447  CB  ALA    59      38.283  53.871  65.103  1.00  0.00           C
ATOM    448  C   ALA    59      40.007  52.966  66.731  1.00  0.00           C
ATOM    449  O   ALA    59      39.619  52.997  67.892  1.00  0.00           O
ATOM    450  N   VAL    60      40.998  52.147  66.441  1.00  0.00           N
ATOM    451  CA  VAL    60      41.481  50.979  67.301  1.00  0.00           C
ATOM    452  CB  VAL    60      41.382  49.668  66.483  1.00  0.00           C
ATOM    453  CG1 VAL    60      42.075  48.560  67.284  1.00  0.00           C
ATOM    454  CG2 VAL    60      39.922  49.375  66.266  1.00  0.00           C
ATOM    455  C   VAL    60      42.911  51.242  67.729  1.00  0.00           C
ATOM    456  O   VAL    60      43.173  51.593  68.838  1.00  0.00           O
ATOM    457  N   VAL    61      43.750  51.302  66.707  1.00  0.00           N
ATOM    458  CA  VAL    61      45.220  51.344  66.875  1.00  0.00           C
ATOM    459  CB  VAL    61      45.968  51.343  65.493  1.00  0.00           C
ATOM    460  CG1 VAL    61      47.458  51.006  65.661  1.00  0.00           C
ATOM    461  CG2 VAL    61      45.398  50.211  64.656  1.00  0.00           C
ATOM    462  C   VAL    61      45.760  52.526  67.812  1.00  0.00           C
ATOM    463  O   VAL    61      46.272  52.128  68.862  1.00  0.00           O
ATOM    464  N   PRO    62      45.467  53.795  67.631  1.00  0.00           N
ATOM    465  CD  PRO    62      44.685  54.283  66.442  1.00  0.00           C
ATOM    466  CG  PRO    62      44.473  55.773  66.690  1.00  0.00           C
ATOM    467  CB  PRO    62      45.604  56.196  67.698  1.00  0.00           C
ATOM    468  CA  PRO    62      45.877  54.927  68.519  1.00  0.00           C
ATOM    469  C   PRO    62      45.240  54.898  69.880  1.00  0.00           C
ATOM    470  O   PRO    62      45.830  55.460  70.828  1.00  0.00           O
ATOM    471  N   PHE    63      44.061  54.276  70.003  1.00  0.00           N
ATOM    472  CA  PHE    63      43.543  54.087  71.334  1.00  0.00           C
ATOM    473  CB  PHE    63      42.023  53.995  71.077  1.00  0.00           C
ATOM    474  CG  PHE    63      41.500  55.343  70.546  1.00  0.00           C
ATOM    475  CD1 PHE    63      41.090  56.384  71.345  1.00  0.00           C
ATOM    476  CE1 PHE    63      40.497  57.552  70.864  1.00  0.00           C
ATOM    477  CZ  PHE    63      40.355  57.720  69.515  1.00  0.00           C
ATOM    478  CE2 PHE    63      40.865  56.760  68.665  1.00  0.00           C
ATOM    479  CD2 PHE    63      41.377  55.551  69.176  1.00  0.00           C
ATOM    480  C   PHE    63      44.266  53.039  72.134  1.00  0.00           C
ATOM    481  O   PHE    63      44.488  53.231  73.343  1.00  0.00           O
ATOM    482  N   GLY    64      44.807  51.989  71.485  1.00  0.00           N
ATOM    483  CA  GLY    64      45.519  50.891  72.055  1.00  0.00           C
ATOM    484  C   GLY    64      46.919  51.324  72.332  1.00  0.00           C
ATOM    485  O   GLY    64      47.411  51.146  73.431  1.00  0.00           O
ATOM    486  N   ALA    65      47.456  52.253  71.550  1.00  0.00           N
ATOM    487  CA  ALA    65      48.726  52.946  71.927  1.00  0.00           C
ATOM    488  CB  ALA    65      49.293  53.715  70.715  1.00  0.00           C
ATOM    489  C   ALA    65      48.627  53.768  73.276  1.00  0.00           C
ATOM    490  O   ALA    65      49.449  53.610  74.145  1.00  0.00           O
ATOM    491  N   ALA    66      47.636  54.686  73.376  1.00  0.00           N
ATOM    492  CA  ALA    66      47.457  55.477  74.576  1.00  0.00           C
ATOM    493  CB  ALA    66      46.345  56.496  74.406  1.00  0.00           C
ATOM    494  C   ALA    66      47.360  54.599  75.837  1.00  0.00           C
ATOM    495  O   ALA    66      48.091  54.731  76.765  1.00  0.00           O
ATOM    496  N   HIS    67      46.502  53.598  75.850  1.00  0.00           N
ATOM    497  CA  HIS    67      46.305  52.559  76.911  1.00  0.00           C
ATOM    498  CB  HIS    67      45.086  51.666  76.524  1.00  0.00           C
ATOM    499  CG  HIS    67      44.779  50.607  77.536  1.00  0.00           C
ATOM    500  ND1 HIS    67      45.131  50.649  78.876  1.00  0.00           N
ATOM    501  CE1 HIS    67      44.474  49.679  79.528  1.00  0.00           C
ATOM    502  NE2 HIS    67      43.923  48.877  78.570  1.00  0.00           N
ATOM    503  CD2 HIS    67      44.090  49.416  77.309  1.00  0.00           C
ATOM    504  C   HIS    67      47.507  51.761  77.380  1.00  0.00           C
ATOM    505  O   HIS    67      47.939  51.723  78.520  1.00  0.00           O
ATOM    506  N   ILE    68      48.206  51.131  76.420  1.00  0.00           N
ATOM    507  CA  ILE    68      49.508  50.403  76.599  1.00  0.00           C
ATOM    508  CB  ILE    68      49.916  49.772  75.279  1.00  0.00           C
ATOM    509  CG2 ILE    68      51.347  49.274  75.287  1.00  0.00           C
ATOM    510  CG1 ILE    68      48.897  48.680  74.942  1.00  0.00           C
ATOM    511  CD1 ILE    68      48.926  48.128  73.533  1.00  0.00           C
ATOM    512  C   ILE    68      50.587  51.386  77.186  1.00  0.00           C
ATOM    513  O   ILE    68      51.249  51.058  78.185  1.00  0.00           O
ATOM    514  N   LEU    69      50.664  52.635  76.674  1.00  0.00           N
ATOM    515  CA  LEU    69      51.723  53.597  76.991  1.00  0.00           C
ATOM    516  CB  LEU    69      51.960  54.626  75.879  1.00  0.00           C
ATOM    517  CG  LEU    69      52.529  53.925  74.519  1.00  0.00           C
ATOM    518  CD1 LEU    69      52.465  54.984  73.388  1.00  0.00           C
ATOM    519  CD2 LEU    69      54.040  53.558  74.697  1.00  0.00           C
ATOM    520  C   LEU    69      51.435  54.328  78.370  1.00  0.00           C
ATOM    521  O   LEU    69      52.456  54.521  79.088  1.00  0.00           O
ATOM    522  N   MET    70      50.195  54.497  78.742  1.00  0.00           N
ATOM    523  CA  MET    70      49.726  55.078  79.952  1.00  0.00           C
ATOM    524  CB  MET    70      48.574  55.926  79.543  1.00  0.00           C
ATOM    525  CG  MET    70      48.871  57.205  78.681  1.00  0.00           C
ATOM    526  SD  MET    70      50.060  58.338  79.467  1.00  0.00           S
ATOM    527  CE  MET    70      48.861  59.277  80.418  1.00  0.00           C
ATOM    528  C   MET    70      49.269  54.019  80.974  1.00  0.00           C
ATOM    529  O   MET    70      48.791  54.459  82.065  1.00  0.00           O
ATOM    530  N   LYS    71      49.391  52.738  80.636  1.00  0.00           N
ATOM    531  CA  LYS    71      49.044  51.529  81.488  1.00  0.00           C
ATOM    532  CB  LYS    71      50.276  51.212  82.416  1.00  0.00           C
ATOM    533  CG  LYS    71      50.926  52.354  83.374  1.00  0.00           C
ATOM    534  CD  LYS    71      51.899  51.807  84.483  1.00  0.00           C
ATOM    535  CE  LYS    71      51.182  50.947  85.535  1.00  0.00           C
ATOM    536  NZ  LYS    71      52.014  50.320  86.525  1.00  0.00           N
ATOM    537  C   LYS    71      47.675  51.518  82.160  1.00  0.00           C
ATOM    538  O   LYS    71      47.368  50.828  83.152  1.00  0.00           O
ATOM    539  N   MET    72      46.763  52.346  81.601  1.00  0.00           N
ATOM    540  CA  MET    72      45.454  52.624  82.203  1.00  0.00           C
ATOM    541  CB  MET    72      45.655  53.466  83.481  1.00  0.00           C
ATOM    542  CG  MET    72      44.494  54.335  83.972  1.00  0.00           C
ATOM    543  SD  MET    72      44.456  55.047  85.581  1.00  0.00           S
ATOM    544  CE  MET    72      44.949  53.599  86.562  1.00  0.00           C
ATOM    545  C   MET    72      44.541  53.171  81.073  1.00  0.00           C
ATOM    546  O   MET    72      45.018  53.781  80.092  1.00  0.00           O
ATOM    547  N   TRP    73      43.242  52.930  81.246  1.00  0.00           N
ATOM    548  CA  TRP    73      42.229  53.347  80.287  1.00  0.00           C
ATOM    549  CB  TRP    73      41.231  52.245  80.100  1.00  0.00           C
ATOM    550  CG  TRP    73      40.128  52.672  79.141  1.00  0.00           C
ATOM    551  CD1 TRP    73      38.839  52.961  79.503  1.00  0.00           C
ATOM    552  NE1 TRP    73      38.086  53.188  78.424  1.00  0.00           N
ATOM    553  CE2 TRP    73      38.805  53.168  77.283  1.00  0.00           C
ATOM    554  CZ2 TRP    73      38.432  53.336  75.963  1.00  0.00           C
ATOM    555  CH2 TRP    73      39.351  52.846  74.963  1.00  0.00           C
ATOM    556  CZ3 TRP    73      40.553  52.278  75.341  1.00  0.00           C
ATOM    557  CE3 TRP    73      40.845  52.120  76.631  1.00  0.00           C
ATOM    558  CD2 TRP    73      40.016  52.600  77.692  1.00  0.00           C
ATOM    559  C   TRP    73      41.478  54.627  80.877  1.00  0.00           C
ATOM    560  O   TRP    73      41.200  54.818  82.077  1.00  0.00           O
ATOM    561  N   THR    74      41.185  55.635  80.006  1.00  0.00           N
ATOM    562  CA  THR    74      40.834  57.025  80.325  1.00  0.00           C
ATOM    563  CB  THR    74      41.571  58.015  79.322  1.00  0.00           C
ATOM    564  CG2 THR    74      41.519  59.525  79.730  1.00  0.00           C
ATOM    565  OG1 THR    74      42.981  57.797  79.180  1.00  0.00           O
ATOM    566  C   THR    74      39.323  57.323  80.407  1.00  0.00           C
ATOM    567  O   THR    74      38.993  58.313  81.046  1.00  0.00           O
ATOM    568  N   PHE    75      38.463  56.590  79.729  1.00  0.00           N
ATOM    569  CA  PHE    75      37.102  57.018  79.371  1.00  0.00           C
ATOM    570  CB  PHE    75      37.110  57.096  77.851  1.00  0.00           C
ATOM    571  CG  PHE    75      38.217  57.967  77.198  1.00  0.00           C
ATOM    572  CD1 PHE    75      39.137  57.387  76.367  1.00  0.00           C
ATOM    573  CE1 PHE    75      40.135  58.168  75.824  1.00  0.00           C
ATOM    574  CZ  PHE    75      40.183  59.558  75.972  1.00  0.00           C
ATOM    575  CE2 PHE    75      39.183  60.178  76.773  1.00  0.00           C
ATOM    576  CD2 PHE    75      38.265  59.357  77.386  1.00  0.00           C
ATOM    577  C   PHE    75      35.954  56.067  79.834  1.00  0.00           C
ATOM    578  O   PHE    75      34.904  55.834  79.226  1.00  0.00           O
ATOM    579  N   GLY    76      36.257  55.289  80.825  1.00  0.00           N
ATOM    580  CA  GLY    76      35.310  54.358  81.537  1.00  0.00           C
ATOM    581  C   GLY    76      35.040  53.087  80.749  1.00  0.00           C
ATOM    582  O   GLY    76      35.569  52.856  79.619  1.00  0.00           O
ATOM    583  N   ASN    77      34.243  52.196  81.332  1.00  0.00           N
ATOM    584  CA  ASN    77      34.154  50.795  80.954  1.00  0.00           C
ATOM    585  CB  ASN    77      33.808  49.927  82.206  1.00  0.00           C
ATOM    586  CG  ASN    77      34.769  50.270  83.324  1.00  0.00           C
ATOM    587  OD1 ASN    77      34.449  51.060  84.223  1.00  0.00           O
ATOM    588  ND2 ASN    77      35.950  49.721  83.192  1.00  0.00           N
ATOM    589  C   ASN    77      33.183  50.522  79.766  1.00  0.00           C
ATOM    590  O   ASN    77      33.413  49.682  78.947  1.00  0.00           O
ATOM    591  N   PHE    78      32.101  51.331  79.617  1.00  0.00           N
ATOM    592  CA  PHE    78      31.209  51.318  78.418  1.00  0.00           C
ATOM    593  CB  PHE    78      29.949  52.056  78.759  1.00  0.00           C
ATOM    594  CG  PHE    78      28.947  52.143  77.641  1.00  0.00           C
ATOM    595  CD1 PHE    78      29.194  53.132  76.699  1.00  0.00           C
ATOM    596  CE1 PHE    78      28.292  53.320  75.660  1.00  0.00           C
ATOM    597  CZ  PHE    78      27.133  52.548  75.543  1.00  0.00           C
ATOM    598  CE2 PHE    78      26.936  51.509  76.465  1.00  0.00           C
ATOM    599  CD2 PHE    78      27.908  51.231  77.424  1.00  0.00           C
ATOM    600  C   PHE    78      31.956  51.707  77.116  1.00  0.00           C
ATOM    601  O   PHE    78      31.866  51.006  76.107  1.00  0.00           O
ATOM    602  N   TRP    79      32.795  52.758  77.144  1.00  0.00           N
ATOM    603  CA  TRP    79      33.673  53.088  76.012  1.00  0.00           C
ATOM    604  CB  TRP    79      34.030  54.569  75.949  1.00  0.00           C
ATOM    605  CG  TRP    79      32.859  55.457  75.930  1.00  0.00           C
ATOM    606  CD1 TRP    79      32.569  56.348  76.859  1.00  0.00           C
ATOM    607  NE1 TRP    79      31.398  56.906  76.611  1.00  0.00           N
ATOM    608  CE2 TRP    79      30.767  56.403  75.452  1.00  0.00           C
ATOM    609  CZ2 TRP    79      29.605  56.751  74.784  1.00  0.00           C
ATOM    610  CH2 TRP    79      29.284  56.039  73.655  1.00  0.00           C
ATOM    611  CZ3 TRP    79      30.154  55.159  73.105  1.00  0.00           C
ATOM    612  CE3 TRP    79      31.366  54.842  73.733  1.00  0.00           C
ATOM    613  CD2 TRP    79      31.707  55.434  74.982  1.00  0.00           C
ATOM    614  C   TRP    79      34.854  52.080  75.841  1.00  0.00           C
ATOM    615  O   TRP    79      35.302  51.839  74.711  1.00  0.00           O
ATOM    616  N   CYS    80      35.376  51.482  76.861  1.00  0.00           N
ATOM    617  CA  CYS    80      36.348  50.373  76.841  1.00  0.00           C
ATOM    618  CB  CYS    80      36.681  49.986  78.261  1.00  0.00           C
ATOM    619  SG  CYS    80      37.504  48.387  78.361  1.00  0.00           S
ATOM    620  C   CYS    80      35.809  49.182  76.073  1.00  0.00           C
ATOM    621  O   CYS    80      36.387  48.771  75.033  1.00  0.00           O
ATOM    622  N   GLU    81      34.620  48.800  76.466  1.00  0.00           N
ATOM    623  CA  GLU    81      33.850  47.718  75.788  1.00  0.00           C
ATOM    624  CB  GLU    81      32.662  47.257  76.541  1.00  0.00           C
ATOM    625  CG  GLU    81      32.134  45.816  76.194  1.00  0.00           C
ATOM    626  CD  GLU    81      31.357  45.227  77.346  1.00  0.00           C
ATOM    627  OE1 GLU    81      30.477  45.906  77.926  1.00  0.00           O
ATOM    628  OE2 GLU    81      31.689  44.128  77.787  1.00  0.00           O
ATOM    629  C   GLU    81      33.527  48.086  74.309  1.00  0.00           C
ATOM    630  O   GLU    81      33.747  47.265  73.439  1.00  0.00           O
ATOM    631  N   PHE    82      33.205  49.305  73.957  1.00  0.00           N
ATOM    632  CA  PHE    82      33.072  49.783  72.617  1.00  0.00           C
ATOM    633  CB  PHE    82      32.320  51.122  72.667  1.00  0.00           C
ATOM    634  CG  PHE    82      31.667  51.579  71.327  1.00  0.00           C
ATOM    635  CD1 PHE    82      32.374  52.349  70.465  1.00  0.00           C
ATOM    636  CE1 PHE    82      31.752  52.717  69.255  1.00  0.00           C
ATOM    637  CZ  PHE    82      30.432  52.234  68.958  1.00  0.00           C
ATOM    638  CE2 PHE    82      29.725  51.424  69.891  1.00  0.00           C
ATOM    639  CD2 PHE    82      30.397  51.057  71.070  1.00  0.00           C
ATOM    640  C   PHE    82      34.250  49.764  71.735  1.00  0.00           C
ATOM    641  O   PHE    82      34.139  49.482  70.556  1.00  0.00           O
ATOM    642  N   TRP    83      35.431  50.106  72.253  1.00  0.00           N
ATOM    643  CA  TRP    83      36.659  50.177  71.511  1.00  0.00           C
ATOM    644  CB  TRP    83      37.680  51.010  72.328  1.00  0.00           C
ATOM    645  CG  TRP    83      39.119  50.841  71.936  1.00  0.00           C
ATOM    646  CD1 TRP    83      39.827  51.131  70.834  1.00  0.00           C
ATOM    647  NE1 TRP    83      41.098  50.613  70.793  1.00  0.00           N
ATOM    648  CE2 TRP    83      41.351  49.875  71.933  1.00  0.00           C
ATOM    649  CZ2 TRP    83      42.502  49.287  72.432  1.00  0.00           C
ATOM    650  CH2 TRP    83      42.475  48.749  73.713  1.00  0.00           C
ATOM    651  CZ3 TRP    83      41.337  48.838  74.564  1.00  0.00           C
ATOM    652  CE3 TRP    83      40.165  49.406  73.996  1.00  0.00           C
ATOM    653  CD2 TRP    83      40.142  50.044  72.725  1.00  0.00           C
ATOM    654  C   TRP    83      37.111  48.747  71.212  1.00  0.00           C
ATOM    655  O   TRP    83      37.470  48.386  70.062  1.00  0.00           O
ATOM    656  N   THR    84      37.064  47.889  72.223  1.00  0.00           N
ATOM    657  CA  THR    84      37.296  46.389  72.114  1.00  0.00           C
ATOM    658  CB  THR    84      37.060  45.660  73.446  1.00  0.00           C
ATOM    659  CG2 THR    84      37.562  44.221  73.367  1.00  0.00           C
ATOM    660  OG1 THR    84      37.740  46.323  74.534  1.00  0.00           O
ATOM    661  C   THR    84      36.346  45.756  71.157  1.00  0.00           C
ATOM    662  O   THR    84      36.826  44.936  70.407  1.00  0.00           O
ATOM    663  N   SER    85      35.025  46.064  71.179  1.00  0.00           N
ATOM    664  CA  SER    85      34.154  45.551  70.111  1.00  0.00           C
ATOM    665  CB  SER    85      32.654  45.969  70.233  1.00  0.00           C
ATOM    666  OG  SER    85      32.256  45.980  71.593  1.00  0.00           O
ATOM    667  C   SER    85      34.641  45.940  68.669  1.00  0.00           C
ATOM    668  O   SER    85      34.381  45.179  67.791  1.00  0.00           O
ATOM    669  N   ILE    86      35.229  47.171  68.487  1.00  0.00           N
ATOM    670  CA  ILE    86      35.686  47.560  67.096  1.00  0.00           C
ATOM    671  CB  ILE    86      35.754  49.060  66.993  1.00  0.00           C
ATOM    672  CG2 ILE    86      36.190  49.569  65.622  1.00  0.00           C
ATOM    673  CG1 ILE    86      34.333  49.748  67.235  1.00  0.00           C
ATOM    674  CD1 ILE    86      34.581  51.289  67.503  1.00  0.00           C
ATOM    675  C   ILE    86      37.016  46.881  66.724  1.00  0.00           C
ATOM    676  O   ILE    86      37.095  46.350  65.585  1.00  0.00           O
ATOM    677  N   ASP    87      37.848  46.614  67.693  1.00  0.00           N
ATOM    678  CA  ASP    87      39.089  45.946  67.542  1.00  0.00           C
ATOM    679  CB  ASP    87      39.811  46.078  68.901  1.00  0.00           C
ATOM    680  CG  ASP    87      41.262  45.691  68.999  1.00  0.00           C
ATOM    681  OD1 ASP    87      41.792  44.851  68.219  1.00  0.00           O
ATOM    682  OD2 ASP    87      41.972  46.423  69.717  1.00  0.00           O
ATOM    683  C   ASP    87      38.920  44.575  66.954  1.00  0.00           C
ATOM    684  O   ASP    87      39.519  44.394  65.873  1.00  0.00           O
ATOM    685  N   VAL    88      38.143  43.634  67.637  1.00  0.00           N
ATOM    686  CA  VAL    88      37.844  42.313  67.059  1.00  0.00           C
ATOM    687  CB  VAL    88      37.187  41.443  68.071  1.00  0.00           C
ATOM    688  CG1 VAL    88      37.999  41.566  69.390  1.00  0.00           C
ATOM    689  CG2 VAL    88      35.767  41.832  68.383  1.00  0.00           C
ATOM    690  C   VAL    88      37.052  42.380  65.720  1.00  0.00           C
ATOM    691  O   VAL    88      37.152  41.419  64.901  1.00  0.00           O
ATOM    692  N   LEU    89      36.389  43.559  65.350  1.00  0.00           N
ATOM    693  CA  LEU    89      35.587  43.746  64.111  1.00  0.00           C
ATOM    694  CB  LEU    89      34.495  44.874  64.301  1.00  0.00           C
ATOM    695  CG  LEU    89      33.593  45.091  63.042  1.00  0.00           C
ATOM    696  CD1 LEU    89      32.804  43.830  62.575  1.00  0.00           C
ATOM    697  CD2 LEU    89      32.602  46.200  63.342  1.00  0.00           C
ATOM    698  C   LEU    89      36.544  44.056  62.999  1.00  0.00           C
ATOM    699  O   LEU    89      36.424  43.454  61.910  1.00  0.00           O
ATOM    700  N   CYS    90      37.543  44.958  63.196  1.00  0.00           N
ATOM    701  CA  CYS    90      38.231  45.437  62.074  1.00  0.00           C
ATOM    702  CB  CYS    90      39.089  46.649  62.391  1.00  0.00           C
ATOM    703  SG  CYS    90      38.198  48.128  62.921  1.00  0.00           S
ATOM    704  C   CYS    90      39.221  44.418  61.484  1.00  0.00           C
ATOM    705  O   CYS    90      39.449  44.427  60.313  1.00  0.00           O
ATOM    706  N   VAL    91      39.704  43.510  62.294  1.00  0.00           N
ATOM    707  CA  VAL    91      40.275  42.220  61.795  1.00  0.00           C
ATOM    708  CB  VAL    91      40.928  41.352  62.925  1.00  0.00           C
ATOM    709  CG1 VAL    91      41.629  40.113  62.365  1.00  0.00           C
ATOM    710  CG2 VAL    91      41.938  42.255  63.702  1.00  0.00           C
ATOM    711  C   VAL    91      39.225  41.417  61.048  1.00  0.00           C
ATOM    712  O   VAL    91      39.414  41.066  59.908  1.00  0.00           O
ATOM    713  N   THR    92      37.997  41.086  61.590  1.00  0.00           N
ATOM    714  CA  THR    92      37.127  40.124  60.863  1.00  0.00           C
ATOM    715  CB  THR    92      35.949  39.783  61.735  1.00  0.00           C
ATOM    716  CG2 THR    92      34.980  38.691  61.318  1.00  0.00           C
ATOM    717  OG1 THR    92      36.391  39.425  62.965  1.00  0.00           O
ATOM    718  C   THR    92      36.614  40.711  59.593  1.00  0.00           C
ATOM    719  O   THR    92      36.603  39.950  58.624  1.00  0.00           O
ATOM    720  N   ALA    93      36.252  42.031  59.482  1.00  0.00           N
ATOM    721  CA  ALA    93      35.809  42.588  58.202  1.00  0.00           C
ATOM    722  CB  ALA    93      35.097  43.918  58.581  1.00  0.00           C
ATOM    723  C   ALA    93      37.037  42.739  57.310  1.00  0.00           C
ATOM    724  O   ALA    93      36.835  42.737  56.090  1.00  0.00           O
ATOM    725  N   SER    94      38.297  42.902  57.777  1.00  0.00           N
ATOM    726  CA  SER    94      39.496  43.132  56.895  1.00  0.00           C
ATOM    727  CB  SER    94      40.665  43.865  57.422  1.00  0.00           C
ATOM    728  OG  SER    94      41.318  43.207  58.512  1.00  0.00           O
ATOM    729  C   SER    94      39.886  41.882  56.166  1.00  0.00           C
ATOM    730  O   SER    94      40.094  41.921  54.965  1.00  0.00           O
ATOM    731  N   ILE    95      39.899  40.683  56.857  1.00  0.00           N
ATOM    732  CA  ILE    95      40.180  39.423  56.339  1.00  0.00           C
ATOM    733  CB  ILE    95      40.444  38.375  57.500  1.00  0.00           C
ATOM    734  CG2 ILE    95      39.296  37.814  58.322  1.00  0.00           C
ATOM    735  CG1 ILE    95      41.254  37.195  56.760  1.00  0.00           C
ATOM    736  CD1 ILE    95      41.618  35.936  57.581  1.00  0.00           C
ATOM    737  C   ILE    95      39.100  38.890  55.411  1.00  0.00           C
ATOM    738  O   ILE    95      39.339  38.349  54.361  1.00  0.00           O
ATOM    739  N   GLU    96      37.820  39.148  55.793  1.00  0.00           N
ATOM    740  CA  GLU    96      36.699  38.975  54.925  1.00  0.00           C
ATOM    741  CB  GLU    96      35.410  39.055  55.747  1.00  0.00           C
ATOM    742  CG  GLU    96      35.193  37.895  56.659  1.00  0.00           C
ATOM    743  CD  GLU    96      34.464  36.763  55.932  1.00  0.00           C
ATOM    744  OE1 GLU    96      33.395  36.352  56.454  1.00  0.00           O
ATOM    745  OE2 GLU    96      34.922  36.393  54.771  1.00  0.00           O
ATOM    746  C   GLU    96      36.745  39.884  53.744  1.00  0.00           C
ATOM    747  O   GLU    96      36.284  39.482  52.635  1.00  0.00           O
ATOM    748  N   THR    97      37.304  41.065  53.801  1.00  0.00           N
ATOM    749  CA  THR    97      37.520  41.894  52.580  1.00  0.00           C
ATOM    750  CB  THR    97      37.628  43.394  52.878  1.00  0.00           C
ATOM    751  CG2 THR    97      37.515  44.282  51.577  1.00  0.00           C
ATOM    752  OG1 THR    97      36.609  43.944  53.739  1.00  0.00           O
ATOM    753  C   THR    97      38.599  41.474  51.629  1.00  0.00           C
ATOM    754  O   THR    97      38.427  41.462  50.429  1.00  0.00           O
ATOM    755  N   LEU    98      39.741  41.117  52.187  1.00  0.00           N
ATOM    756  CA  LEU    98      40.910  40.607  51.516  1.00  0.00           C
ATOM    757  CB  LEU    98      42.082  40.421  52.494  1.00  0.00           C
ATOM    758  CG  LEU    98      43.293  39.652  51.943  1.00  0.00           C
ATOM    759  CD1 LEU    98      43.809  40.271  50.631  1.00  0.00           C
ATOM    760  CD2 LEU    98      44.364  39.595  52.951  1.00  0.00           C
ATOM    761  C   LEU    98      40.521  39.246  50.768  1.00  0.00           C
ATOM    762  O   LEU    98      40.890  39.045  49.628  1.00  0.00           O
ATOM    763  N   CYS    99      39.824  38.286  51.381  1.00  0.00           N
ATOM    764  CA  CYS    99      39.314  37.154  50.803  1.00  0.00           C
ATOM    765  CB  CYS    99      38.727  36.445  51.965  1.00  0.00           C
ATOM    766  SG  CYS    99      38.219  34.783  51.448  1.00  0.00           S
ATOM    767  C   CYS    99      38.242  37.401  49.664  1.00  0.00           C
ATOM    768  O   CYS    99      38.122  36.600  48.746  1.00  0.00           O
ATOM    769  N   VAL   100      37.431  38.460  49.864  1.00  0.00           N
ATOM    770  CA  VAL   100      36.638  38.927  48.715  1.00  0.00           C
ATOM    771  CB  VAL   100      35.647  40.066  49.145  1.00  0.00           C
ATOM    772  CG1 VAL   100      35.154  41.044  48.045  1.00  0.00           C
ATOM    773  CG2 VAL   100      34.369  39.445  49.828  1.00  0.00           C
ATOM    774  C   VAL   100      37.486  39.247  47.413  1.00  0.00           C
ATOM    775  O   VAL   100      37.144  38.835  46.324  1.00  0.00           O
ATOM    776  N   ILE   101      38.495  40.159  47.610  1.00  0.00           N
ATOM    777  CA  ILE   101      39.422  40.509  46.478  1.00  0.00           C
ATOM    778  CB  ILE   101      40.592  41.421  46.975  1.00  0.00           C
ATOM    779  CG2 ILE   101      41.549  41.681  45.783  1.00  0.00           C
ATOM    780  CG1 ILE   101      40.111  42.781  47.604  1.00  0.00           C
ATOM    781  CD1 ILE   101      41.221  43.514  48.402  1.00  0.00           C
ATOM    782  C   ILE   101      40.053  39.259  45.889  1.00  0.00           C
ATOM    783  O   ILE   101      39.901  39.057  44.700  1.00  0.00           O
ATOM    784  N   ALA   102      40.696  38.381  46.679  1.00  0.00           N
ATOM    785  CA  ALA   102      41.257  37.071  46.220  1.00  0.00           C
ATOM    786  CB  ALA   102      41.800  36.253  47.410  1.00  0.00           C
ATOM    787  C   ALA   102      40.217  36.288  45.313  1.00  0.00           C
ATOM    788  O   ALA   102      40.635  35.927  44.182  1.00  0.00           O
ATOM    789  N   VAL   103      38.907  36.167  45.715  1.00  0.00           N
ATOM    790  CA  VAL   103      37.857  35.594  44.807  1.00  0.00           C
ATOM    791  CB  VAL   103      36.558  35.443  45.620  1.00  0.00           C
ATOM    792  CG1 VAL   103      35.247  35.290  44.862  1.00  0.00           C
ATOM    793  CG2 VAL   103      36.802  34.125  46.411  1.00  0.00           C
ATOM    794  C   VAL   103      37.613  36.392  43.577  1.00  0.00           C
ATOM    795  O   VAL   103      37.462  35.840  42.488  1.00  0.00           O
ATOM    796  N   ASP   104      37.572  37.742  43.675  1.00  0.00           N
ATOM    797  CA  ASP   104      37.328  38.640  42.484  1.00  0.00           C
ATOM    798  CB  ASP   104      37.117  40.041  43.003  1.00  0.00           C
ATOM    799  CG  ASP   104      37.103  41.079  41.822  1.00  0.00           C
ATOM    800  OD1 ASP   104      38.222  41.630  41.549  1.00  0.00           O
ATOM    801  OD2 ASP   104      36.012  41.387  41.233  1.00  0.00           O
ATOM    802  C   ASP   104      38.477  38.621  41.492  1.00  0.00           C
ATOM    803  O   ASP   104      38.265  38.549  40.233  1.00  0.00           O
ATOM    804  N   ARG   105      39.718  38.493  41.921  1.00  0.00           N
ATOM    805  CA  ARG   105      40.877  38.134  41.049  1.00  0.00           C
ATOM    806  CB  ARG   105      42.167  38.407  41.727  1.00  0.00           C
ATOM    807  CG  ARG   105      42.506  39.868  42.114  1.00  0.00           C
ATOM    808  CD  ARG   105      42.522  40.806  40.953  1.00  0.00           C
ATOM    809  NE  ARG   105      41.171  41.184  40.535  1.00  0.00           N
ATOM    810  CZ  ARG   105      40.719  41.391  39.265  1.00  0.00           C
ATOM    811  NH1 ARG   105      41.397  41.391  38.164  1.00  0.00           N
ATOM    812  NH2 ARG   105      39.448  41.649  39.157  1.00  0.00           N
ATOM    813  C   ARG   105      40.848  36.753  40.481  1.00  0.00           C
ATOM    814  O   ARG   105      41.506  36.493  39.430  1.00  0.00           O
ATOM    815  N   TYR   106      40.080  35.853  41.093  1.00  0.00           N
ATOM    816  CA  TYR   106      39.891  34.542  40.665  1.00  0.00           C
ATOM    817  CB  TYR   106      39.785  33.643  41.857  1.00  0.00           C
ATOM    818  CG  TYR   106      39.697  32.143  41.659  1.00  0.00           C
ATOM    819  CD1 TYR   106      40.556  31.543  40.768  1.00  0.00           C
ATOM    820  CE1 TYR   106      40.478  30.152  40.470  1.00  0.00           C
ATOM    821  CZ  TYR   106      39.620  29.282  41.183  1.00  0.00           C
ATOM    822  OH  TYR   106      39.412  27.932  41.045  1.00  0.00           O
ATOM    823  CE2 TYR   106      38.801  29.912  42.213  1.00  0.00           C
ATOM    824  CD2 TYR   106      38.829  31.302  42.371  1.00  0.00           C
ATOM    825  C   TYR   106      38.780  34.369  39.618  1.00  0.00           C
ATOM    826  O   TYR   106      38.820  33.528  38.769  1.00  0.00           O
ATOM    827  N   PHE   107      37.779  35.217  39.748  1.00  0.00           N
ATOM    828  CA  PHE   107      36.797  35.405  38.759  1.00  0.00           C
ATOM    829  CB  PHE   107      35.707  36.184  39.430  1.00  0.00           C
ATOM    830  CG  PHE   107      34.699  35.333  40.133  1.00  0.00           C
ATOM    831  CD1 PHE   107      34.301  35.764  41.413  1.00  0.00           C
ATOM    832  CE1 PHE   107      33.293  35.034  42.036  1.00  0.00           C
ATOM    833  CZ  PHE   107      32.704  33.892  41.478  1.00  0.00           C
ATOM    834  CE2 PHE   107      33.132  33.491  40.168  1.00  0.00           C
ATOM    835  CD2 PHE   107      34.060  34.241  39.456  1.00  0.00           C
ATOM    836  C   PHE   107      37.334  36.064  37.498  1.00  0.00           C
ATOM    837  O   PHE   107      37.063  35.552  36.489  1.00  0.00           O
ATOM    838  N   ALA   108      38.282  37.075  37.595  1.00  0.00           N
ATOM    839  CA  ALA   108      38.749  37.724  36.383  1.00  0.00           C
ATOM    840  CB  ALA   108      39.619  38.886  36.910  1.00  0.00           C
ATOM    841  C   ALA   108      39.769  36.835  35.513  1.00  0.00           C
ATOM    842  O   ALA   108      40.027  37.084  34.342  1.00  0.00           O
ATOM    843  N   ILE   109      40.262  35.706  36.083  1.00  0.00           N
ATOM    844  CA  ILE   109      41.013  34.597  35.493  1.00  0.00           C
ATOM    845  CB  ILE   109      42.464  34.450  36.201  1.00  0.00           C
ATOM    846  CG2 ILE   109      42.388  33.491  37.463  1.00  0.00           C
ATOM    847  CG1 ILE   109      43.614  33.871  35.360  1.00  0.00           C
ATOM    848  CD1 ILE   109      44.965  33.883  36.058  1.00  0.00           C
ATOM    849  C   ILE   109      40.364  33.215  35.176  1.00  0.00           C
ATOM    850  O   ILE   109      40.804  32.515  34.277  1.00  0.00           O
ATOM    851  N   THR   110      39.135  33.034  35.679  1.00  0.00           N
ATOM    852  CA  THR   110      38.317  31.793  35.402  1.00  0.00           C
ATOM    853  CB  THR   110      38.050  31.004  36.683  1.00  0.00           C
ATOM    854  CG2 THR   110      39.252  30.417  37.392  1.00  0.00           C
ATOM    855  OG1 THR   110      37.260  31.854  37.473  1.00  0.00           O
ATOM    856  C   THR   110      37.065  32.060  34.623  1.00  0.00           C
ATOM    857  O   THR   110      36.436  31.128  34.126  1.00  0.00           O
ATOM    858  N   SER   111      36.563  33.309  34.633  1.00  0.00           N
ATOM    859  CA  SER   111      35.222  33.616  34.134  1.00  0.00           C
ATOM    860  CB  SER   111      34.204  33.426  35.236  1.00  0.00           C
ATOM    861  OG  SER   111      34.527  32.368  36.057  1.00  0.00           O
ATOM    862  C   SER   111      35.169  35.015  33.503  1.00  0.00           C
ATOM    863  O   SER   111      34.178  35.684  33.693  1.00  0.00           O
ATOM    864  N   PRO   112      36.217  35.486  32.760  1.00  0.00           N
ATOM    865  CD  PRO   112      37.447  34.887  32.449  1.00  0.00           C
ATOM    866  CG  PRO   112      38.034  35.717  31.287  1.00  0.00           C
ATOM    867  CB  PRO   112      37.512  37.116  31.546  1.00  0.00           C
ATOM    868  CA  PRO   112      36.124  36.925  32.239  1.00  0.00           C
ATOM    869  C   PRO   112      35.032  37.292  31.300  1.00  0.00           C
ATOM    870  O   PRO   112      34.570  38.392  31.349  1.00  0.00           O
ATOM    871  N   PHE   113      34.472  36.370  30.582  1.00  0.00           N
ATOM    872  CA  PHE   113      33.200  36.367  29.804  1.00  0.00           C
ATOM    873  CB  PHE   113      33.141  35.176  28.926  1.00  0.00           C
ATOM    874  CG  PHE   113      33.614  33.898  29.667  1.00  0.00           C
ATOM    875  CD1 PHE   113      34.844  33.459  29.345  1.00  0.00           C
ATOM    876  CE1 PHE   113      35.497  32.401  29.976  1.00  0.00           C
ATOM    877  CZ  PHE   113      34.709  31.671  30.918  1.00  0.00           C
ATOM    878  CE2 PHE   113      33.339  31.989  31.180  1.00  0.00           C
ATOM    879  CD2 PHE   113      32.827  33.178  30.629  1.00  0.00           C
ATOM    880  C   PHE   113      31.832  36.396  30.636  1.00  0.00           C
ATOM    881  O   PHE   113      30.801  36.484  29.998  1.00  0.00           O
ATOM    882  N   LYS   114      31.894  36.388  31.956  1.00  0.00           N
ATOM    883  CA  LYS   114      30.755  36.688  32.868  1.00  0.00           C
ATOM    884  CB  LYS   114      30.538  35.519  33.810  1.00  0.00           C
ATOM    885  CG  LYS   114      29.099  34.946  33.663  1.00  0.00           C
ATOM    886  CD  LYS   114      28.742  34.147  34.895  1.00  0.00           C
ATOM    887  CE  LYS   114      27.343  33.465  34.928  1.00  0.00           C
ATOM    888  NZ  LYS   114      27.325  32.025  34.600  1.00  0.00           N
ATOM    889  C   LYS   114      30.894  38.029  33.576  1.00  0.00           C
ATOM    890  O   LYS   114      29.934  38.528  34.147  1.00  0.00           O
ATOM    891  N   TYR   115      32.134  38.541  33.723  1.00  0.00           N
ATOM    892  CA  TYR   115      32.554  39.523  34.791  1.00  0.00           C
ATOM    893  CB  TYR   115      34.013  39.855  34.688  1.00  0.00           C
ATOM    894  CG  TYR   115      34.564  40.707  35.836  1.00  0.00           C
ATOM    895  CD1 TYR   115      35.177  40.060  36.906  1.00  0.00           C
ATOM    896  CE1 TYR   115      35.528  40.712  38.105  1.00  0.00           C
ATOM    897  CZ  TYR   115      35.316  42.151  38.093  1.00  0.00           C
ATOM    898  OH  TYR   115      35.776  42.894  39.151  1.00  0.00           O
ATOM    899  CE2 TYR   115      34.783  42.839  37.023  1.00  0.00           C
ATOM    900  CD2 TYR   115      34.342  42.147  35.875  1.00  0.00           C
ATOM    901  C   TYR   115      31.722  40.742  34.871  1.00  0.00           C
ATOM    902  O   TYR   115      31.354  41.153  35.991  1.00  0.00           O
ATOM    903  N   GLN   116      31.319  41.400  33.791  1.00  0.00           N
ATOM    904  CA  GLN   116      30.518  42.629  33.781  1.00  0.00           C
ATOM    905  CB  GLN   116      30.594  43.217  32.380  1.00  0.00           C
ATOM    906  CG  GLN   116      31.973  43.929  32.076  1.00  0.00           C
ATOM    907  CD  GLN   116      32.342  45.130  32.954  1.00  0.00           C
ATOM    908  OE1 GLN   116      31.552  45.980  33.354  1.00  0.00           O
ATOM    909  NE2 GLN   116      33.643  45.182  33.122  1.00  0.00           N
ATOM    910  C   GLN   116      29.109  42.397  34.323  1.00  0.00           C
ATOM    911  O   GLN   116      28.408  43.297  34.773  1.00  0.00           O
ATOM    912  N   SER   117      28.530  41.156  34.146  1.00  0.00           N
ATOM    913  CA  SER   117      27.262  40.705  34.829  1.00  0.00           C
ATOM    914  CB  SER   117      26.572  39.683  33.891  1.00  0.00           C
ATOM    915  OG  SER   117      25.163  39.621  34.073  1.00  0.00           O
ATOM    916  C   SER   117      27.325  40.147  36.229  1.00  0.00           C
ATOM    917  O   SER   117      26.457  40.417  37.140  1.00  0.00           O
ATOM    918  N   LEU   118      28.417  39.389  36.518  1.00  0.00           N
ATOM    919  CA  LEU   118      28.760  38.811  37.759  1.00  0.00           C
ATOM    920  CB  LEU   118      29.851  37.802  37.448  1.00  0.00           C
ATOM    921  CG  LEU   118      30.564  37.085  38.598  1.00  0.00           C
ATOM    922  CD1 LEU   118      31.325  35.855  38.088  1.00  0.00           C
ATOM    923  CD2 LEU   118      31.574  37.897  39.325  1.00  0.00           C
ATOM    924  C   LEU   118      29.100  39.943  38.756  1.00  0.00           C
ATOM    925  O   LEU   118      28.742  39.854  39.957  1.00  0.00           O
ATOM    926  N   LEU   119      29.858  40.994  38.364  1.00  0.00           N
ATOM    927  CA  LEU   119      30.007  42.235  39.202  1.00  0.00           C
ATOM    928  CB  LEU   119      31.438  42.278  39.820  1.00  0.00           C
ATOM    929  CG  LEU   119      31.669  43.270  40.908  1.00  0.00           C
ATOM    930  CD1 LEU   119      31.112  42.610  42.210  1.00  0.00           C
ATOM    931  CD2 LEU   119      33.108  43.562  41.125  1.00  0.00           C
ATOM    932  C   LEU   119      29.584  43.553  38.531  1.00  0.00           C
ATOM    933  O   LEU   119      30.392  44.424  38.208  1.00  0.00           O
ATOM    934  N   THR   120      28.294  43.851  38.553  1.00  0.00           N
ATOM    935  CA  THR   120      27.821  45.200  38.352  1.00  0.00           C
ATOM    936  CB  THR   120      26.291  45.118  38.284  1.00  0.00           C
ATOM    937  CG2 THR   120      25.701  44.196  37.267  1.00  0.00           C
ATOM    938  OG1 THR   120      25.634  44.769  39.486  1.00  0.00           O
ATOM    939  C   THR   120      28.232  46.113  39.490  1.00  0.00           C
ATOM    940  O   THR   120      28.514  45.624  40.620  1.00  0.00           O
ATOM    941  N   LYS   121      28.159  47.422  39.258  1.00  0.00           N
ATOM    942  CA  LYS   121      28.150  48.424  40.357  1.00  0.00           C
ATOM    943  CB  LYS   121      27.847  49.822  39.816  1.00  0.00           C
ATOM    944  CG  LYS   121      27.977  50.954  40.794  1.00  0.00           C
ATOM    945  CD  LYS   121      27.584  52.322  40.173  1.00  0.00           C
ATOM    946  CE  LYS   121      28.511  52.652  38.991  1.00  0.00           C
ATOM    947  NZ  LYS   121      28.508  54.142  38.629  1.00  0.00           N
ATOM    948  C   LYS   121      27.192  47.974  41.569  1.00  0.00           C
ATOM    949  O   LYS   121      27.625  47.826  42.739  1.00  0.00           O
ATOM    950  N   ASN   122      25.913  47.701  41.332  1.00  0.00           N
ATOM    951  CA  ASN   122      24.915  47.211  42.204  1.00  0.00           C
ATOM    952  CB  ASN   122      23.664  47.018  41.426  1.00  0.00           C
ATOM    953  CG  ASN   122      22.566  46.467  42.229  1.00  0.00           C
ATOM    954  OD1 ASN   122      22.658  45.368  42.700  1.00  0.00           O
ATOM    955  ND2 ASN   122      21.475  47.166  42.460  1.00  0.00           N
ATOM    956  C   ASN   122      25.398  45.993  43.045  1.00  0.00           C
ATOM    957  O   ASN   122      25.410  46.064  44.295  1.00  0.00           O
ATOM    958  N   LYS   123      25.958  45.043  42.385  1.00  0.00           N
ATOM    959  CA  LYS   123      26.351  43.814  43.086  1.00  0.00           C
ATOM    960  CB  LYS   123      26.481  42.673  42.077  1.00  0.00           C
ATOM    961  CG  LYS   123      25.141  42.270  41.450  1.00  0.00           C
ATOM    962  CD  LYS   123      25.471  41.170  40.431  1.00  0.00           C
ATOM    963  CE  LYS   123      24.181  40.507  40.034  1.00  0.00           C
ATOM    964  NZ  LYS   123      24.381  39.486  38.935  1.00  0.00           N
ATOM    965  C   LYS   123      27.603  44.037  43.994  1.00  0.00           C
ATOM    966  O   LYS   123      27.725  43.329  44.954  1.00  0.00           O
ATOM    967  N   ALA   124      28.460  45.008  43.621  1.00  0.00           N
ATOM    968  CA  ALA   124      29.501  45.521  44.419  1.00  0.00           C
ATOM    969  CB  ALA   124      30.458  46.441  43.706  1.00  0.00           C
ATOM    970  C   ALA   124      29.002  46.132  45.709  1.00  0.00           C
ATOM    971  O   ALA   124      29.305  45.664  46.789  1.00  0.00           O
ATOM    972  N   ARG   125      28.170  47.170  45.569  1.00  0.00           N
ATOM    973  CA  ARG   125      27.442  47.751  46.749  1.00  0.00           C
ATOM    974  CB  ARG   125      26.489  48.869  46.339  1.00  0.00           C
ATOM    975  CG  ARG   125      27.256  50.109  45.806  1.00  0.00           C
ATOM    976  CD  ARG   125      26.274  51.137  45.327  1.00  0.00           C
ATOM    977  NE  ARG   125      26.941  52.488  45.044  1.00  0.00           N
ATOM    978  CZ  ARG   125      26.249  53.627  44.883  1.00  0.00           C
ATOM    979  NH1 ARG   125      24.949  53.755  44.925  1.00  0.00           N
ATOM    980  NH2 ARG   125      26.867  54.747  44.651  1.00  0.00           N
ATOM    981  C   ARG   125      26.735  46.721  47.642  1.00  0.00           C
ATOM    982  O   ARG   125      26.736  46.932  48.861  1.00  0.00           O
ATOM    983  N   VAL   126      26.285  45.629  47.074  1.00  0.00           N
ATOM    984  CA  VAL   126      25.788  44.490  47.826  1.00  0.00           C
ATOM    985  CB  VAL   126      24.958  43.567  46.899  1.00  0.00           C
ATOM    986  CG1 VAL   126      24.371  42.447  47.671  1.00  0.00           C
ATOM    987  CG2 VAL   126      23.666  44.224  46.280  1.00  0.00           C
ATOM    988  C   VAL   126      26.911  43.742  48.555  1.00  0.00           C
ATOM    989  O   VAL   126      26.763  43.514  49.716  1.00  0.00           O
ATOM    990  N   ILE   127      27.990  43.303  47.874  1.00  0.00           N
ATOM    991  CA  ILE   127      28.982  42.395  48.423  1.00  0.00           C
ATOM    992  CB  ILE   127      29.812  41.685  47.293  1.00  0.00           C
ATOM    993  CG2 ILE   127      31.044  40.908  47.812  1.00  0.00           C
ATOM    994  CG1 ILE   127      28.991  40.743  46.346  1.00  0.00           C
ATOM    995  CD1 ILE   127      29.640  40.412  44.965  1.00  0.00           C
ATOM    996  C   ILE   127      29.873  43.038  49.491  1.00  0.00           C
ATOM    997  O   ILE   127      30.196  42.320  50.422  1.00  0.00           O
ATOM    998  N   ILE   128      30.141  44.378  49.449  1.00  0.00           N
ATOM    999  CA  ILE   128      30.662  45.071  50.587  1.00  0.00           C
ATOM   1000  CB  ILE   128      31.099  46.491  50.185  1.00  0.00           C
ATOM   1001  CG2 ILE   128      29.917  47.428  49.685  1.00  0.00           C
ATOM   1002  CG1 ILE   128      31.870  47.363  51.202  1.00  0.00           C
ATOM   1003  CD1 ILE   128      33.151  46.666  51.631  1.00  0.00           C
ATOM   1004  C   ILE   128      29.754  45.051  51.779  1.00  0.00           C
ATOM   1005  O   ILE   128      30.236  44.993  52.908  1.00  0.00           O
ATOM   1006  N   LEU   129      28.384  45.028  51.581  1.00  0.00           N
ATOM   1007  CA  LEU   129      27.376  44.958  52.653  1.00  0.00           C
ATOM   1008  CB  LEU   129      25.984  45.566  52.214  1.00  0.00           C
ATOM   1009  CG  LEU   129      24.826  45.515  53.226  1.00  0.00           C
ATOM   1010  CD1 LEU   129      24.238  44.125  53.469  1.00  0.00           C
ATOM   1011  CD2 LEU   129      25.217  46.058  54.595  1.00  0.00           C
ATOM   1012  C   LEU   129      27.389  43.589  53.275  1.00  0.00           C
ATOM   1013  O   LEU   129      27.551  43.481  54.524  1.00  0.00           O
ATOM   1014  N   MET   130      27.269  42.558  52.466  1.00  0.00           N
ATOM   1015  CA  MET   130      27.362  41.189  52.868  1.00  0.00           C
ATOM   1016  CB  MET   130      27.381  40.267  51.609  1.00  0.00           C
ATOM   1017  CG  MET   130      27.304  38.767  51.991  1.00  0.00           C
ATOM   1018  SD  MET   130      26.067  38.327  53.234  1.00  0.00           S
ATOM   1019  CE  MET   130      26.129  36.567  53.056  1.00  0.00           C
ATOM   1020  C   MET   130      28.674  40.832  53.696  1.00  0.00           C
ATOM   1021  O   MET   130      28.636  39.903  54.527  1.00  0.00           O
ATOM   1022  N   VAL   131      29.812  41.553  53.413  1.00  0.00           N
ATOM   1023  CA  VAL   131      31.034  41.466  54.211  1.00  0.00           C
ATOM   1024  CB  VAL   131      32.232  42.097  53.538  1.00  0.00           C
ATOM   1025  CG1 VAL   131      33.472  42.390  54.336  1.00  0.00           C
ATOM   1026  CG2 VAL   131      32.761  41.166  52.499  1.00  0.00           C
ATOM   1027  C   VAL   131      30.825  42.047  55.651  1.00  0.00           C
ATOM   1028  O   VAL   131      31.058  41.429  56.711  1.00  0.00           O
ATOM   1029  N   TRP   132      30.503  43.387  55.770  1.00  0.00           N
ATOM   1030  CA  TRP   132      30.465  44.069  57.139  1.00  0.00           C
ATOM   1031  CB  TRP   132      30.332  45.578  56.997  1.00  0.00           C
ATOM   1032  CG  TRP   132      31.721  46.200  56.784  1.00  0.00           C
ATOM   1033  CD1 TRP   132      32.278  46.330  55.573  1.00  0.00           C
ATOM   1034  NE1 TRP   132      33.538  46.872  55.750  1.00  0.00           N
ATOM   1035  CE2 TRP   132      33.900  47.044  57.029  1.00  0.00           C
ATOM   1036  CZ2 TRP   132      35.070  47.437  57.677  1.00  0.00           C
ATOM   1037  CH2 TRP   132      35.023  47.588  59.127  1.00  0.00           C
ATOM   1038  CZ3 TRP   132      33.924  47.238  59.849  1.00  0.00           C
ATOM   1039  CE3 TRP   132      32.744  46.805  59.131  1.00  0.00           C
ATOM   1040  CD2 TRP   132      32.712  46.673  57.722  1.00  0.00           C
ATOM   1041  C   TRP   132      29.287  43.538  57.982  1.00  0.00           C
ATOM   1042  O   TRP   132      29.409  43.460  59.221  1.00  0.00           O
ATOM   1043  N   ILE   133      28.146  43.196  57.394  1.00  0.00           N
ATOM   1044  CA  ILE   133      26.938  42.825  58.176  1.00  0.00           C
ATOM   1045  CB  ILE   133      25.627  42.882  57.268  1.00  0.00           C
ATOM   1046  CG2 ILE   133      25.407  41.720  56.320  1.00  0.00           C
ATOM   1047  CG1 ILE   133      24.398  42.951  58.190  1.00  0.00           C
ATOM   1048  CD1 ILE   133      23.066  43.258  57.492  1.00  0.00           C
ATOM   1049  C   ILE   133      27.131  41.446  58.808  1.00  0.00           C
ATOM   1050  O   ILE   133      26.914  41.337  60.048  1.00  0.00           O
ATOM   1051  N   VAL   134      27.762  40.466  58.178  1.00  0.00           N
ATOM   1052  CA  VAL   134      28.105  39.177  58.809  1.00  0.00           C
ATOM   1053  CB  VAL   134      28.415  38.097  57.720  1.00  0.00           C
ATOM   1054  CG1 VAL   134      28.918  36.808  58.391  1.00  0.00           C
ATOM   1055  CG2 VAL   134      27.104  37.914  56.982  1.00  0.00           C
ATOM   1056  C   VAL   134      29.226  39.340  59.797  1.00  0.00           C
ATOM   1057  O   VAL   134      29.059  38.922  60.908  1.00  0.00           O
ATOM   1058  N   SER   135      30.325  40.042  59.544  1.00  0.00           N
ATOM   1059  CA  SER   135      31.366  40.455  60.462  1.00  0.00           C
ATOM   1060  CB  SER   135      32.353  41.345  59.809  1.00  0.00           C
ATOM   1061  OG  SER   135      32.822  40.754  58.609  1.00  0.00           O
ATOM   1062  C   SER   135      30.867  41.095  61.732  1.00  0.00           C
ATOM   1063  O   SER   135      31.379  40.688  62.752  1.00  0.00           O
ATOM   1064  N   GLY   136      29.806  41.914  61.713  1.00  0.00           N
ATOM   1065  CA  GLY   136      29.187  42.434  62.943  1.00  0.00           C
ATOM   1066  C   GLY   136      28.550  41.365  63.786  1.00  0.00           C
ATOM   1067  O   GLY   136      28.652  41.416  64.995  1.00  0.00           O
ATOM   1068  N   LEU   137      27.860  40.433  63.168  1.00  0.00           N
ATOM   1069  CA  LEU   137      27.253  39.303  63.890  1.00  0.00           C
ATOM   1070  CB  LEU   137      26.223  38.590  63.003  1.00  0.00           C
ATOM   1071  CG  LEU   137      25.061  39.458  62.484  1.00  0.00           C
ATOM   1072  CD1 LEU   137      24.230  38.495  61.497  1.00  0.00           C
ATOM   1073  CD2 LEU   137      24.192  39.978  63.625  1.00  0.00           C
ATOM   1074  C   LEU   137      28.276  38.335  64.460  1.00  0.00           C
ATOM   1075  O   LEU   137      28.038  37.736  65.511  1.00  0.00           O
ATOM   1076  N   THR   138      29.415  38.106  63.788  1.00  0.00           N
ATOM   1077  CA  THR   138      30.377  37.048  64.168  1.00  0.00           C
ATOM   1078  CB  THR   138      30.966  36.387  62.858  1.00  0.00           C
ATOM   1079  CG2 THR   138      29.944  36.084  61.740  1.00  0.00           C
ATOM   1080  OG1 THR   138      31.783  37.248  62.246  1.00  0.00           O
ATOM   1081  C   THR   138      31.488  37.551  65.196  1.00  0.00           C
ATOM   1082  O   THR   138      32.200  36.703  65.766  1.00  0.00           O
ATOM   1083  N   SER   139      31.626  38.841  65.324  1.00  0.00           N
ATOM   1084  CA  SER   139      32.757  39.364  66.071  1.00  0.00           C
ATOM   1085  CB  SER   139      33.844  39.894  65.199  1.00  0.00           C
ATOM   1086  OG  SER   139      33.421  41.063  64.438  1.00  0.00           O
ATOM   1087  C   SER   139      32.307  40.385  67.111  1.00  0.00           C
ATOM   1088  O   SER   139      32.369  40.156  68.331  1.00  0.00           O
ATOM   1089  N   PHE   140      31.704  41.463  66.640  1.00  0.00           N
ATOM   1090  CA  PHE   140      31.214  42.613  67.490  1.00  0.00           C
ATOM   1091  CB  PHE   140      30.891  43.732  66.449  1.00  0.00           C
ATOM   1092  CG  PHE   140      30.660  45.062  67.097  1.00  0.00           C
ATOM   1093  CD1 PHE   140      31.588  46.073  66.924  1.00  0.00           C
ATOM   1094  CE1 PHE   140      31.267  47.324  67.443  1.00  0.00           C
ATOM   1095  CZ  PHE   140      30.058  47.603  68.175  1.00  0.00           C
ATOM   1096  CE2 PHE   140      29.150  46.521  68.308  1.00  0.00           C
ATOM   1097  CD2 PHE   140      29.431  45.291  67.779  1.00  0.00           C
ATOM   1098  C   PHE   140      29.996  42.183  68.422  1.00  0.00           C
ATOM   1099  O   PHE   140      29.907  42.814  69.491  1.00  0.00           O
ATOM   1100  N   LEU   141      29.087  41.341  67.905  1.00  0.00           N
ATOM   1101  CA  LEU   141      27.849  40.960  68.637  1.00  0.00           C
ATOM   1102  CB  LEU   141      26.828  40.317  67.750  1.00  0.00           C
ATOM   1103  CG  LEU   141      25.590  39.866  68.543  1.00  0.00           C
ATOM   1104  CD1 LEU   141      24.719  41.076  68.992  1.00  0.00           C
ATOM   1105  CD2 LEU   141      24.840  38.914  67.565  1.00  0.00           C
ATOM   1106  C   LEU   141      28.252  40.192  69.938  1.00  0.00           C
ATOM   1107  O   LEU   141      27.773  40.593  71.008  1.00  0.00           O
ATOM   1108  N   PRO   142      29.064  39.153  69.948  1.00  0.00           N
ATOM   1109  CD  PRO   142      29.493  38.393  68.778  1.00  0.00           C
ATOM   1110  CG  PRO   142      30.016  37.064  69.269  1.00  0.00           C
ATOM   1111  CB  PRO   142      30.477  37.466  70.677  1.00  0.00           C
ATOM   1112  CA  PRO   142      29.497  38.506  71.238  1.00  0.00           C
ATOM   1113  C   PRO   142      30.127  39.388  72.306  1.00  0.00           C
ATOM   1114  O   PRO   142      30.030  39.039  73.456  1.00  0.00           O
ATOM   1115  N   ILE   143      30.845  40.449  71.903  1.00  0.00           N
ATOM   1116  CA  ILE   143      31.375  41.421  72.861  1.00  0.00           C
ATOM   1117  CB  ILE   143      32.553  42.282  72.238  1.00  0.00           C
ATOM   1118  CG2 ILE   143      33.333  43.064  73.365  1.00  0.00           C
ATOM   1119  CG1 ILE   143      33.592  41.612  71.367  1.00  0.00           C
ATOM   1120  CD1 ILE   143      34.345  40.344  71.907  1.00  0.00           C
ATOM   1121  C   ILE   143      30.215  42.180  73.522  1.00  0.00           C
ATOM   1122  O   ILE   143      30.027  42.121  74.712  1.00  0.00           O
ATOM   1123  N   GLN   144      29.363  42.788  72.742  1.00  0.00           N
ATOM   1124  CA  GLN   144      28.182  43.526  73.263  1.00  0.00           C
ATOM   1125  CB  GLN   144      27.689  44.394  72.183  1.00  0.00           C
ATOM   1126  CG  GLN   144      28.597  45.555  71.720  1.00  0.00           C
ATOM   1127  CD  GLN   144      28.937  46.497  72.918  1.00  0.00           C
ATOM   1128  OE1 GLN   144      28.439  46.478  74.049  1.00  0.00           O
ATOM   1129  NE2 GLN   144      29.735  47.488  72.626  1.00  0.00           N
ATOM   1130  C   GLN   144      27.195  42.616  73.996  1.00  0.00           C
ATOM   1131  O   GLN   144      26.416  43.146  74.807  1.00  0.00           O
ATOM   1132  N   MET   145      27.066  41.325  73.628  1.00  0.00           N
ATOM   1133  CA  MET   145      26.399  40.295  74.451  1.00  0.00           C
ATOM   1134  CB  MET   145      26.040  39.054  73.643  1.00  0.00           C
ATOM   1135  CG  MET   145      25.048  39.261  72.464  1.00  0.00           C
ATOM   1136  SD  MET   145      23.348  39.809  73.036  1.00  0.00           S
ATOM   1137  CE  MET   145      22.531  38.258  73.390  1.00  0.00           C
ATOM   1138  C   MET   145      27.262  39.848  75.710  1.00  0.00           C
ATOM   1139  O   MET   145      26.755  38.918  76.382  1.00  0.00           O
ATOM   1140  N   HIS   146      28.452  40.410  76.027  1.00  0.00           N
ATOM   1141  CA  HIS   146      29.364  40.023  77.156  1.00  0.00           C
ATOM   1142  CB  HIS   146      28.806  40.604  78.496  1.00  0.00           C
ATOM   1143  CG  HIS   146      28.403  42.043  78.445  1.00  0.00           C
ATOM   1144  ND1 HIS   146      27.304  42.613  79.166  1.00  0.00           N
ATOM   1145  CE1 HIS   146      27.231  43.882  78.795  1.00  0.00           C
ATOM   1146  NE2 HIS   146      28.109  44.162  77.813  1.00  0.00           N
ATOM   1147  CD2 HIS   146      28.930  43.083  77.643  1.00  0.00           C
ATOM   1148  C   HIS   146      29.717  38.534  77.207  1.00  0.00           C
ATOM   1149  O   HIS   146      30.389  38.076  78.147  1.00  0.00           O
ATOM   1150  N   TRP   147      29.416  37.762  76.249  1.00  0.00           N
ATOM   1151  CA  TRP   147      29.748  36.322  76.140  1.00  0.00           C
ATOM   1152  CB  TRP   147      29.147  35.810  74.812  1.00  0.00           C
ATOM   1153  CG  TRP   147      27.717  35.718  74.684  1.00  0.00           C
ATOM   1154  CD1 TRP   147      26.779  35.467  75.596  1.00  0.00           C
ATOM   1155  NE1 TRP   147      25.498  35.415  75.068  1.00  0.00           N
ATOM   1156  CE2 TRP   147      25.605  35.473  73.668  1.00  0.00           C
ATOM   1157  CZ2 TRP   147      24.654  35.410  72.680  1.00  0.00           C
ATOM   1158  CH2 TRP   147      25.041  35.539  71.379  1.00  0.00           C
ATOM   1159  CZ3 TRP   147      26.421  35.471  71.057  1.00  0.00           C
ATOM   1160  CE3 TRP   147      27.383  35.574  72.085  1.00  0.00           C
ATOM   1161  CD2 TRP   147      27.015  35.615  73.456  1.00  0.00           C
ATOM   1162  C   TRP   147      31.189  35.945  76.118  1.00  0.00           C
ATOM   1163  O   TRP   147      31.561  34.866  76.539  1.00  0.00           O
ATOM   1164  N   TYR   148      32.047  36.906  75.886  1.00  0.00           N
ATOM   1165  CA  TYR   148      33.507  36.798  75.983  1.00  0.00           C
ATOM   1166  CB  TYR   148      34.234  37.968  75.171  1.00  0.00           C
ATOM   1167  CG  TYR   148      34.163  39.319  75.859  1.00  0.00           C
ATOM   1168  CD1 TYR   148      33.002  40.067  75.760  1.00  0.00           C
ATOM   1169  CE1 TYR   148      32.881  41.308  76.428  1.00  0.00           C
ATOM   1170  CZ  TYR   148      33.952  41.770  77.136  1.00  0.00           C
ATOM   1171  OH  TYR   148      33.981  42.971  77.734  1.00  0.00           O
ATOM   1172  CE2 TYR   148      35.103  40.992  77.305  1.00  0.00           C
ATOM   1173  CD2 TYR   148      35.204  39.742  76.687  1.00  0.00           C
ATOM   1174  C   TYR   148      34.050  36.671  77.433  1.00  0.00           C
ATOM   1175  O   TYR   148      35.081  36.043  77.772  1.00  0.00           O
ATOM   1176  N   ARG   149      33.350  37.391  78.363  1.00  0.00           N
ATOM   1177  CA  ARG   149      33.832  37.723  79.752  1.00  0.00           C
ATOM   1178  CB  ARG   149      32.832  38.643  80.482  1.00  0.00           C
ATOM   1179  CG  ARG   149      32.639  40.052  79.980  1.00  0.00           C
ATOM   1180  CD  ARG   149      31.749  40.932  80.881  1.00  0.00           C
ATOM   1181  NE  ARG   149      31.536  42.261  80.269  1.00  0.00           N
ATOM   1182  CZ  ARG   149      30.786  43.160  80.870  1.00  0.00           C
ATOM   1183  NH1 ARG   149      30.178  43.111  82.011  1.00  0.00           N
ATOM   1184  NH2 ARG   149      30.593  44.269  80.398  1.00  0.00           N
ATOM   1185  C   ARG   149      34.235  36.485  80.572  1.00  0.00           C
ATOM   1186  O   ARG   149      33.627  35.424  80.405  1.00  0.00           O
ATOM   1187  N   ALA   150      35.147  36.628  81.471  1.00  0.00           N
ATOM   1188  CA  ALA   150      35.810  35.610  82.301  1.00  0.00           C
ATOM   1189  CB  ALA   150      37.379  35.752  82.248  1.00  0.00           C
ATOM   1190  C   ALA   150      35.172  35.581  83.712  1.00  0.00           C
ATOM   1191  O   ALA   150      34.511  36.610  84.092  1.00  0.00           O
ATOM   1192  N   THR   151      35.155  34.442  84.444  1.00  0.00           N
ATOM   1193  CA  THR   151      34.617  34.332  85.765  1.00  0.00           C
ATOM   1194  CB  THR   151      33.690  32.991  85.958  1.00  0.00           C
ATOM   1195  CG2 THR   151      33.052  32.762  87.309  1.00  0.00           C
ATOM   1196  OG1 THR   151      32.548  33.178  85.130  1.00  0.00           O
ATOM   1197  C   THR   151      35.569  34.635  86.913  1.00  0.00           C
ATOM   1198  O   THR   151      35.110  35.006  88.013  1.00  0.00           O
ATOM   1199  N   HIS   152      36.898  34.637  86.660  1.00  0.00           N
ATOM   1200  CA  HIS   152      37.930  34.900  87.748  1.00  0.00           C
ATOM   1201  CB  HIS   152      39.410  34.492  87.356  1.00  0.00           C
ATOM   1202  CG  HIS   152      40.027  35.371  86.284  1.00  0.00           C
ATOM   1203  ND1 HIS   152      40.865  36.483  86.571  1.00  0.00           N
ATOM   1204  CE1 HIS   152      41.293  36.902  85.440  1.00  0.00           C
ATOM   1205  NE2 HIS   152      40.732  36.230  84.452  1.00  0.00           N
ATOM   1206  CD2 HIS   152      40.015  35.210  84.944  1.00  0.00           C
ATOM   1207  C   HIS   152      37.889  36.301  88.317  1.00  0.00           C
ATOM   1208  O   HIS   152      37.526  37.299  87.656  1.00  0.00           O
ATOM   1209  N   GLN   153      38.251  36.443  89.566  1.00  0.00           N
ATOM   1210  CA  GLN   153      38.340  37.674  90.374  1.00  0.00           C
ATOM   1211  CB  GLN   153      38.773  37.277  91.794  1.00  0.00           C
ATOM   1212  CG  GLN   153      38.463  38.397  92.823  1.00  0.00           C
ATOM   1213  CD  GLN   153      37.012  38.865  92.845  1.00  0.00           C
ATOM   1214  OE1 GLN   153      36.234  38.115  93.367  1.00  0.00           O
ATOM   1215  NE2 GLN   153      36.660  40.044  92.354  1.00  0.00           N
ATOM   1216  C   GLN   153      38.987  38.844  89.741  1.00  0.00           C
ATOM   1217  O   GLN   153      38.396  39.913  89.741  1.00  0.00           O
ATOM   1218  N   GLU   154      40.136  38.695  89.140  1.00  0.00           N
ATOM   1219  CA  GLU   154      40.724  39.715  88.367  1.00  0.00           C
ATOM   1220  CB  GLU   154      42.224  39.307  88.055  1.00  0.00           C
ATOM   1221  CG  GLU   154      43.101  40.518  87.622  1.00  0.00           C
ATOM   1222  CD  GLU   154      43.322  41.470  88.781  1.00  0.00           C
ATOM   1223  OE1 GLU   154      42.431  42.269  89.161  1.00  0.00           O
ATOM   1224  OE2 GLU   154      44.472  41.472  89.269  1.00  0.00           O
ATOM   1225  C   GLU   154      39.921  40.242  87.198  1.00  0.00           C
ATOM   1226  O   GLU   154      40.019  41.422  86.896  1.00  0.00           O
ATOM   1227  N   ALA   155      39.051  39.410  86.591  1.00  0.00           N
ATOM   1228  CA  ALA   155      38.278  39.707  85.312  1.00  0.00           C
ATOM   1229  CB  ALA   155      38.059  38.406  84.564  1.00  0.00           C
ATOM   1230  C   ALA   155      37.008  40.356  85.833  1.00  0.00           C
ATOM   1231  O   ALA   155      36.676  41.425  85.312  1.00  0.00           O
ATOM   1232  N   ILE   156      36.291  39.776  86.835  1.00  0.00           N
ATOM   1233  CA  ILE   156      34.991  40.345  87.396  1.00  0.00           C
ATOM   1234  CB  ILE   156      34.234  39.165  88.049  1.00  0.00           C
ATOM   1235  CG2 ILE   156      34.174  37.824  87.201  1.00  0.00           C
ATOM   1236  CG1 ILE   156      34.547  38.897  89.479  1.00  0.00           C
ATOM   1237  CD1 ILE   156      33.547  39.657  90.360  1.00  0.00           C
ATOM   1238  C   ILE   156      35.270  41.657  88.214  1.00  0.00           C
ATOM   1239  O   ILE   156      34.399  42.455  88.224  1.00  0.00           O
ATOM   1240  N   ASN   157      36.521  41.839  88.672  1.00  0.00           N
ATOM   1241  CA  ASN   157      36.970  43.180  89.139  1.00  0.00           C
ATOM   1242  CB  ASN   157      38.301  42.933  89.787  1.00  0.00           C
ATOM   1243  CG  ASN   157      38.920  44.135  90.515  1.00  0.00           C
ATOM   1244  OD1 ASN   157      38.180  45.025  90.965  1.00  0.00           O
ATOM   1245  ND2 ASN   157      40.211  44.077  90.793  1.00  0.00           N
ATOM   1246  C   ASN   157      37.076  44.159  88.038  1.00  0.00           C
ATOM   1247  O   ASN   157      36.495  45.218  88.057  1.00  0.00           O
ATOM   1248  N   CYS   158      37.715  43.739  86.907  1.00  0.00           N
ATOM   1249  CA  CYS   158      38.062  44.598  85.765  1.00  0.00           C
ATOM   1250  CB  CYS   158      38.871  43.778  84.755  1.00  0.00           C
ATOM   1251  SG  CYS   158      39.407  44.767  83.303  1.00  0.00           S
ATOM   1252  C   CYS   158      36.750  45.085  85.107  1.00  0.00           C
ATOM   1253  O   CYS   158      36.598  46.244  84.816  1.00  0.00           O
ATOM   1254  N   TYR   159      35.701  44.243  84.890  1.00  0.00           N
ATOM   1255  CA  TYR   159      34.319  44.700  84.392  1.00  0.00           C
ATOM   1256  CB  TYR   159      33.530  43.528  83.824  1.00  0.00           C
ATOM   1257  CG  TYR   159      34.201  42.438  83.065  1.00  0.00           C
ATOM   1258  CD1 TYR   159      35.008  42.778  81.943  1.00  0.00           C
ATOM   1259  CE1 TYR   159      35.819  41.768  81.323  1.00  0.00           C
ATOM   1260  CZ  TYR   159      35.671  40.439  81.805  1.00  0.00           C
ATOM   1261  OH  TYR   159      36.342  39.419  81.265  1.00  0.00           O
ATOM   1262  CE2 TYR   159      34.874  40.139  82.897  1.00  0.00           C
ATOM   1263  CD2 TYR   159      34.103  41.119  83.577  1.00  0.00           C
ATOM   1264  C   TYR   159      33.490  45.560  85.352  1.00  0.00           C
ATOM   1265  O   TYR   159      32.458  46.088  84.973  1.00  0.00           O
ATOM   1266  N   ALA   160      33.971  45.662  86.541  1.00  0.00           N
ATOM   1267  CA  ALA   160      33.442  46.663  87.481  1.00  0.00           C
ATOM   1268  CB  ALA   160      33.195  45.774  88.712  1.00  0.00           C
ATOM   1269  C   ALA   160      34.290  47.884  87.678  1.00  0.00           C
ATOM   1270  O   ALA   160      33.729  48.944  87.997  1.00  0.00           O
ATOM   1271  N   ASN   161      35.620  47.846  87.475  1.00  0.00           N
ATOM   1272  CA  ASN   161      36.629  48.918  87.802  1.00  0.00           C
ATOM   1273  CB  ASN   161      37.960  48.200  88.021  1.00  0.00           C
ATOM   1274  CG  ASN   161      39.099  49.123  88.358  1.00  0.00           C
ATOM   1275  OD1 ASN   161      39.637  49.792  87.516  1.00  0.00           O
ATOM   1276  ND2 ASN   161      39.431  49.175  89.647  1.00  0.00           N
ATOM   1277  C   ASN   161      36.845  50.097  86.750  1.00  0.00           C
ATOM   1278  O   ASN   161      37.063  49.916  85.580  1.00  0.00           O
ATOM   1279  N   GLU   162      36.784  51.298  87.229  1.00  0.00           N
ATOM   1280  CA  GLU   162      36.671  52.547  86.487  1.00  0.00           C
ATOM   1281  CB  GLU   162      36.211  53.537  87.517  1.00  0.00           C
ATOM   1282  CG  GLU   162      34.793  53.216  88.050  1.00  0.00           C
ATOM   1283  CD  GLU   162      34.413  54.236  89.079  1.00  0.00           C
ATOM   1284  OE1 GLU   162      33.881  55.315  88.749  1.00  0.00           O
ATOM   1285  OE2 GLU   162      34.615  53.888  90.259  1.00  0.00           O
ATOM   1286  C   GLU   162      37.899  52.957  85.665  1.00  0.00           C
ATOM   1287  O   GLU   162      37.936  53.996  84.983  1.00  0.00           O
ATOM   1288  N   THR   163      38.990  52.229  85.704  1.00  0.00           N
ATOM   1289  CA  THR   163      40.269  52.380  85.032  1.00  0.00           C
ATOM   1290  CB  THR   163      41.409  53.123  85.909  1.00  0.00           C
ATOM   1291  CG2 THR   163      41.097  54.673  86.077  1.00  0.00           C
ATOM   1292  OG1 THR   163      41.582  52.615  87.189  1.00  0.00           O
ATOM   1293  C   THR   163      40.830  51.160  84.442  1.00  0.00           C
ATOM   1294  O   THR   163      41.868  51.301  83.730  1.00  0.00           O
ATOM   1295  N   CYS   164      40.181  49.999  84.495  1.00  0.00           N
ATOM   1296  CA  CYS   164      40.622  48.819  83.786  1.00  0.00           C
ATOM   1297  CB  CYS   164      40.065  47.559  84.438  1.00  0.00           C
ATOM   1298  SG  CYS   164      40.857  46.060  84.019  1.00  0.00           S
ATOM   1299  C   CYS   164      40.210  48.846  82.296  1.00  0.00           C
ATOM   1300  O   CYS   164      39.009  49.004  82.018  1.00  0.00           O
ATOM   1301  N   CYS   165      41.089  48.417  81.315  1.00  0.00           N
ATOM   1302  CA  CYS   165      40.597  47.834  80.087  1.00  0.00           C
ATOM   1303  CB  CYS   165      40.434  48.943  79.066  1.00  0.00           C
ATOM   1304  SG  CYS   165      39.422  48.379  77.618  1.00  0.00           S
ATOM   1305  C   CYS   165      41.428  46.675  79.567  1.00  0.00           C
ATOM   1306  O   CYS   165      42.277  46.825  78.666  1.00  0.00           O
ATOM   1307  N   ASP   166      41.371  45.445  80.159  1.00  0.00           N
ATOM   1308  CA  ASP   166      42.202  44.286  79.659  1.00  0.00           C
ATOM   1309  CB  ASP   166      43.125  43.839  80.808  1.00  0.00           C
ATOM   1310  CG  ASP   166      44.454  44.471  80.755  1.00  0.00           C
ATOM   1311  OD1 ASP   166      44.784  45.193  81.723  1.00  0.00           O
ATOM   1312  OD2 ASP   166      45.293  44.191  79.854  1.00  0.00           O
ATOM   1313  C   ASP   166      41.153  43.144  79.352  1.00  0.00           C
ATOM   1314  O   ASP   166      40.045  42.983  80.024  1.00  0.00           O
ATOM   1315  N   PHE   167      41.553  42.293  78.423  1.00  0.00           N
ATOM   1316  CA  PHE   167      40.713  41.331  77.685  1.00  0.00           C
ATOM   1317  CB  PHE   167      41.111  41.390  76.185  1.00  0.00           C
ATOM   1318  CG  PHE   167      40.100  40.557  75.347  1.00  0.00           C
ATOM   1319  CD1 PHE   167      38.740  40.935  75.249  1.00  0.00           C
ATOM   1320  CE1 PHE   167      37.799  40.263  74.442  1.00  0.00           C
ATOM   1321  CZ  PHE   167      38.210  39.192  73.692  1.00  0.00           C
ATOM   1322  CE2 PHE   167      39.541  38.704  73.871  1.00  0.00           C
ATOM   1323  CD2 PHE   167      40.481  39.377  74.628  1.00  0.00           C
ATOM   1324  C   PHE   167      40.806  39.982  78.327  1.00  0.00           C
ATOM   1325  O   PHE   167      41.217  39.042  77.687  1.00  0.00           O
ATOM   1326  N   PHE   168      40.529  39.893  79.577  1.00  0.00           N
ATOM   1327  CA  PHE   168      40.321  38.614  80.149  1.00  0.00           C
ATOM   1328  CB  PHE   168      40.044  38.655  81.620  1.00  0.00           C
ATOM   1329  CG  PHE   168      41.204  39.298  82.437  1.00  0.00           C
ATOM   1330  CD1 PHE   168      41.063  40.628  82.866  1.00  0.00           C
ATOM   1331  CE1 PHE   168      42.073  41.241  83.643  1.00  0.00           C
ATOM   1332  CZ  PHE   168      43.225  40.553  84.012  1.00  0.00           C
ATOM   1333  CE2 PHE   168      43.436  39.333  83.323  1.00  0.00           C
ATOM   1334  CD2 PHE   168      42.455  38.690  82.556  1.00  0.00           C
ATOM   1335  C   PHE   168      39.111  37.881  79.502  1.00  0.00           C
ATOM   1336  O   PHE   168      38.090  38.489  79.383  1.00  0.00           O
ATOM   1337  N   THR   169      39.323  36.611  79.244  1.00  0.00           N
ATOM   1338  CA  THR   169      38.343  35.749  78.457  1.00  0.00           C
ATOM   1339  CB  THR   169      38.771  35.667  76.936  1.00  0.00           C
ATOM   1340  CG2 THR   169      38.387  36.936  76.235  1.00  0.00           C
ATOM   1341  OG1 THR   169      40.171  35.559  76.844  1.00  0.00           O
ATOM   1342  C   THR   169      38.176  34.299  78.939  1.00  0.00           C
ATOM   1343  O   THR   169      39.068  33.741  79.528  1.00  0.00           O
ATOM   1344  N   ASN   170      37.036  33.767  78.581  1.00  0.00           N
ATOM   1345  CA  ASN   170      36.789  32.387  78.884  1.00  0.00           C
ATOM   1346  CB  ASN   170      35.320  32.235  79.296  1.00  0.00           C
ATOM   1347  CG  ASN   170      34.397  32.392  78.108  1.00  0.00           C
ATOM   1348  OD1 ASN   170      34.197  31.541  77.289  1.00  0.00           O
ATOM   1349  ND2 ASN   170      33.756  33.551  78.057  1.00  0.00           N
ATOM   1350  C   ASN   170      37.428  31.476  77.864  1.00  0.00           C
ATOM   1351  O   ASN   170      37.676  31.945  76.713  1.00  0.00           O
ATOM   1352  N   GLN   171      37.671  30.187  78.205  1.00  0.00           N
ATOM   1353  CA  GLN   171      38.371  29.297  77.305  1.00  0.00           C
ATOM   1354  CB  GLN   171      38.834  28.069  77.996  1.00  0.00           C
ATOM   1355  CG  GLN   171      39.764  27.199  77.115  1.00  0.00           C
ATOM   1356  CD  GLN   171      40.267  25.971  77.816  1.00  0.00           C
ATOM   1357  OE1 GLN   171      39.709  25.621  78.817  1.00  0.00           O
ATOM   1358  NE2 GLN   171      41.217  25.251  77.325  1.00  0.00           N
ATOM   1359  C   GLN   171      37.509  28.934  76.097  1.00  0.00           C
ATOM   1360  O   GLN   171      38.088  28.844  74.986  1.00  0.00           O
ATOM   1361  N   ALA   172      36.190  28.752  76.289  1.00  0.00           N
ATOM   1362  CA  ALA   172      35.279  28.350  75.201  1.00  0.00           C
ATOM   1363  CB  ALA   172      34.011  27.949  76.024  1.00  0.00           C
ATOM   1364  C   ALA   172      35.115  29.378  74.090  1.00  0.00           C
ATOM   1365  O   ALA   172      35.124  29.046  72.911  1.00  0.00           O
ATOM   1366  N   TYR   173      34.904  30.598  74.489  1.00  0.00           N
ATOM   1367  CA  TYR   173      34.921  31.717  73.568  1.00  0.00           C
ATOM   1368  CB  TYR   173      34.760  33.058  74.346  1.00  0.00           C
ATOM   1369  CG  TYR   173      35.167  34.338  73.684  1.00  0.00           C
ATOM   1370  CD1 TYR   173      34.135  35.065  72.964  1.00  0.00           C
ATOM   1371  CE1 TYR   173      34.582  36.155  72.132  1.00  0.00           C
ATOM   1372  CZ  TYR   173      35.921  36.537  72.150  1.00  0.00           C
ATOM   1373  OH  TYR   173      36.428  37.456  71.277  1.00  0.00           O
ATOM   1374  CE2 TYR   173      36.834  35.839  72.899  1.00  0.00           C
ATOM   1375  CD2 TYR   173      36.566  34.680  73.621  1.00  0.00           C
ATOM   1376  C   TYR   173      36.230  31.808  72.835  1.00  0.00           C
ATOM   1377  O   TYR   173      36.297  32.057  71.575  1.00  0.00           O
ATOM   1378  N   ALA   174      37.361  31.531  73.464  1.00  0.00           N
ATOM   1379  CA  ALA   174      38.680  31.772  72.841  1.00  0.00           C
ATOM   1380  CB  ALA   174      39.751  31.805  73.949  1.00  0.00           C
ATOM   1381  C   ALA   174      38.889  30.741  71.702  1.00  0.00           C
ATOM   1382  O   ALA   174      39.497  31.090  70.691  1.00  0.00           O
ATOM   1383  N   ILE   175      38.331  29.550  71.825  1.00  0.00           N
ATOM   1384  CA  ILE   175      38.151  28.638  70.706  1.00  0.00           C
ATOM   1385  CB  ILE   175      37.844  27.168  71.239  1.00  0.00           C
ATOM   1386  CG2 ILE   175      37.294  26.196  70.211  1.00  0.00           C
ATOM   1387  CG1 ILE   175      39.126  26.581  72.007  1.00  0.00           C
ATOM   1388  CD1 ILE   175      39.039  25.112  72.519  1.00  0.00           C
ATOM   1389  C   ILE   175      37.078  29.165  69.687  1.00  0.00           C
ATOM   1390  O   ILE   175      37.496  29.474  68.556  1.00  0.00           O
ATOM   1391  N   ALA   176      35.829  29.274  70.019  1.00  0.00           N
ATOM   1392  CA  ALA   176      34.746  29.661  69.060  1.00  0.00           C
ATOM   1393  CB  ALA   176      33.408  29.590  69.683  1.00  0.00           C
ATOM   1394  C   ALA   176      35.093  30.940  68.268  1.00  0.00           C
ATOM   1395  O   ALA   176      34.921  31.079  67.078  1.00  0.00           O
ATOM   1396  N   SER   177      35.633  31.992  68.946  1.00  0.00           N
ATOM   1397  CA  SER   177      35.890  33.302  68.304  1.00  0.00           C
ATOM   1398  CB  SER   177      36.340  34.394  69.352  1.00  0.00           C
ATOM   1399  OG  SER   177      37.402  33.996  70.150  1.00  0.00           O
ATOM   1400  C   SER   177      37.058  33.222  67.272  1.00  0.00           C
ATOM   1401  O   SER   177      36.895  33.770  66.152  1.00  0.00           O
ATOM   1402  N   SER   178      38.130  32.494  67.591  1.00  0.00           N
ATOM   1403  CA  SER   178      39.249  32.025  66.740  1.00  0.00           C
ATOM   1404  CB  SER   178      40.302  31.267  67.599  1.00  0.00           C
ATOM   1405  OG  SER   178      40.822  32.110  68.617  1.00  0.00           O
ATOM   1406  C   SER   178      38.758  31.312  65.472  1.00  0.00           C
ATOM   1407  O   SER   178      39.316  31.552  64.400  1.00  0.00           O
ATOM   1408  N   ILE   179      37.769  30.401  65.574  1.00  0.00           N
ATOM   1409  CA  ILE   179      37.079  29.758  64.506  1.00  0.00           C
ATOM   1410  CB  ILE   179      36.261  28.458  64.909  1.00  0.00           C
ATOM   1411  CG2 ILE   179      35.480  27.995  63.641  1.00  0.00           C
ATOM   1412  CG1 ILE   179      37.024  27.250  65.520  1.00  0.00           C
ATOM   1413  CD1 ILE   179      38.214  26.680  64.719  1.00  0.00           C
ATOM   1414  C   ILE   179      36.346  30.736  63.586  1.00  0.00           C
ATOM   1415  O   ILE   179      36.764  30.845  62.416  1.00  0.00           O
ATOM   1416  N   VAL   180      35.285  31.435  64.117  1.00  0.00           N
ATOM   1417  CA  VAL   180      34.433  32.313  63.188  1.00  0.00           C
ATOM   1418  CB  VAL   180      33.043  32.651  63.789  1.00  0.00           C
ATOM   1419  CG1 VAL   180      32.155  31.410  64.003  1.00  0.00           C
ATOM   1420  CG2 VAL   180      33.153  33.643  64.948  1.00  0.00           C
ATOM   1421  C   VAL   180      35.180  33.563  62.675  1.00  0.00           C
ATOM   1422  O   VAL   180      35.007  33.981  61.534  1.00  0.00           O
ATOM   1423  N   SER   181      36.010  34.276  63.462  1.00  0.00           N
ATOM   1424  CA  SER   181      36.587  35.586  63.060  1.00  0.00           C
ATOM   1425  CB  SER   181      36.848  36.488  64.288  1.00  0.00           C
ATOM   1426  OG  SER   181      35.737  37.317  64.529  1.00  0.00           O
ATOM   1427  C   SER   181      37.796  35.466  62.118  1.00  0.00           C
ATOM   1428  O   SER   181      38.033  36.506  61.456  1.00  0.00           O
ATOM   1429  N   PHE   182      38.458  34.277  62.008  1.00  0.00           N
ATOM   1430  CA  PHE   182      39.697  34.198  61.316  1.00  0.00           C
ATOM   1431  CB  PHE   182      40.808  34.331  62.284  1.00  0.00           C
ATOM   1432  CG  PHE   182      42.228  34.053  61.842  1.00  0.00           C
ATOM   1433  CD1 PHE   182      42.765  34.953  60.950  1.00  0.00           C
ATOM   1434  CE1 PHE   182      43.994  34.634  60.338  1.00  0.00           C
ATOM   1435  CZ  PHE   182      44.707  33.485  60.759  1.00  0.00           C
ATOM   1436  CE2 PHE   182      44.140  32.556  61.661  1.00  0.00           C
ATOM   1437  CD2 PHE   182      42.880  32.814  62.243  1.00  0.00           C
ATOM   1438  C   PHE   182      39.797  32.847  60.528  1.00  0.00           C
ATOM   1439  O   PHE   182      40.095  32.926  59.337  1.00  0.00           O
ATOM   1440  N   TYR   183      39.490  31.698  61.110  1.00  0.00           N
ATOM   1441  CA  TYR   183      39.801  30.447  60.441  1.00  0.00           C
ATOM   1442  CB  TYR   183      40.044  29.279  61.412  1.00  0.00           C
ATOM   1443  CG  TYR   183      41.366  29.312  62.290  1.00  0.00           C
ATOM   1444  CD1 TYR   183      41.358  29.454  63.680  1.00  0.00           C
ATOM   1445  CE1 TYR   183      42.539  29.387  64.358  1.00  0.00           C
ATOM   1446  CZ  TYR   183      43.808  29.158  63.756  1.00  0.00           C
ATOM   1447  OH  TYR   183      44.970  29.170  64.474  1.00  0.00           O
ATOM   1448  CE2 TYR   183      43.786  28.906  62.356  1.00  0.00           C
ATOM   1449  CD2 TYR   183      42.595  29.053  61.608  1.00  0.00           C
ATOM   1450  C   TYR   183      38.820  29.994  59.393  1.00  0.00           C
ATOM   1451  O   TYR   183      39.289  29.504  58.383  1.00  0.00           O
ATOM   1452  N   VAL   184      37.450  30.193  59.535  1.00  0.00           N
ATOM   1453  CA  VAL   184      36.478  29.920  58.527  1.00  0.00           C
ATOM   1454  CB  VAL   184      35.089  29.918  59.030  1.00  0.00           C
ATOM   1455  CG1 VAL   184      34.028  29.675  57.942  1.00  0.00           C
ATOM   1456  CG2 VAL   184      34.833  29.040  60.251  1.00  0.00           C
ATOM   1457  C   VAL   184      36.685  30.828  57.266  1.00  0.00           C
ATOM   1458  O   VAL   184      36.674  30.327  56.106  1.00  0.00           O
ATOM   1459  N   PRO   185      37.083  32.109  57.463  1.00  0.00           N
ATOM   1460  CD  PRO   185      36.554  33.040  58.493  1.00  0.00           C
ATOM   1461  CG  PRO   185      36.210  34.358  57.802  1.00  0.00           C
ATOM   1462  CB  PRO   185      37.429  34.439  56.800  1.00  0.00           C
ATOM   1463  CA  PRO   185      37.480  32.908  56.342  1.00  0.00           C
ATOM   1464  C   PRO   185      38.890  32.500  55.770  1.00  0.00           C
ATOM   1465  O   PRO   185      39.018  32.508  54.550  1.00  0.00           O
ATOM   1466  N   LEU   186      39.862  32.113  56.649  1.00  0.00           N
ATOM   1467  CA  LEU   186      41.222  31.794  56.167  1.00  0.00           C
ATOM   1468  CB  LEU   186      42.293  31.937  57.285  1.00  0.00           C
ATOM   1469  CG  LEU   186      43.743  31.609  56.813  1.00  0.00           C
ATOM   1470  CD1 LEU   186      44.180  32.698  55.921  1.00  0.00           C
ATOM   1471  CD2 LEU   186      44.685  31.462  58.021  1.00  0.00           C
ATOM   1472  C   LEU   186      41.192  30.423  55.459  1.00  0.00           C
ATOM   1473  O   LEU   186      41.871  30.413  54.378  1.00  0.00           O
ATOM   1474  N   VAL   187      40.485  29.342  55.821  1.00  0.00           N
ATOM   1475  CA  VAL   187      40.355  28.121  55.033  1.00  0.00           C
ATOM   1476  CB  VAL   187      39.758  26.901  55.726  1.00  0.00           C
ATOM   1477  CG1 VAL   187      40.561  26.624  56.985  1.00  0.00           C
ATOM   1478  CG2 VAL   187      38.329  26.890  56.148  1.00  0.00           C
ATOM   1479  C   VAL   187      39.733  28.348  53.624  1.00  0.00           C
ATOM   1480  O   VAL   187      40.302  27.878  52.653  1.00  0.00           O
ATOM   1481  N   ILE   188      38.681  29.207  53.454  1.00  0.00           N
ATOM   1482  CA  ILE   188      38.188  29.584  52.115  1.00  0.00           C
ATOM   1483  CB  ILE   188      36.797  30.202  52.186  1.00  0.00           C
ATOM   1484  CG2 ILE   188      36.214  30.849  50.876  1.00  0.00           C
ATOM   1485  CG1 ILE   188      35.760  29.251  52.879  1.00  0.00           C
ATOM   1486  CD1 ILE   188      34.499  30.000  53.250  1.00  0.00           C
ATOM   1487  C   ILE   188      39.236  30.475  51.372  1.00  0.00           C
ATOM   1488  O   ILE   188      39.314  30.353  50.172  1.00  0.00           O
ATOM   1489  N   MET   189      39.976  31.287  52.150  1.00  0.00           N
ATOM   1490  CA  MET   189      41.043  32.028  51.507  1.00  0.00           C
ATOM   1491  CB  MET   189      41.603  33.220  52.384  1.00  0.00           C
ATOM   1492  CG  MET   189      42.330  34.360  51.542  1.00  0.00           C
ATOM   1493  SD  MET   189      43.450  35.482  52.338  1.00  0.00           S
ATOM   1494  CE  MET   189      42.390  36.322  53.569  1.00  0.00           C
ATOM   1495  C   MET   189      42.164  31.129  50.976  1.00  0.00           C
ATOM   1496  O   MET   189      42.602  31.318  49.835  1.00  0.00           O
ATOM   1497  N   VAL   190      42.617  30.010  51.687  1.00  0.00           N
ATOM   1498  CA  VAL   190      43.587  29.081  51.186  1.00  0.00           C
ATOM   1499  CB  VAL   190      44.260  28.314  52.306  1.00  0.00           C
ATOM   1500  CG1 VAL   190      45.191  27.244  51.746  1.00  0.00           C
ATOM   1501  CG2 VAL   190      45.001  29.186  53.324  1.00  0.00           C
ATOM   1502  C   VAL   190      42.937  28.249  50.059  1.00  0.00           C
ATOM   1503  O   VAL   190      43.675  28.018  49.098  1.00  0.00           O
ATOM   1504  N   PHE   191      41.657  27.917  50.171  1.00  0.00           N
ATOM   1505  CA  PHE   191      40.996  27.314  48.973  1.00  0.00           C
ATOM   1506  CB  PHE   191      39.598  26.763  49.426  1.00  0.00           C
ATOM   1507  CG  PHE   191      38.788  25.860  48.449  1.00  0.00           C
ATOM   1508  CD1 PHE   191      39.358  24.810  47.709  1.00  0.00           C
ATOM   1509  CE1 PHE   191      38.538  24.128  46.791  1.00  0.00           C
ATOM   1510  CZ  PHE   191      37.256  24.565  46.493  1.00  0.00           C
ATOM   1511  CE2 PHE   191      36.706  25.545  47.273  1.00  0.00           C
ATOM   1512  CD2 PHE   191      37.447  26.208  48.260  1.00  0.00           C
ATOM   1513  C   PHE   191      40.883  28.212  47.622  1.00  0.00           C
ATOM   1514  O   PHE   191      40.692  27.631  46.553  1.00  0.00           O
ATOM   1515  N   VAL   192      41.201  29.453  47.690  1.00  0.00           N
ATOM   1516  CA  VAL   192      41.438  30.262  46.488  1.00  0.00           C
ATOM   1517  CB  VAL   192      40.606  31.600  46.458  1.00  0.00           C
ATOM   1518  CG1 VAL   192      40.686  32.582  47.727  1.00  0.00           C
ATOM   1519  CG2 VAL   192      40.892  32.569  45.256  1.00  0.00           C
ATOM   1520  C   VAL   192      42.997  30.294  46.236  1.00  0.00           C
ATOM   1521  O   VAL   192      43.445  30.253  45.115  1.00  0.00           O
ATOM   1522  N   TYR   193      43.799  30.586  47.264  1.00  0.00           N
ATOM   1523  CA  TYR   193      45.238  30.708  47.181  1.00  0.00           C
ATOM   1524  CB  TYR   193      45.710  30.921  48.620  1.00  0.00           C
ATOM   1525  CG  TYR   193      47.200  31.013  48.688  1.00  0.00           C
ATOM   1526  CD1 TYR   193      47.982  29.845  48.908  1.00  0.00           C
ATOM   1527  CE1 TYR   193      49.452  29.977  48.955  1.00  0.00           C
ATOM   1528  CZ  TYR   193      50.090  31.238  48.863  1.00  0.00           C
ATOM   1529  OH  TYR   193      51.430  31.340  48.850  1.00  0.00           O
ATOM   1530  CE2 TYR   193      49.268  32.387  48.853  1.00  0.00           C
ATOM   1531  CD2 TYR   193      47.878  32.234  48.705  1.00  0.00           C
ATOM   1532  C   TYR   193      45.819  29.468  46.562  1.00  0.00           C
ATOM   1533  O   TYR   193      46.798  29.529  45.860  1.00  0.00           O
ATOM   1534  N   SER   194      45.282  28.198  46.895  1.00  0.00           N
ATOM   1535  CA  SER   194      45.803  26.948  46.415  1.00  0.00           C
ATOM   1536  CB  SER   194      45.516  25.819  47.467  1.00  0.00           C
ATOM   1537  OG  SER   194      46.128  26.252  48.706  1.00  0.00           O
ATOM   1538  C   SER   194      45.261  26.696  45.047  1.00  0.00           C
ATOM   1539  O   SER   194      45.551  25.695  44.537  1.00  0.00           O
ATOM   1540  N   ARG   195      44.488  27.664  44.417  1.00  0.00           N
ATOM   1541  CA  ARG   195      44.146  27.491  43.017  1.00  0.00           C
ATOM   1542  CB  ARG   195      42.667  27.129  42.950  1.00  0.00           C
ATOM   1543  CG  ARG   195      42.310  25.729  43.513  1.00  0.00           C
ATOM   1544  CD  ARG   195      40.770  25.397  43.446  1.00  0.00           C
ATOM   1545  NE  ARG   195      39.970  26.426  44.156  1.00  0.00           N
ATOM   1546  CZ  ARG   195      38.679  26.584  44.158  1.00  0.00           C
ATOM   1547  NH1 ARG   195      37.829  25.912  43.430  1.00  0.00           N
ATOM   1548  NH2 ARG   195      38.240  27.385  45.058  1.00  0.00           N
ATOM   1549  C   ARG   195      44.393  28.700  42.076  1.00  0.00           C
ATOM   1550  O   ARG   195      44.541  28.479  40.896  1.00  0.00           O
ATOM   1551  N   VAL   196      44.371  30.001  42.514  1.00  0.00           N
ATOM   1552  CA  VAL   196      44.378  31.190  41.572  1.00  0.00           C
ATOM   1553  CB  VAL   196      43.927  32.400  42.311  1.00  0.00           C
ATOM   1554  CG1 VAL   196      44.839  32.913  43.419  1.00  0.00           C
ATOM   1555  CG2 VAL   196      43.684  33.578  41.310  1.00  0.00           C
ATOM   1556  C   VAL   196      45.677  31.351  40.910  1.00  0.00           C
ATOM   1557  O   VAL   196      45.704  31.770  39.819  1.00  0.00           O
ATOM   1558  N   PHE   197      46.798  30.973  41.589  1.00  0.00           N
ATOM   1559  CA  PHE   197      48.137  31.075  40.956  1.00  0.00           C
ATOM   1560  CB  PHE   197      49.118  31.498  42.064  1.00  0.00           C
ATOM   1561  CG  PHE   197      48.739  32.468  43.173  1.00  0.00           C
ATOM   1562  CD1 PHE   197      47.971  32.079  44.285  1.00  0.00           C
ATOM   1563  CE1 PHE   197      47.672  33.000  45.274  1.00  0.00           C
ATOM   1564  CZ  PHE   197      47.829  34.370  45.022  1.00  0.00           C
ATOM   1565  CE2 PHE   197      48.677  34.779  43.970  1.00  0.00           C
ATOM   1566  CD2 PHE   197      49.076  33.849  43.031  1.00  0.00           C
ATOM   1567  C   PHE   197      48.458  29.784  40.187  1.00  0.00           C
ATOM   1568  O   PHE   197      49.407  29.765  39.386  1.00  0.00           O
ATOM   1569  N   GLN   198      47.660  28.693  40.440  1.00  0.00           N
ATOM   1570  CA  GLN   198      47.740  27.502  39.621  1.00  0.00           C
ATOM   1571  CB  GLN   198      47.273  26.383  40.454  1.00  0.00           C
ATOM   1572  CG  GLN   198      48.125  25.164  40.194  1.00  0.00           C
ATOM   1573  CD  GLN   198      49.606  25.197  40.691  1.00  0.00           C
ATOM   1574  OE1 GLN   198      50.045  26.198  41.249  1.00  0.00           O
ATOM   1575  NE2 GLN   198      50.326  24.187  40.261  1.00  0.00           N
ATOM   1576  C   GLN   198      46.958  27.599  38.313  1.00  0.00           C
ATOM   1577  O   GLN   198      47.477  27.189  37.242  1.00  0.00           O
ATOM   1578  N   GLU   199      45.827  28.258  38.364  1.00  0.00           N
ATOM   1579  CA  GLU   199      45.124  28.695  37.114  1.00  0.00           C
ATOM   1580  CB  GLU   199      43.844  29.354  37.496  1.00  0.00           C
ATOM   1581  CG  GLU   199      42.932  29.581  36.287  1.00  0.00           C
ATOM   1582  CD  GLU   199      42.482  28.289  35.629  1.00  0.00           C
ATOM   1583  OE1 GLU   199      42.225  27.260  36.291  1.00  0.00           O
ATOM   1584  OE2 GLU   199      42.410  28.317  34.339  1.00  0.00           O
ATOM   1585  C   GLU   199      46.022  29.615  36.282  1.00  0.00           C
ATOM   1586  O   GLU   199      46.220  29.364  35.082  1.00  0.00           O
ATOM   1587  N   ALA   200      46.691  30.577  36.899  1.00  0.00           N
ATOM   1588  CA  ALA   200      47.609  31.498  36.226  1.00  0.00           C
ATOM   1589  CB  ALA   200      48.099  32.580  37.184  1.00  0.00           C
ATOM   1590  C   ALA   200      48.819  30.689  35.605  1.00  0.00           C
ATOM   1591  O   ALA   200      49.237  30.908  34.474  1.00  0.00           O
ATOM   1592  N   LYS   201      49.431  29.791  36.356  1.00  0.00           N
ATOM   1593  CA  LYS   201      50.562  28.872  35.925  1.00  0.00           C
ATOM   1594  CB  LYS   201      50.955  28.054  37.105  1.00  0.00           C
ATOM   1595  CG  LYS   201      52.306  27.266  36.974  1.00  0.00           C
ATOM   1596  CD  LYS   201      52.570  26.418  38.255  1.00  0.00           C
ATOM   1597  CE  LYS   201      53.010  27.340  39.373  1.00  0.00           C
ATOM   1598  NZ  LYS   201      52.823  26.671  40.664  1.00  0.00           N
ATOM   1599  C   LYS   201      50.231  28.080  34.647  1.00  0.00           C
ATOM   1600  O   LYS   201      51.110  27.820  33.875  1.00  0.00           O
ATOM   1601  N   ARG   202      49.011  27.658  34.429  1.00  0.00           N
ATOM   1602  CA  ARG   202      48.530  27.005  33.171  1.00  0.00           C
ATOM   1603  CB  ARG   202      47.302  26.114  33.504  1.00  0.00           C
ATOM   1604  CG  ARG   202      47.496  24.975  34.455  1.00  0.00           C
ATOM   1605  CD  ARG   202      46.247  24.164  34.628  1.00  0.00           C
ATOM   1606  NE  ARG   202      45.237  24.843  35.429  1.00  0.00           N
ATOM   1607  CZ  ARG   202      45.209  24.905  36.749  1.00  0.00           C
ATOM   1608  NH1 ARG   202      46.002  24.277  37.599  1.00  0.00           N
ATOM   1609  NH2 ARG   202      44.080  25.354  37.280  1.00  0.00           N
ATOM   1610  C   ARG   202      48.297  27.993  31.990  1.00  0.00           C
ATOM   1611  O   ARG   202      48.585  27.692  30.860  1.00  0.00           O
ATOM   1612  N   GLN   203      47.815  29.203  32.269  1.00  0.00           N
ATOM   1613  CA  GLN   203      47.372  30.171  31.239  1.00  0.00           C
ATOM   1614  CB  GLN   203      46.322  31.140  31.779  1.00  0.00           C
ATOM   1615  CG  GLN   203      44.923  30.548  32.012  1.00  0.00           C
ATOM   1616  CD  GLN   203      43.812  31.537  32.403  1.00  0.00           C
ATOM   1617  OE1 GLN   203      43.960  32.747  32.351  1.00  0.00           O
ATOM   1618  NE2 GLN   203      42.754  30.976  32.945  1.00  0.00           N
ATOM   1619  C   GLN   203      48.540  30.992  30.756  1.00  0.00           C
ATOM   1620  O   GLN   203      48.498  31.491  29.675  1.00  0.00           O
ATOM   1621  N   LEU   204      49.621  31.005  31.514  1.00  0.00           N
ATOM   1622  CA  LEU   204      50.890  31.626  31.221  1.00  0.00           C
ATOM   1623  CB  LEU   204      51.482  32.069  32.559  1.00  0.00           C
ATOM   1624  CG  LEU   204      52.810  32.851  32.556  1.00  0.00           C
ATOM   1625  CD1 LEU   204      52.807  34.100  31.684  1.00  0.00           C
ATOM   1626  CD2 LEU   204      53.212  33.373  33.895  1.00  0.00           C
ATOM   1627  C   LEU   204      51.710  30.646  30.391  1.00  0.00           C
ATOM   1628  O   LEU   204      52.839  30.988  30.018  1.00  0.00           O
ATOM   1629  N   GLN   205      51.121  29.485  30.043  1.00  0.00           N
ATOM   1630  CA  GLN   205      51.722  28.335  29.344  1.00  0.00           C
ATOM   1631  CB  GLN   205      51.935  27.227  30.395  1.00  0.00           C
ATOM   1632  CG  GLN   205      52.637  25.917  29.975  1.00  0.00           C
ATOM   1633  CD  GLN   205      54.177  25.860  30.233  1.00  0.00           C
ATOM   1634  OE1 GLN   205      54.836  25.370  29.322  1.00  0.00           O
ATOM   1635  NE2 GLN   205      54.728  26.352  31.301  1.00  0.00           N
ATOM   1636  C   GLN   205      50.851  27.852  28.206  1.00  0.00           C
ATOM   1637  O   GLN   205      49.670  28.211  28.317  1.00  0.00           O
ATOM   1638  N   GLY   206      51.390  27.282  27.196  1.00  0.00           N
ATOM   1639  CA  GLY   206      50.579  26.819  26.068  1.00  0.00           C
ATOM   1640  C   GLY   206      50.225  27.847  24.977  1.00  0.00           C
ATOM   1641  O   GLY   206      50.524  29.048  25.175  1.00  0.00           O
ATOM   1642  N   SER   207      49.524  27.305  23.969  1.00  0.00           N
ATOM   1643  CA  SER   207      49.211  28.093  22.798  1.00  0.00           C
ATOM   1644  CB  SER   207      48.661  27.270  21.650  1.00  0.00           C
ATOM   1645  OG  SER   207      49.611  26.311  21.120  1.00  0.00           O
ATOM   1646  C   SER   207      48.260  29.252  22.998  1.00  0.00           C
ATOM   1647  O   SER   207      47.371  29.231  23.890  1.00  0.00           O
ATOM   1648  N   GLY   208      48.327  30.180  22.067  1.00  0.00           N
ATOM   1649  CA  GLY   208      47.335  31.239  21.917  1.00  0.00           C
ATOM   1650  C   GLY   208      47.834  32.471  22.725  1.00  0.00           C
ATOM   1651  O   GLY   208      48.995  32.523  23.163  1.00  0.00           O
ATOM   1652  N   SER   209      46.904  33.390  23.115  1.00  0.00           N
ATOM   1653  CA  SER   209      47.173  34.611  23.843  1.00  0.00           C
ATOM   1654  CB  SER   209      46.071  35.609  23.584  1.00  0.00           C
ATOM   1655  OG  SER   209      46.048  36.157  22.253  1.00  0.00           O
ATOM   1656  C   SER   209      47.266  34.313  25.313  1.00  0.00           C
ATOM   1657  O   SER   209      46.287  34.393  26.065  1.00  0.00           O
ATOM   1658  N   LYS   210      48.487  34.016  25.822  1.00  0.00           N
ATOM   1659  CA  LYS   210      48.750  33.638  27.202  1.00  0.00           C
ATOM   1660  CB  LYS   210      50.331  33.530  27.309  1.00  0.00           C
ATOM   1661  CG  LYS   210      50.931  32.310  26.530  1.00  0.00           C
ATOM   1662  CD  LYS   210      52.412  32.383  26.967  1.00  0.00           C
ATOM   1663  CE  LYS   210      53.203  31.214  26.537  1.00  0.00           C
ATOM   1664  NZ  LYS   210      52.881  30.771  25.159  1.00  0.00           N
ATOM   1665  C   LYS   210      48.340  34.728  28.191  1.00  0.00           C
ATOM   1666  O   LYS   210      48.348  35.918  27.789  1.00  0.00           O
ATOM   1667  N   PHE   211      48.133  34.380  29.412  1.00  0.00           N
ATOM   1668  CA  PHE   211      47.773  35.291  30.551  1.00  0.00           C
ATOM   1669  CB  PHE   211      47.777  34.522  31.892  1.00  0.00           C
ATOM   1670  CG  PHE   211      47.748  35.214  33.201  1.00  0.00           C
ATOM   1671  CD1 PHE   211      48.889  35.277  34.069  1.00  0.00           C
ATOM   1672  CE1 PHE   211      48.720  35.958  35.279  1.00  0.00           C
ATOM   1673  CZ  PHE   211      47.490  36.597  35.640  1.00  0.00           C
ATOM   1674  CE2 PHE   211      46.438  36.654  34.722  1.00  0.00           C
ATOM   1675  CD2 PHE   211      46.577  35.913  33.572  1.00  0.00           C
ATOM   1676  C   PHE   211      48.662  36.532  30.608  1.00  0.00           C
ATOM   1677  O   PHE   211      49.832  36.404  30.496  1.00  0.00           O
ATOM   1678  N   CYS   212      48.110  37.671  30.798  1.00  0.00           N
ATOM   1679  CA  CYS   212      48.708  38.962  30.485  1.00  0.00           C
ATOM   1680  CB  CYS   212      47.576  39.960  30.355  1.00  0.00           C
ATOM   1681  SG  CYS   212      48.262  41.530  29.702  1.00  0.00           S
ATOM   1682  C   CYS   212      49.659  39.395  31.553  1.00  0.00           C
ATOM   1683  O   CYS   212      49.421  39.276  32.733  1.00  0.00           O
ATOM   1684  N   LEU   213      50.817  39.876  31.090  1.00  0.00           N
ATOM   1685  CA  LEU   213      51.898  40.329  32.038  1.00  0.00           C
ATOM   1686  CB  LEU   213      53.277  40.510  31.315  1.00  0.00           C
ATOM   1687  CG  LEU   213      54.189  39.261  31.265  1.00  0.00           C
ATOM   1688  CD1 LEU   213      54.452  38.623  32.606  1.00  0.00           C
ATOM   1689  CD2 LEU   213      53.539  38.179  30.438  1.00  0.00           C
ATOM   1690  C   LEU   213      51.477  41.639  32.667  1.00  0.00           C
ATOM   1691  O   LEU   213      52.008  42.061  33.695  1.00  0.00           O
ATOM   1692  N   LYS   214      50.445  42.377  32.168  1.00  0.00           N
ATOM   1693  CA  LYS   214      49.715  43.397  32.927  1.00  0.00           C
ATOM   1694  CB  LYS   214      48.632  44.154  32.118  1.00  0.00           C
ATOM   1695  CG  LYS   214      48.771  45.665  32.436  1.00  0.00           C
ATOM   1696  CD  LYS   214      47.639  46.552  31.947  1.00  0.00           C
ATOM   1697  CE  LYS   214      47.808  47.943  32.605  1.00  0.00           C
ATOM   1698  NZ  LYS   214      46.775  48.861  32.185  1.00  0.00           N
ATOM   1699  C   LYS   214      48.948  42.827  34.139  1.00  0.00           C
ATOM   1700  O   LYS   214      48.889  43.458  35.229  1.00  0.00           O
ATOM   1701  N   GLU   215      48.410  41.646  34.062  1.00  0.00           N
ATOM   1702  CA  GLU   215      47.632  41.026  35.084  1.00  0.00           C
ATOM   1703  CB  GLU   215      46.493  40.214  34.547  1.00  0.00           C
ATOM   1704  CG  GLU   215      45.480  40.851  33.608  1.00  0.00           C
ATOM   1705  CD  GLU   215      44.720  41.941  34.388  1.00  0.00           C
ATOM   1706  OE1 GLU   215      43.731  41.660  35.090  1.00  0.00           O
ATOM   1707  OE2 GLU   215      45.038  43.151  34.286  1.00  0.00           O
ATOM   1708  C   GLU   215      48.535  40.289  36.083  1.00  0.00           C
ATOM   1709  O   GLU   215      48.277  40.330  37.314  1.00  0.00           O
ATOM   1710  N   HIS   216      49.615  39.560  35.633  1.00  0.00           N
ATOM   1711  CA  HIS   216      50.598  38.863  36.542  1.00  0.00           C
ATOM   1712  CB  HIS   216      51.767  38.343  35.611  1.00  0.00           C
ATOM   1713  CG  HIS   216      52.870  37.536  36.280  1.00  0.00           C
ATOM   1714  ND1 HIS   216      52.633  36.457  37.112  1.00  0.00           N
ATOM   1715  CE1 HIS   216      53.824  36.119  37.610  1.00  0.00           C
ATOM   1716  NE2 HIS   216      54.762  36.740  36.958  1.00  0.00           N
ATOM   1717  CD2 HIS   216      54.199  37.688  36.127  1.00  0.00           C
ATOM   1718  C   HIS   216      51.138  39.965  37.550  1.00  0.00           C
ATOM   1719  O   HIS   216      51.190  39.767  38.780  1.00  0.00           O
ATOM   1720  N   LYS   217      51.455  41.215  37.047  1.00  0.00           N
ATOM   1721  CA  LYS   217      51.865  42.316  37.935  1.00  0.00           C
ATOM   1722  CB  LYS   217      52.262  43.526  37.043  1.00  0.00           C
ATOM   1723  CG  LYS   217      53.551  43.297  36.271  1.00  0.00           C
ATOM   1724  CD  LYS   217      53.808  44.506  35.419  1.00  0.00           C
ATOM   1725  CE  LYS   217      55.237  44.278  35.007  1.00  0.00           C
ATOM   1726  NZ  LYS   217      55.894  45.368  34.174  1.00  0.00           N
ATOM   1727  C   LYS   217      50.906  42.786  38.966  1.00  0.00           C
ATOM   1728  O   LYS   217      51.407  43.218  40.015  1.00  0.00           O
ATOM   1729  N   ALA   218      49.556  42.644  38.799  1.00  0.00           N
ATOM   1730  CA  ALA   218      48.618  42.744  39.870  1.00  0.00           C
ATOM   1731  CB  ALA   218      47.216  42.961  39.232  1.00  0.00           C
ATOM   1732  C   ALA   218      48.431  41.515  40.732  1.00  0.00           C
ATOM   1733  O   ALA   218      48.073  41.696  41.912  1.00  0.00           O
ATOM   1734  N   LEU   219      48.772  40.325  40.263  1.00  0.00           N
ATOM   1735  CA  LEU   219      48.505  39.075  40.965  1.00  0.00           C
ATOM   1736  CB  LEU   219      48.255  38.033  39.827  1.00  0.00           C
ATOM   1737  CG  LEU   219      47.958  36.564  40.369  1.00  0.00           C
ATOM   1738  CD1 LEU   219      46.669  36.513  41.211  1.00  0.00           C
ATOM   1739  CD2 LEU   219      47.907  35.632  39.151  1.00  0.00           C
ATOM   1740  C   LEU   219      49.617  38.638  41.934  1.00  0.00           C
ATOM   1741  O   LEU   219      49.330  38.259  43.055  1.00  0.00           O
ATOM   1742  N   LYS   220      50.876  38.860  41.571  1.00  0.00           N
ATOM   1743  CA  LYS   220      52.058  38.412  42.330  1.00  0.00           C
ATOM   1744  CB  LYS   220      53.327  38.423  41.418  1.00  0.00           C
ATOM   1745  CG  LYS   220      53.714  39.793  40.835  1.00  0.00           C
ATOM   1746  CD  LYS   220      54.602  39.613  39.604  1.00  0.00           C
ATOM   1747  CE  LYS   220      55.914  38.785  39.913  1.00  0.00           C
ATOM   1748  NZ  LYS   220      57.044  39.438  40.680  1.00  0.00           N
ATOM   1749  C   LYS   220      52.269  39.204  43.629  1.00  0.00           C
ATOM   1750  O   LYS   220      52.452  38.616  44.669  1.00  0.00           O
ATOM   1751  N   THR   221      51.937  40.454  43.648  1.00  0.00           N
ATOM   1752  CA  THR   221      51.678  41.275  44.867  1.00  0.00           C
ATOM   1753  CB  THR   221      51.265  42.724  44.396  1.00  0.00           C
ATOM   1754  CG2 THR   221      51.446  43.696  45.524  1.00  0.00           C
ATOM   1755  OG1 THR   221      52.123  43.184  43.374  1.00  0.00           O
ATOM   1756  C   THR   221      50.611  40.655  45.840  1.00  0.00           C
ATOM   1757  O   THR   221      50.883  40.397  47.029  1.00  0.00           O
ATOM   1758  N   LEU   222      49.410  40.352  45.312  1.00  0.00           N
ATOM   1759  CA  LEU   222      48.313  39.752  46.105  1.00  0.00           C
ATOM   1760  CB  LEU   222      47.001  39.729  45.327  1.00  0.00           C
ATOM   1761  CG  LEU   222      45.823  38.888  45.830  1.00  0.00           C
ATOM   1762  CD1 LEU   222      45.224  39.568  47.040  1.00  0.00           C
ATOM   1763  CD2 LEU   222      44.771  39.034  44.681  1.00  0.00           C
ATOM   1764  C   LEU   222      48.766  38.343  46.626  1.00  0.00           C
ATOM   1765  O   LEU   222      48.318  37.844  47.667  1.00  0.00           O
ATOM   1766  N   GLY   223      49.626  37.613  45.925  1.00  0.00           N
ATOM   1767  CA  GLY   223      50.248  36.425  46.536  1.00  0.00           C
ATOM   1768  C   GLY   223      51.090  36.738  47.824  1.00  0.00           C
ATOM   1769  O   GLY   223      50.803  36.119  48.875  1.00  0.00           O
ATOM   1770  N   ILE   224      51.969  37.749  47.781  1.00  0.00           N
ATOM   1771  CA  ILE   224      52.800  37.992  48.919  1.00  0.00           C
ATOM   1772  CB  ILE   224      54.088  38.904  48.696  1.00  0.00           C
ATOM   1773  CG2 ILE   224      55.048  38.064  47.855  1.00  0.00           C
ATOM   1774  CG1 ILE   224      53.715  40.252  48.075  1.00  0.00           C
ATOM   1775  CD1 ILE   224      54.874  41.234  48.022  1.00  0.00           C
ATOM   1776  C   ILE   224      51.931  38.612  50.070  1.00  0.00           C
ATOM   1777  O   ILE   224      52.133  38.344  51.250  1.00  0.00           O
ATOM   1778  N   ILE   225      50.909  39.440  49.761  1.00  0.00           N
ATOM   1779  CA  ILE   225      50.250  40.171  50.881  1.00  0.00           C
ATOM   1780  CB  ILE   225      49.527  41.439  50.370  1.00  0.00           C
ATOM   1781  CG2 ILE   225      48.488  42.039  51.301  1.00  0.00           C
ATOM   1782  CG1 ILE   225      50.465  42.640  50.017  1.00  0.00           C
ATOM   1783  CD1 ILE   225      51.376  43.133  51.175  1.00  0.00           C
ATOM   1784  C   ILE   225      49.203  39.180  51.514  1.00  0.00           C
ATOM   1785  O   ILE   225      49.065  39.221  52.734  1.00  0.00           O
ATOM   1786  N   MET   226      48.683  38.208  50.796  1.00  0.00           N
ATOM   1787  CA  MET   226      47.926  37.098  51.429  1.00  0.00           C
ATOM   1788  CB  MET   226      47.345  36.136  50.361  1.00  0.00           C
ATOM   1789  CG  MET   226      46.113  36.693  49.602  1.00  0.00           C
ATOM   1790  SD  MET   226      45.682  35.680  48.224  1.00  0.00           S
ATOM   1791  CE  MET   226      44.505  34.549  48.868  1.00  0.00           C
ATOM   1792  C   MET   226      48.848  36.241  52.298  1.00  0.00           C
ATOM   1793  O   MET   226      48.371  35.871  53.370  1.00  0.00           O
ATOM   1794  N   GLY   227      50.098  35.942  51.907  1.00  0.00           N
ATOM   1795  CA  GLY   227      51.240  35.735  52.775  1.00  0.00           C
ATOM   1796  C   GLY   227      51.271  36.617  54.064  1.00  0.00           C
ATOM   1797  O   GLY   227      51.013  36.148  55.145  1.00  0.00           O
ATOM   1798  N   THR   228      51.629  37.917  53.901  1.00  0.00           N
ATOM   1799  CA  THR   228      52.049  38.719  55.060  1.00  0.00           C
ATOM   1800  CB  THR   228      52.937  39.890  54.657  1.00  0.00           C
ATOM   1801  CG2 THR   228      54.236  39.421  54.035  1.00  0.00           C
ATOM   1802  OG1 THR   228      52.354  40.688  53.707  1.00  0.00           O
ATOM   1803  C   THR   228      50.920  39.219  56.001  1.00  0.00           C
ATOM   1804  O   THR   228      51.241  39.560  57.100  1.00  0.00           O
ATOM   1805  N   PHE   229      49.659  39.116  55.553  1.00  0.00           N
ATOM   1806  CA  PHE   229      48.461  39.145  56.415  1.00  0.00           C
ATOM   1807  CB  PHE   229      47.159  39.322  55.517  1.00  0.00           C
ATOM   1808  CG  PHE   229      45.819  39.661  56.069  1.00  0.00           C
ATOM   1809  CD1 PHE   229      45.177  40.899  55.668  1.00  0.00           C
ATOM   1810  CE1 PHE   229      44.057  41.359  56.410  1.00  0.00           C
ATOM   1811  CZ  PHE   229      43.470  40.469  57.302  1.00  0.00           C
ATOM   1812  CE2 PHE   229      43.963  39.230  57.583  1.00  0.00           C
ATOM   1813  CD2 PHE   229      45.162  38.821  56.981  1.00  0.00           C
ATOM   1814  C   PHE   229      48.354  37.796  57.227  1.00  0.00           C
ATOM   1815  O   PHE   229      48.256  37.848  58.507  1.00  0.00           O
ATOM   1816  N   THR   230      48.435  36.615  56.598  1.00  0.00           N
ATOM   1817  CA  THR   230      48.378  35.366  57.370  1.00  0.00           C
ATOM   1818  CB  THR   230      48.408  34.165  56.402  1.00  0.00           C
ATOM   1819  CG2 THR   230      48.182  32.806  57.174  1.00  0.00           C
ATOM   1820  OG1 THR   230      47.397  34.302  55.413  1.00  0.00           O
ATOM   1821  C   THR   230      49.520  35.209  58.388  1.00  0.00           C
ATOM   1822  O   THR   230      49.253  34.991  59.609  1.00  0.00           O
ATOM   1823  N   LEU   231      50.779  35.491  57.936  1.00  0.00           N
ATOM   1824  CA  LEU   231      51.980  35.424  58.784  1.00  0.00           C
ATOM   1825  CB  LEU   231      53.209  35.614  57.902  1.00  0.00           C
ATOM   1826  CG  LEU   231      53.478  34.563  56.783  1.00  0.00           C
ATOM   1827  CD1 LEU   231      54.266  35.193  55.671  1.00  0.00           C
ATOM   1828  CD2 LEU   231      54.221  33.385  57.433  1.00  0.00           C
ATOM   1829  C   LEU   231      51.891  36.465  59.963  1.00  0.00           C
ATOM   1830  O   LEU   231      52.543  36.217  60.932  1.00  0.00           O
ATOM   1831  N   CYS   232      51.149  37.594  59.783  1.00  0.00           N
ATOM   1832  CA  CYS   232      51.039  38.615  60.851  1.00  0.00           C
ATOM   1833  CB  CYS   232      50.806  39.964  60.160  1.00  0.00           C
ATOM   1834  SG  CYS   232      52.484  40.576  59.747  1.00  0.00           S
ATOM   1835  C   CYS   232      49.901  38.375  61.814  1.00  0.00           C
ATOM   1836  O   CYS   232      49.992  38.936  62.913  1.00  0.00           O
ATOM   1837  N   TRP   233      48.892  37.603  61.476  1.00  0.00           N
ATOM   1838  CA  TRP   233      47.693  37.322  62.269  1.00  0.00           C
ATOM   1839  CB  TRP   233      46.432  37.709  61.460  1.00  0.00           C
ATOM   1840  CG  TRP   233      46.239  39.208  61.219  1.00  0.00           C
ATOM   1841  CD1 TRP   233      46.296  39.837  60.018  1.00  0.00           C
ATOM   1842  NE1 TRP   233      45.994  41.166  60.177  1.00  0.00           N
ATOM   1843  CE2 TRP   233      45.776  41.458  61.517  1.00  0.00           C
ATOM   1844  CZ2 TRP   233      45.495  42.558  62.246  1.00  0.00           C
ATOM   1845  CH2 TRP   233      45.388  42.500  63.666  1.00  0.00           C
ATOM   1846  CZ3 TRP   233      45.501  41.221  64.347  1.00  0.00           C
ATOM   1847  CE3 TRP   233      45.732  40.061  63.618  1.00  0.00           C
ATOM   1848  CD2 TRP   233      45.969  40.179  62.218  1.00  0.00           C
ATOM   1849  C   TRP   233      47.587  35.872  62.851  1.00  0.00           C
ATOM   1850  O   TRP   233      47.079  35.663  63.982  1.00  0.00           O
ATOM   1851  N   LEU   234      48.057  34.902  62.091  1.00  0.00           N
ATOM   1852  CA  LEU   234      48.250  33.503  62.603  1.00  0.00           C
ATOM   1853  CB  LEU   234      48.869  32.692  61.423  1.00  0.00           C
ATOM   1854  CG  LEU   234      48.982  31.183  61.605  1.00  0.00           C
ATOM   1855  CD1 LEU   234      47.673  30.531  61.798  1.00  0.00           C
ATOM   1856  CD2 LEU   234      49.731  30.542  60.454  1.00  0.00           C
ATOM   1857  C   LEU   234      48.962  33.296  63.962  1.00  0.00           C
ATOM   1858  O   LEU   234      48.495  32.376  64.734  1.00  0.00           O
ATOM   1859  N   PRO   235      49.962  34.158  64.329  1.00  0.00           N
ATOM   1860  CD  PRO   235      50.689  35.188  63.577  1.00  0.00           C
ATOM   1861  CG  PRO   235      52.130  35.251  64.164  1.00  0.00           C
ATOM   1862  CB  PRO   235      51.823  35.052  65.655  1.00  0.00           C
ATOM   1863  CA  PRO   235      50.614  34.061  65.668  1.00  0.00           C
ATOM   1864  C   PRO   235      49.576  34.270  66.760  1.00  0.00           C
ATOM   1865  O   PRO   235      49.588  33.502  67.771  1.00  0.00           O
ATOM   1866  N   PHE   236      48.694  35.299  66.730  1.00  0.00           N
ATOM   1867  CA  PHE   236      47.695  35.509  67.781  1.00  0.00           C
ATOM   1868  CB  PHE   236      47.123  36.958  67.600  1.00  0.00           C
ATOM   1869  CG  PHE   236      46.494  37.558  68.840  1.00  0.00           C
ATOM   1870  CD1 PHE   236      47.286  37.621  69.959  1.00  0.00           C
ATOM   1871  CE1 PHE   236      46.677  38.122  71.149  1.00  0.00           C
ATOM   1872  CZ  PHE   236      45.406  38.700  71.131  1.00  0.00           C
ATOM   1873  CE2 PHE   236      44.714  38.737  69.962  1.00  0.00           C
ATOM   1874  CD2 PHE   236      45.233  38.146  68.782  1.00  0.00           C
ATOM   1875  C   PHE   236      46.517  34.467  67.864  1.00  0.00           C
ATOM   1876  O   PHE   236      46.019  34.188  68.946  1.00  0.00           O
ATOM   1877  N   PHE   237      46.066  33.985  66.706  1.00  0.00           N
ATOM   1878  CA  PHE   237      45.087  32.883  66.619  1.00  0.00           C
ATOM   1879  CB  PHE   237      44.245  32.961  65.350  1.00  0.00           C
ATOM   1880  CG  PHE   237      43.413  34.329  65.210  1.00  0.00           C
ATOM   1881  CD1 PHE   237      42.304  34.378  66.012  1.00  0.00           C
ATOM   1882  CE1 PHE   237      41.512  35.527  66.021  1.00  0.00           C
ATOM   1883  CZ  PHE   237      41.819  36.577  65.110  1.00  0.00           C
ATOM   1884  CE2 PHE   237      43.008  36.517  64.368  1.00  0.00           C
ATOM   1885  CD2 PHE   237      43.790  35.368  64.288  1.00  0.00           C
ATOM   1886  C   PHE   237      45.640  31.595  66.910  1.00  0.00           C
ATOM   1887  O   PHE   237      44.902  30.624  67.012  1.00  0.00           O
ATOM   1888  N   ILE   238      46.931  31.487  67.258  1.00  0.00           N
ATOM   1889  CA  ILE   238      47.504  30.329  67.928  1.00  0.00           C
ATOM   1890  CB  ILE   238      48.813  29.980  67.096  1.00  0.00           C
ATOM   1891  CG2 ILE   238      49.715  29.232  68.066  1.00  0.00           C
ATOM   1892  CG1 ILE   238      48.472  29.268  65.808  1.00  0.00           C
ATOM   1893  CD1 ILE   238      49.661  28.778  64.917  1.00  0.00           C
ATOM   1894  C   ILE   238      47.676  30.631  69.448  1.00  0.00           C
ATOM   1895  O   ILE   238      47.288  29.862  70.279  1.00  0.00           O
ATOM   1896  N   VAL   239      48.194  31.812  69.785  1.00  0.00           N
ATOM   1897  CA  VAL   239      48.446  32.265  71.204  1.00  0.00           C
ATOM   1898  CB  VAL   239      49.344  33.506  71.241  1.00  0.00           C
ATOM   1899  CG1 VAL   239      48.513  34.805  71.461  1.00  0.00           C
ATOM   1900  CG2 VAL   239      50.346  33.359  72.380  1.00  0.00           C
ATOM   1901  C   VAL   239      47.177  32.364  72.096  1.00  0.00           C
ATOM   1902  O   VAL   239      47.210  31.925  73.227  1.00  0.00           O
ATOM   1903  N   ASN   240      45.976  32.711  71.508  1.00  0.00           N
ATOM   1904  CA  ASN   240      44.757  32.660  72.240  1.00  0.00           C
ATOM   1905  CB  ASN   240      43.745  33.538  71.510  1.00  0.00           C
ATOM   1906  CG  ASN   240      43.993  34.989  71.808  1.00  0.00           C
ATOM   1907  OD1 ASN   240      43.554  35.479  72.858  1.00  0.00           O
ATOM   1908  ND2 ASN   240      44.490  35.748  70.816  1.00  0.00           N
ATOM   1909  C   ASN   240      44.290  31.250  72.572  1.00  0.00           C
ATOM   1910  O   ASN   240      43.372  31.040  73.384  1.00  0.00           O
ATOM   1911  N   ILE   241      44.870  30.220  71.963  1.00  0.00           N
ATOM   1912  CA  ILE   241      44.663  28.830  72.465  1.00  0.00           C
ATOM   1913  CB  ILE   241      45.043  27.790  71.416  1.00  0.00           C
ATOM   1914  CG2 ILE   241      44.816  26.280  71.718  1.00  0.00           C
ATOM   1915  CG1 ILE   241      44.330  28.177  70.016  1.00  0.00           C
ATOM   1916  CD1 ILE   241      42.810  28.284  69.939  1.00  0.00           C
ATOM   1917  C   ILE   241      45.576  28.633  73.754  1.00  0.00           C
ATOM   1918  O   ILE   241      45.169  27.824  74.565  1.00  0.00           O
ATOM   1919  N   VAL   242      46.745  29.215  73.881  1.00  0.00           N
ATOM   1920  CA  VAL   242      47.708  28.868  74.940  1.00  0.00           C
ATOM   1921  CB  VAL   242      49.146  29.050  74.447  1.00  0.00           C
ATOM   1922  CG1 VAL   242      50.159  28.453  75.416  1.00  0.00           C
ATOM   1923  CG2 VAL   242      49.555  28.509  73.017  1.00  0.00           C
ATOM   1924  C   VAL   242      47.488  29.740  76.209  1.00  0.00           C
ATOM   1925  O   VAL   242      47.641  29.191  77.329  1.00  0.00           O
ATOM   1926  N   HIS   243      46.956  30.919  76.058  1.00  0.00           N
ATOM   1927  CA  HIS   243      46.896  31.990  77.087  1.00  0.00           C
ATOM   1928  CB  HIS   243      46.783  33.299  76.266  1.00  0.00           C
ATOM   1929  CG  HIS   243      46.843  34.490  77.184  1.00  0.00           C
ATOM   1930  ND1 HIS   243      47.992  35.222  77.521  1.00  0.00           N
ATOM   1931  CE1 HIS   243      47.542  36.302  78.180  1.00  0.00           C
ATOM   1932  NE2 HIS   243      46.212  36.270  78.383  1.00  0.00           N
ATOM   1933  CD2 HIS   243      45.752  35.209  77.585  1.00  0.00           C
ATOM   1934  C   HIS   243      45.869  31.810  78.179  1.00  0.00           C
ATOM   1935  O   HIS   243      45.929  32.521  79.228  1.00  0.00           O
ATOM   1936  N   VAL   244      44.929  30.918  77.882  1.00  0.00           N
ATOM   1937  CA  VAL   244      43.932  30.397  78.774  1.00  0.00           C
ATOM   1938  CB  VAL   244      42.481  30.635  78.306  1.00  0.00           C
ATOM   1939  CG1 VAL   244      42.128  32.124  78.355  1.00  0.00           C
ATOM   1940  CG2 VAL   244      42.369  30.133  76.857  1.00  0.00           C
ATOM   1941  C   VAL   244      44.215  28.939  79.256  1.00  0.00           C
ATOM   1942  O   VAL   244      43.337  28.298  79.808  1.00  0.00           O
ATOM   1943  N   ILE   245      45.445  28.470  79.034  1.00  0.00           N
ATOM   1944  CA  ILE   245      45.888  27.142  79.635  1.00  0.00           C
ATOM   1945  CB  ILE   245      45.808  25.950  78.607  1.00  0.00           C
ATOM   1946  CG2 ILE   245      44.318  25.718  78.360  1.00  0.00           C
ATOM   1947  CG1 ILE   245      46.616  26.230  77.315  1.00  0.00           C
ATOM   1948  CD1 ILE   245      46.375  25.228  76.227  1.00  0.00           C
ATOM   1949  C   ILE   245      47.199  27.274  80.343  1.00  0.00           C
ATOM   1950  O   ILE   245      47.432  26.606  81.343  1.00  0.00           O
ATOM   1951  N   GLN   246      48.117  28.105  79.930  1.00  0.00           N
ATOM   1952  CA  GLN   246      49.328  28.528  80.678  1.00  0.00           C
ATOM   1953  CB  GLN   246      50.497  28.259  79.776  1.00  0.00           C
ATOM   1954  CG  GLN   246      50.538  26.768  79.288  1.00  0.00           C
ATOM   1955  CD  GLN   246      51.847  26.559  78.726  1.00  0.00           C
ATOM   1956  OE1 GLN   246      52.135  26.748  77.545  1.00  0.00           O
ATOM   1957  NE2 GLN   246      52.839  26.272  79.505  1.00  0.00           N
ATOM   1958  C   GLN   246      49.286  30.019  81.036  1.00  0.00           C
ATOM   1959  O   GLN   246      48.504  30.887  80.526  1.00  0.00           O
ATOM   1960  N   ASP   247      50.207  30.421  81.934  1.00  0.00           N
ATOM   1961  CA  ASP   247      50.566  31.832  82.381  1.00  0.00           C
ATOM   1962  CB  ASP   247      50.918  31.745  83.881  1.00  0.00           C
ATOM   1963  CG  ASP   247      51.757  32.947  84.338  1.00  0.00           C
ATOM   1964  OD1 ASP   247      51.235  34.066  84.317  1.00  0.00           O
ATOM   1965  OD2 ASP   247      52.968  32.779  84.666  1.00  0.00           O
ATOM   1966  C   ASP   247      51.713  32.373  81.559  1.00  0.00           C
ATOM   1967  O   ASP   247      52.764  31.824  81.417  1.00  0.00           O
ATOM   1968  N   ASN   248      51.430  33.442  80.778  1.00  0.00           N
ATOM   1969  CA  ASN   248      52.308  33.972  79.765  1.00  0.00           C
ATOM   1970  CB  ASN   248      51.515  35.019  78.995  1.00  0.00           C
ATOM   1971  CG  ASN   248      52.242  35.589  77.743  1.00  0.00           C
ATOM   1972  OD1 ASN   248      53.452  35.340  77.562  1.00  0.00           O
ATOM   1973  ND2 ASN   248      51.500  36.277  76.924  1.00  0.00           N
ATOM   1974  C   ASN   248      53.588  34.524  80.413  1.00  0.00           C
ATOM   1975  O   ASN   248      53.578  35.475  81.211  1.00  0.00           O
ATOM   1976  N   LEU   249      54.808  34.006  80.101  1.00  0.00           N
ATOM   1977  CA  LEU   249      56.109  34.439  80.688  1.00  0.00           C
ATOM   1978  CB  LEU   249      57.020  33.249  80.339  1.00  0.00           C
ATOM   1979  CG  LEU   249      58.480  33.322  80.646  1.00  0.00           C
ATOM   1980  CD1 LEU   249      58.712  33.614  82.135  1.00  0.00           C
ATOM   1981  CD2 LEU   249      59.362  32.113  80.346  1.00  0.00           C
ATOM   1982  C   LEU   249      56.696  35.698  79.956  1.00  0.00           C
ATOM   1983  O   LEU   249      57.546  36.350  80.534  1.00  0.00           O
ATOM   1984  N   ILE   250      56.053  36.126  78.866  1.00  0.00           N
ATOM   1985  CA  ILE   250      56.520  37.216  77.944  1.00  0.00           C
ATOM   1986  CB  ILE   250      56.058  36.983  76.535  1.00  0.00           C
ATOM   1987  CG2 ILE   250      56.505  38.062  75.533  1.00  0.00           C
ATOM   1988  CG1 ILE   250      56.339  35.643  75.867  1.00  0.00           C
ATOM   1989  CD1 ILE   250      57.809  35.215  75.845  1.00  0.00           C
ATOM   1990  C   ILE   250      56.099  38.546  78.613  1.00  0.00           C
ATOM   1991  O   ILE   250      54.920  38.645  79.005  1.00  0.00           O
ATOM   1992  N   ARG   251      56.927  39.547  78.570  1.00  0.00           N
ATOM   1993  CA  ARG   251      56.416  40.907  79.060  1.00  0.00           C
ATOM   1994  CB  ARG   251      57.586  41.809  79.496  1.00  0.00           C
ATOM   1995  CG  ARG   251      58.493  42.349  78.324  1.00  0.00           C
ATOM   1996  CD  ARG   251      59.282  43.591  78.791  1.00  0.00           C
ATOM   1997  NE  ARG   251      58.421  44.591  79.531  1.00  0.00           N
ATOM   1998  CZ  ARG   251      58.802  45.272  80.560  1.00  0.00           C
ATOM   1999  NH1 ARG   251      60.023  45.345  81.068  1.00  0.00           N
ATOM   2000  NH2 ARG   251      57.942  46.032  81.090  1.00  0.00           N
ATOM   2001  C   ARG   251      55.444  41.534  78.060  1.00  0.00           C
ATOM   2002  O   ARG   251      55.752  41.513  76.830  1.00  0.00           O
ATOM   2003  N   LYS   252      54.443  42.263  78.551  1.00  0.00           N
ATOM   2004  CA  LYS   252      53.501  42.951  77.662  1.00  0.00           C
ATOM   2005  CB  LYS   252      52.521  43.670  78.582  1.00  0.00           C
ATOM   2006  CG  LYS   252      51.180  43.827  77.884  1.00  0.00           C
ATOM   2007  CD  LYS   252      50.190  44.547  78.855  1.00  0.00           C
ATOM   2008  CE  LYS   252      48.730  44.315  78.628  1.00  0.00           C
ATOM   2009  NZ  LYS   252      47.882  44.555  79.799  1.00  0.00           N
ATOM   2010  C   LYS   252      54.098  43.870  76.590  1.00  0.00           C
ATOM   2011  O   LYS   252      53.556  43.898  75.440  1.00  0.00           O
ATOM   2012  N   GLU   253      55.127  44.582  76.907  1.00  0.00           N
ATOM   2013  CA  GLU   253      55.844  45.492  75.985  1.00  0.00           C
ATOM   2014  CB  GLU   253      56.774  46.474  76.722  1.00  0.00           C
ATOM   2015  CG  GLU   253      56.194  47.445  77.741  1.00  0.00           C
ATOM   2016  CD  GLU   253      55.417  46.685  78.834  1.00  0.00           C
ATOM   2017  OE1 GLU   253      54.447  47.274  79.305  1.00  0.00           O
ATOM   2018  OE2 GLU   253      55.869  45.586  79.254  1.00  0.00           O
ATOM   2019  C   GLU   253      56.613  44.792  74.804  1.00  0.00           C
ATOM   2020  O   GLU   253      57.351  45.492  74.072  1.00  0.00           O
ATOM   2021  N   VAL   254      56.665  43.472  74.766  1.00  0.00           N
ATOM   2022  CA  VAL   254      57.185  42.641  73.686  1.00  0.00           C
ATOM   2023  CB  VAL   254      58.546  42.023  73.894  1.00  0.00           C
ATOM   2024  CG1 VAL   254      59.625  42.996  74.401  1.00  0.00           C
ATOM   2025  CG2 VAL   254      58.509  40.855  74.836  1.00  0.00           C
ATOM   2026  C   VAL   254      56.156  41.549  73.269  1.00  0.00           C
ATOM   2027  O   VAL   254      56.164  41.147  72.060  1.00  0.00           O
ATOM   2028  N   TYR   255      55.087  41.218  74.101  1.00  0.00           N
ATOM   2029  CA  TYR   255      53.948  40.436  73.614  1.00  0.00           C
ATOM   2030  CB  TYR   255      53.231  39.947  74.866  1.00  0.00           C
ATOM   2031  CG  TYR   255      52.022  39.004  74.599  1.00  0.00           C
ATOM   2032  CD1 TYR   255      52.193  37.694  74.161  1.00  0.00           C
ATOM   2033  CE1 TYR   255      51.004  36.902  73.984  1.00  0.00           C
ATOM   2034  CZ  TYR   255      49.774  37.331  74.485  1.00  0.00           C
ATOM   2035  OH  TYR   255      48.705  36.499  74.538  1.00  0.00           O
ATOM   2036  CE2 TYR   255      49.643  38.571  75.094  1.00  0.00           C
ATOM   2037  CD2 TYR   255      50.742  39.473  75.081  1.00  0.00           C
ATOM   2038  C   TYR   255      53.025  41.123  72.605  1.00  0.00           C
ATOM   2039  O   TYR   255      52.675  40.422  71.696  1.00  0.00           O
ATOM   2040  N   ILE   256      52.643  42.403  72.694  1.00  0.00           N
ATOM   2041  CA  ILE   256      51.870  43.160  71.734  1.00  0.00           C
ATOM   2042  CB  ILE   256      51.719  44.651  72.223  1.00  0.00           C
ATOM   2043  CG2 ILE   256      50.841  44.821  73.464  1.00  0.00           C
ATOM   2044  CG1 ILE   256      53.078  45.353  72.309  1.00  0.00           C
ATOM   2045  CD1 ILE   256      52.937  46.803  72.828  1.00  0.00           C
ATOM   2046  C   ILE   256      52.378  43.139  70.263  1.00  0.00           C
ATOM   2047  O   ILE   256      51.567  43.077  69.355  1.00  0.00           O
ATOM   2048  N   LEU   257      53.688  42.961  70.081  1.00  0.00           N
ATOM   2049  CA  LEU   257      54.366  42.800  68.840  1.00  0.00           C
ATOM   2050  CB  LEU   257      55.886  42.953  69.088  1.00  0.00           C
ATOM   2051  CG  LEU   257      56.724  43.413  67.906  1.00  0.00           C
ATOM   2052  CD1 LEU   257      56.331  44.822  67.425  1.00  0.00           C
ATOM   2053  CD2 LEU   257      58.204  43.325  68.223  1.00  0.00           C
ATOM   2054  C   LEU   257      53.977  41.599  68.083  1.00  0.00           C
ATOM   2055  O   LEU   257      53.905  41.637  66.843  1.00  0.00           O
ATOM   2056  N   LEU   258      53.470  40.589  68.825  1.00  0.00           N
ATOM   2057  CA  LEU   258      53.041  39.348  68.297  1.00  0.00           C
ATOM   2058  CB  LEU   258      52.694  38.369  69.379  1.00  0.00           C
ATOM   2059  CG  LEU   258      52.565  36.908  68.801  1.00  0.00           C
ATOM   2060  CD1 LEU   258      53.795  36.419  68.120  1.00  0.00           C
ATOM   2061  CD2 LEU   258      52.228  35.939  69.903  1.00  0.00           C
ATOM   2062  C   LEU   258      51.869  39.575  67.349  1.00  0.00           C
ATOM   2063  O   LEU   258      51.519  38.663  66.561  1.00  0.00           O
ATOM   2064  N   ASN   259      51.077  40.694  67.489  1.00  0.00           N
ATOM   2065  CA  ASN   259      49.915  41.021  66.640  1.00  0.00           C
ATOM   2066  CB  ASN   259      48.627  40.560  67.243  1.00  0.00           C
ATOM   2067  CG  ASN   259      48.247  41.441  68.392  1.00  0.00           C
ATOM   2068  OD1 ASN   259      48.590  41.193  69.612  1.00  0.00           O
ATOM   2069  ND2 ASN   259      47.555  42.509  68.112  1.00  0.00           N
ATOM   2070  C   ASN   259      49.882  42.520  66.178  1.00  0.00           C
ATOM   2071  O   ASN   259      49.040  42.848  65.309  1.00  0.00           O
ATOM   2072  N   TRP   260      50.682  43.422  66.676  1.00  0.00           N
ATOM   2073  CA  TRP   260      50.849  44.802  66.204  1.00  0.00           C
ATOM   2074  CB  TRP   260      51.569  45.624  67.241  1.00  0.00           C
ATOM   2075  CG  TRP   260      50.670  46.304  68.232  1.00  0.00           C
ATOM   2076  CD1 TRP   260      49.892  45.664  69.094  1.00  0.00           C
ATOM   2077  NE1 TRP   260      49.022  46.543  69.685  1.00  0.00           N
ATOM   2078  CE2 TRP   260      49.239  47.813  69.273  1.00  0.00           C
ATOM   2079  CZ2 TRP   260      48.548  48.993  69.592  1.00  0.00           C
ATOM   2080  CH2 TRP   260      48.865  50.082  68.840  1.00  0.00           C
ATOM   2081  CZ3 TRP   260      49.974  50.143  67.948  1.00  0.00           C
ATOM   2082  CE3 TRP   260      50.565  48.933  67.569  1.00  0.00           C
ATOM   2083  CD2 TRP   260      50.138  47.683  68.151  1.00  0.00           C
ATOM   2084  C   TRP   260      51.526  44.831  64.853  1.00  0.00           C
ATOM   2085  O   TRP   260      51.384  45.780  64.122  1.00  0.00           O
ATOM   2086  N   ILE   261      52.257  43.782  64.443  1.00  0.00           N
ATOM   2087  CA  ILE   261      52.715  43.600  63.052  1.00  0.00           C
ATOM   2088  CB  ILE   261      53.537  42.262  63.023  1.00  0.00           C
ATOM   2089  CG2 ILE   261      54.918  42.275  63.740  1.00  0.00           C
ATOM   2090  CG1 ILE   261      52.780  41.021  63.505  1.00  0.00           C
ATOM   2091  CD1 ILE   261      53.562  39.752  63.356  1.00  0.00           C
ATOM   2092  C   ILE   261      51.604  43.547  62.044  1.00  0.00           C
ATOM   2093  O   ILE   261      51.821  44.026  60.943  1.00  0.00           O
ATOM   2094  N   GLY   262      50.385  43.176  62.497  1.00  0.00           N
ATOM   2095  CA  GLY   262      49.224  43.183  61.659  1.00  0.00           C
ATOM   2096  C   GLY   262      49.060  44.572  61.057  1.00  0.00           C
ATOM   2097  O   GLY   262      48.988  44.701  59.837  1.00  0.00           O
ATOM   2098  N   TYR   263      49.100  45.623  61.936  1.00  0.00           N
ATOM   2099  CA  TYR   263      48.968  47.003  61.594  1.00  0.00           C
ATOM   2100  CB  TYR   263      48.628  47.834  62.854  1.00  0.00           C
ATOM   2101  CG  TYR   263      47.691  47.204  63.906  1.00  0.00           C
ATOM   2102  CD1 TYR   263      46.401  46.741  63.559  1.00  0.00           C
ATOM   2103  CE1 TYR   263      45.564  46.151  64.491  1.00  0.00           C
ATOM   2104  CZ  TYR   263      45.926  46.194  65.870  1.00  0.00           C
ATOM   2105  OH  TYR   263      45.109  45.554  66.802  1.00  0.00           O
ATOM   2106  CE2 TYR   263      47.146  46.796  66.217  1.00  0.00           C
ATOM   2107  CD2 TYR   263      48.013  47.236  65.255  1.00  0.00           C
ATOM   2108  C   TYR   263      50.155  47.624  60.791  1.00  0.00           C
ATOM   2109  O   TYR   263      49.923  48.572  60.050  1.00  0.00           O
ATOM   2110  N   VAL   264      51.336  47.005  60.830  1.00  0.00           N
ATOM   2111  CA  VAL   264      52.514  47.286  59.928  1.00  0.00           C
ATOM   2112  CB  VAL   264      53.786  46.829  60.616  1.00  0.00           C
ATOM   2113  CG1 VAL   264      54.984  47.079  59.684  1.00  0.00           C
ATOM   2114  CG2 VAL   264      54.007  47.611  61.905  1.00  0.00           C
ATOM   2115  C   VAL   264      52.293  46.744  58.499  1.00  0.00           C
ATOM   2116  O   VAL   264      52.540  47.433  57.477  1.00  0.00           O
ATOM   2117  N   ASN   265      51.794  45.513  58.361  1.00  0.00           N
ATOM   2118  CA  ASN   265      51.313  44.971  57.143  1.00  0.00           C
ATOM   2119  CB  ASN   265      50.806  43.520  57.335  1.00  0.00           C
ATOM   2120  CG  ASN   265      50.224  42.948  56.047  1.00  0.00           C
ATOM   2121  OD1 ASN   265      50.894  42.537  55.177  1.00  0.00           O
ATOM   2122  ND2 ASN   265      48.944  42.895  55.919  1.00  0.00           N
ATOM   2123  C   ASN   265      50.201  45.878  56.513  1.00  0.00           C
ATOM   2124  O   ASN   265      50.248  46.257  55.363  1.00  0.00           O
ATOM   2125  N   SER   266      49.291  46.418  57.304  1.00  0.00           N
ATOM   2126  CA  SER   266      48.219  47.426  56.935  1.00  0.00           C
ATOM   2127  CB  SER   266      47.171  47.605  58.016  1.00  0.00           C
ATOM   2128  OG  SER   266      46.503  46.375  58.289  1.00  0.00           O
ATOM   2129  C   SER   266      48.716  48.806  56.432  1.00  0.00           C
ATOM   2130  O   SER   266      47.984  49.514  55.772  1.00  0.00           O
ATOM   2131  N   GLY   267      50.006  49.148  56.719  1.00  0.00           N
ATOM   2132  CA  GLY   267      50.724  50.228  56.197  1.00  0.00           C
ATOM   2133  C   GLY   267      51.542  49.878  54.926  1.00  0.00           C
ATOM   2134  O   GLY   267      51.659  50.737  54.095  1.00  0.00           O
ATOM   2135  N   PHE   268      51.984  48.609  54.777  1.00  0.00           N
ATOM   2136  CA  PHE   268      52.702  48.288  53.556  1.00  0.00           C
ATOM   2137  CB  PHE   268      53.615  47.160  54.016  1.00  0.00           C
ATOM   2138  CG  PHE   268      54.434  46.600  52.975  1.00  0.00           C
ATOM   2139  CD1 PHE   268      54.145  45.259  52.558  1.00  0.00           C
ATOM   2140  CE1 PHE   268      54.814  44.699  51.467  1.00  0.00           C
ATOM   2141  CZ  PHE   268      55.612  45.459  50.685  1.00  0.00           C
ATOM   2142  CE2 PHE   268      55.860  46.740  51.103  1.00  0.00           C
ATOM   2143  CD2 PHE   268      55.331  47.360  52.233  1.00  0.00           C
ATOM   2144  C   PHE   268      51.801  47.825  52.408  1.00  0.00           C
ATOM   2145  O   PHE   268      51.959  48.224  51.297  1.00  0.00           O
ATOM   2146  N   ASN   269      50.753  47.034  52.661  1.00  0.00           N
ATOM   2147  CA  ASN   269      49.721  46.691  51.673  1.00  0.00           C
ATOM   2148  CB  ASN   269      48.564  46.000  52.436  1.00  0.00           C
ATOM   2149  CG  ASN   269      47.493  45.338  51.619  1.00  0.00           C
ATOM   2150  OD1 ASN   269      47.371  45.466  50.429  1.00  0.00           O
ATOM   2151  ND2 ASN   269      46.616  44.637  52.251  1.00  0.00           N
ATOM   2152  C   ASN   269      49.338  47.769  50.732  1.00  0.00           C
ATOM   2153  O   ASN   269      49.576  47.678  49.512  1.00  0.00           O
ATOM   2154  N   PRO   270      48.917  48.959  51.212  1.00  0.00           N
ATOM   2155  CD  PRO   270      48.569  49.201  52.592  1.00  0.00           C
ATOM   2156  CG  PRO   270      48.337  50.720  52.630  1.00  0.00           C
ATOM   2157  CB  PRO   270      47.894  51.148  51.180  1.00  0.00           C
ATOM   2158  CA  PRO   270      48.544  50.097  50.261  1.00  0.00           C
ATOM   2159  C   PRO   270      49.722  50.708  49.518  1.00  0.00           C
ATOM   2160  O   PRO   270      49.599  51.127  48.318  1.00  0.00           O
ATOM   2161  N   LEU   271      50.853  50.831  50.246  1.00  0.00           N
ATOM   2162  CA  LEU   271      52.011  51.392  49.693  1.00  0.00           C
ATOM   2163  CB  LEU   271      52.992  51.805  50.851  1.00  0.00           C
ATOM   2164  CG  LEU   271      52.412  52.855  51.871  1.00  0.00           C
ATOM   2165  CD1 LEU   271      53.414  53.128  52.899  1.00  0.00           C
ATOM   2166  CD2 LEU   271      52.219  54.264  51.179  1.00  0.00           C
ATOM   2167  C   LEU   271      52.741  50.512  48.663  1.00  0.00           C
ATOM   2168  O   LEU   271      53.448  51.122  47.851  1.00  0.00           O
ATOM   2169  N   ILE   272      52.543  49.201  48.645  1.00  0.00           N
ATOM   2170  CA  ILE   272      53.032  48.331  47.545  1.00  0.00           C
ATOM   2171  CB  ILE   272      53.405  46.982  48.117  1.00  0.00           C
ATOM   2172  CG2 ILE   272      52.257  46.091  48.560  1.00  0.00           C
ATOM   2173  CG1 ILE   272      54.274  46.282  46.976  1.00  0.00           C
ATOM   2174  CD1 ILE   272      55.643  46.904  46.713  1.00  0.00           C
ATOM   2175  C   ILE   272      52.080  48.368  46.347  1.00  0.00           C
ATOM   2176  O   ILE   272      52.538  48.307  45.256  1.00  0.00           O
ATOM   2177  N   TYR   273      50.780  48.576  46.579  1.00  0.00           N
ATOM   2178  CA  TYR   273      49.788  48.793  45.500  1.00  0.00           C
ATOM   2179  CB  TYR   273      48.359  48.852  46.043  1.00  0.00           C
ATOM   2180  CG  TYR   273      47.227  49.159  45.124  1.00  0.00           C
ATOM   2181  CD1 TYR   273      46.996  48.397  43.955  1.00  0.00           C
ATOM   2182  CE1 TYR   273      46.034  48.734  43.047  1.00  0.00           C
ATOM   2183  CZ  TYR   273      45.322  49.883  43.136  1.00  0.00           C
ATOM   2184  OH  TYR   273      44.300  50.191  42.268  1.00  0.00           O
ATOM   2185  CE2 TYR   273      45.393  50.605  44.335  1.00  0.00           C
ATOM   2186  CD2 TYR   273      46.445  50.288  45.254  1.00  0.00           C
ATOM   2187  C   TYR   273      50.025  50.133  44.748  1.00  0.00           C
ATOM   2188  O   TYR   273      49.832  50.161  43.508  1.00  0.00           O
ATOM   2189  N   CYS   274      50.724  51.124  45.386  1.00  0.00           N
ATOM   2190  CA  CYS   274      51.221  52.354  44.753  1.00  0.00           C
ATOM   2191  CB  CYS   274      51.812  53.247  45.861  1.00  0.00           C
ATOM   2192  SG  CYS   274      50.553  53.876  46.972  1.00  0.00           S
ATOM   2193  C   CYS   274      52.230  52.104  43.642  1.00  0.00           C
ATOM   2194  O   CYS   274      52.497  53.084  42.860  1.00  0.00           O
ATOM   2195  N   ARG   275      52.851  50.965  43.592  1.00  0.00           N
ATOM   2196  CA  ARG   275      53.690  50.575  42.471  1.00  0.00           C
ATOM   2197  CB  ARG   275      54.852  49.788  43.080  1.00  0.00           C
ATOM   2198  CG  ARG   275      56.002  49.378  42.259  1.00  0.00           C
ATOM   2199  CD  ARG   275      57.273  49.061  42.917  1.00  0.00           C
ATOM   2200  NE  ARG   275      58.372  48.891  41.876  1.00  0.00           N
ATOM   2201  CZ  ARG   275      58.642  47.771  41.167  1.00  0.00           C
ATOM   2202  NH1 ARG   275      57.954  46.720  41.349  1.00  0.00           N
ATOM   2203  NH2 ARG   275      59.621  47.701  40.235  1.00  0.00           N
ATOM   2204  C   ARG   275      52.950  49.773  41.434  1.00  0.00           C
ATOM   2205  O   ARG   275      53.519  49.372  40.463  1.00  0.00           O
ATOM   2206  N   SER   276      51.690  49.471  41.516  1.00  0.00           N
ATOM   2207  CA  SER   276      50.890  48.688  40.529  1.00  0.00           C
ATOM   2208  CB  SER   276      49.421  48.507  40.951  1.00  0.00           C
ATOM   2209  OG  SER   276      48.809  49.826  40.901  1.00  0.00           O
ATOM   2210  C   SER   276      50.826  49.376  39.138  1.00  0.00           C
ATOM   2211  O   SER   276      50.894  50.617  39.116  1.00  0.00           O
ATOM   2212  N   PRO   277      50.835  48.705  37.959  1.00  0.00           N
ATOM   2213  CD  PRO   277      50.477  47.324  37.771  1.00  0.00           C
ATOM   2214  CG  PRO   277      51.136  46.913  36.460  1.00  0.00           C
ATOM   2215  CB  PRO   277      51.192  48.232  35.639  1.00  0.00           C
ATOM   2216  CA  PRO   277      51.192  49.384  36.727  1.00  0.00           C
ATOM   2217  C   PRO   277      50.290  50.542  36.177  1.00  0.00           C
ATOM   2218  O   PRO   277      50.827  51.362  35.475  1.00  0.00           O
ATOM   2219  N   ASP   278      49.050  50.690  36.609  1.00  0.00           N
ATOM   2220  CA  ASP   278      48.338  51.969  36.359  1.00  0.00           C
ATOM   2221  CB  ASP   278      46.828  51.616  36.112  1.00  0.00           C
ATOM   2222  CG  ASP   278      46.587  50.625  34.963  1.00  0.00           C
ATOM   2223  OD1 ASP   278      45.719  49.723  35.056  1.00  0.00           O
ATOM   2224  OD2 ASP   278      47.215  50.914  33.902  1.00  0.00           O
ATOM   2225  C   ASP   278      48.418  53.081  37.407  1.00  0.00           C
ATOM   2226  O   ASP   278      48.156  54.240  37.116  1.00  0.00           O
ATOM   2227  N   PHE   279      48.801  52.663  38.687  1.00  0.00           N
ATOM   2228  CA  PHE   279      49.031  53.674  39.655  1.00  0.00           C
ATOM   2229  CB  PHE   279      48.914  52.966  41.076  1.00  0.00           C
ATOM   2230  CG  PHE   279      48.475  53.757  42.276  1.00  0.00           C
ATOM   2231  CD1 PHE   279      49.274  54.779  42.733  1.00  0.00           C
ATOM   2232  CE1 PHE   279      48.925  55.440  43.973  1.00  0.00           C
ATOM   2233  CZ  PHE   279      47.918  54.869  44.845  1.00  0.00           C
ATOM   2234  CE2 PHE   279      47.198  53.798  44.368  1.00  0.00           C
ATOM   2235  CD2 PHE   279      47.437  53.286  43.078  1.00  0.00           C
ATOM   2236  C   PHE   279      50.419  54.256  39.452  1.00  0.00           C
ATOM   2237  O   PHE   279      50.608  55.437  39.580  1.00  0.00           O
ATOM   2238  N   ARG   280      51.440  53.447  39.151  1.00  0.00           N
ATOM   2239  CA  ARG   280      52.789  53.929  39.039  1.00  0.00           C
ATOM   2240  CB  ARG   280      53.761  52.681  38.829  1.00  0.00           C
ATOM   2241  CG  ARG   280      53.859  52.269  37.379  1.00  0.00           C
ATOM   2242  CD  ARG   280      54.621  50.940  37.189  1.00  0.00           C
ATOM   2243  NE  ARG   280      56.010  51.362  37.166  1.00  0.00           N
ATOM   2244  CZ  ARG   280      56.992  50.804  37.926  1.00  0.00           C
ATOM   2245  NH1 ARG   280      56.915  49.745  38.697  1.00  0.00           N
ATOM   2246  NH2 ARG   280      58.181  51.336  37.813  1.00  0.00           N
ATOM   2247  C   ARG   280      52.986  55.018  37.967  1.00  0.00           C
ATOM   2248  O   ARG   280      53.705  55.970  38.144  1.00  0.00           O
ATOM   2249  N   ILE   281      52.184  54.986  36.918  1.00  0.00           N
ATOM   2250  CA  ILE   281      52.201  55.984  35.827  1.00  0.00           C
ATOM   2251  CB  ILE   281      51.690  55.332  34.499  1.00  0.00           C
ATOM   2252  CG2 ILE   281      52.630  54.242  33.988  1.00  0.00           C
ATOM   2253  CG1 ILE   281      50.261  54.770  34.672  1.00  0.00           C
ATOM   2254  CD1 ILE   281      49.569  54.437  33.333  1.00  0.00           C
ATOM   2255  C   ILE   281      51.409  57.303  36.076  1.00  0.00           C
ATOM   2256  O   ILE   281      51.316  58.102  35.126  1.00  0.00           O
ATOM   2257  N   ALA   282      50.881  57.444  37.247  1.00  0.00           N
ATOM   2258  CA  ALA   282      50.150  58.614  37.737  1.00  0.00           C
ATOM   2259  CB  ALA   282      48.701  58.242  37.820  1.00  0.00           C
ATOM   2260  C   ALA   282      50.871  59.106  39.025  1.00  0.00           C
ATOM   2261  O   ALA   282      50.461  60.087  39.654  1.00  0.00           O
ATOM   2262  N   PHE   283      52.013  58.509  39.444  1.00  0.00           N
ATOM   2263  CA  PHE   283      52.535  58.661  40.833  1.00  0.00           C
ATOM   2264  CB  PHE   283      53.418  57.513  41.233  1.00  0.00           C
ATOM   2265  CG  PHE   283      53.830  57.476  42.702  1.00  0.00           C
ATOM   2266  CD1 PHE   283      55.000  58.138  43.059  1.00  0.00           C
ATOM   2267  CE1 PHE   283      55.171  58.520  44.349  1.00  0.00           C
ATOM   2268  CZ  PHE   283      54.374  58.030  45.421  1.00  0.00           C
ATOM   2269  CE2 PHE   283      53.405  57.048  45.103  1.00  0.00           C
ATOM   2270  CD2 PHE   283      53.083  56.896  43.744  1.00  0.00           C
ATOM   2271  C   PHE   283      53.283  60.053  40.940  1.00  0.00           C
ATOM   2272  O   PHE   283      53.714  60.565  41.968  1.00  0.00           O
ATOM   2273  N   GLN   284      53.510  60.681  39.789  1.00  0.00           N
ATOM   2274  CA  GLN   284      54.138  62.042  39.716  1.00  0.00           C
ATOM   2275  CB  GLN   284      55.396  62.103  38.814  1.00  0.00           C
ATOM   2276  CG  GLN   284      56.529  61.335  39.393  1.00  0.00           C
ATOM   2277  CD  GLN   284      57.847  61.716  38.620  1.00  0.00           C
ATOM   2278  OE1 GLN   284      58.496  62.718  38.828  1.00  0.00           O
ATOM   2279  NE2 GLN   284      58.246  61.026  37.600  1.00  0.00           N
ATOM   2280  C   GLN   284      53.066  63.160  39.416  1.00  0.00           C
ATOM   2281  O   GLN   284      53.385  64.331  39.754  1.00  0.00           O
ATOM   2282  N   GLU   285      51.866  62.788  38.979  1.00  0.00           N
ATOM   2283  CA  GLU   285      50.715  63.696  39.089  1.00  0.00           C
ATOM   2284  CB  GLU   285      49.544  63.273  38.162  1.00  0.00           C
ATOM   2285  CG  GLU   285      49.761  63.322  36.581  1.00  0.00           C
ATOM   2286  CD  GLU   285      49.978  64.801  36.089  1.00  0.00           C
ATOM   2287  OE1 GLU   285      49.016  65.509  35.640  1.00  0.00           O
ATOM   2288  OE2 GLU   285      51.177  65.253  36.156  1.00  0.00           O
ATOM   2289  C   GLU   285      50.287  63.718  40.590  1.00  0.00           C
ATOM   2290  O   GLU   285      49.966  64.728  41.149  1.00  0.00           O
ATOM   2291  N   LEU   286      50.430  62.579  41.231  1.00  0.00           N
ATOM   2292  CA  LEU   286      50.162  62.410  42.672  1.00  0.00           C
ATOM   2293  CB  LEU   286      50.145  60.911  43.064  1.00  0.00           C
ATOM   2294  CG  LEU   286      49.378  60.651  44.396  1.00  0.00           C
ATOM   2295  CD1 LEU   286      47.888  60.809  44.348  1.00  0.00           C
ATOM   2296  CD2 LEU   286      49.561  59.142  44.557  1.00  0.00           C
ATOM   2297  C   LEU   286      51.173  63.193  43.469  1.00  0.00           C
ATOM   2298  O   LEU   286      50.803  63.783  44.469  1.00  0.00           O
ATOM   2299  N   LEU   287      52.502  63.054  43.147  1.00  0.00           N
ATOM   2300  CA  LEU   287      53.502  63.917  43.724  1.00  0.00           C
ATOM   2301  CB  LEU   287      54.923  63.298  43.503  1.00  0.00           C
ATOM   2302  CG  LEU   287      56.013  63.841  44.410  1.00  0.00           C
ATOM   2303  CD1 LEU   287      55.766  63.583  45.911  1.00  0.00           C
ATOM   2304  CD2 LEU   287      57.314  63.213  44.129  1.00  0.00           C
ATOM   2305  C   LEU   287      53.259  65.396  43.343  1.00  0.00           C
ATOM   2306  O   LEU   287      53.929  66.257  43.861  1.00  0.00           O
ATOM   2307  N   CYS   288      52.397  65.703  42.364  1.00  0.00           N
ATOM   2308  CA  CYS   288      52.364  67.002  41.612  1.00  0.00           C
ATOM   2309  CB  CYS   288      51.764  68.052  42.592  1.00  0.00           C
ATOM   2310  SG  CYS   288      50.025  67.650  42.915  1.00  0.00           S
ATOM   2311  C   CYS   288      53.612  67.543  41.009  1.00  0.00           C
ATOM   2312  O   CYS   288      53.690  68.703  40.648  1.00  0.00           O
ATOM   2313  N   LEU   289      54.653  66.685  40.859  1.00  0.00           N
ATOM   2314  CA  LEU   289      55.951  67.146  40.396  1.00  0.00           C
ATOM   2315  CB  LEU   289      57.044  66.308  41.105  1.00  0.00           C
ATOM   2316  CG  LEU   289      58.503  66.861  41.082  1.00  0.00           C
ATOM   2317  CD1 LEU   289      58.622  68.202  41.760  1.00  0.00           C
ATOM   2318  CD2 LEU   289      59.486  65.883  41.812  1.00  0.00           C
ATOM   2319  C   LEU   289      56.139  66.854  38.876  1.00  0.00           C
ATOM   2320  O   LEU   289      57.178  67.195  38.334  1.00  0.00           O
HETATM 2321  N   NME   290      55.269  66.142  38.228  1.00  0.00           N
HETATM 2322  CH3 NME   290      55.368  65.730  36.839  1.00  0.00           C
TER
ENDMDL
MODEL        2
HETATM    1  C1  ALP     1      40.851  46.108  72.692  1.00  0.00           C
HETATM    2  C2  ALP     1      40.983  44.941  73.695  1.00  0.00           C
HETATM    3  C3  ALP     1      41.702  45.376  74.954  1.00  0.00           C
HETATM    4  N1  ALP     1      41.695  43.731  73.239  1.00  0.00           N
HETATM    5  C4  ALP     1      40.856  42.907  72.401  1.00  0.00           C
HETATM    6  C5  ALP     1      41.568  41.686  71.654  1.00  0.00           C
HETATM    7  O1  ALP     1      42.547  42.195  70.723  1.00  0.00           O
HETATM    8  C6  ALP     1      40.419  40.803  71.017  1.00  0.00           C
HETATM    9  O2  ALP     1      41.141  39.752  70.310  1.00  0.00           O
HETATM   10  C7  ALP     1      40.472  39.298  69.191  1.00  0.00           C
HETATM   11  C8  ALP     1      40.670  39.985  67.959  1.00  0.00           C
HETATM   12  C9  ALP     1      40.011  39.520  66.791  1.00  0.00           C
HETATM   13  C10 ALP     1      39.213  38.429  66.874  1.00  0.00           C
HETATM   14  C11 ALP     1      39.014  37.702  68.076  1.00  0.00           C
HETATM   15  C12 ALP     1      39.704  38.106  69.234  1.00  0.00           C
HETATM   16  C13 ALP     1      39.536  37.240  70.487  1.00  0.00           C
HETATM   17  C14 ALP     1      40.288  35.981  70.580  1.00  0.00           C
HETATM   18  C15 ALP     1      41.098  35.520  69.621  1.00  0.00           C
TER
HETATM   19  CH3 ACE     2      66.810  47.305  84.276  1.00  0.00           C
HETATM   20  C   ACE     2      65.868  48.324  84.573  1.00  0.00           C
HETATM   21  O   ACE     2      65.418  48.416  85.693  1.00  0.00           O
ATOM     22  N   ASP     3      65.607  49.181  83.601  1.00  0.00           N
ATOM     23  CA  ASP     3      64.934  50.500  83.847  1.00  0.00           C
ATOM     24  CB  ASP     3      65.963  51.394  84.425  1.00  0.00           C
ATOM     25  CG  ASP     3      65.341  52.624  85.061  1.00  0.00           C
ATOM     26  OD1 ASP     3      64.901  52.487  86.262  1.00  0.00           O
ATOM     27  OD2 ASP     3      65.279  53.713  84.428  1.00  0.00           O
ATOM     28  C   ASP     3      64.303  51.106  82.566  1.00  0.00           C
ATOM     29  O   ASP     3      64.843  51.104  81.455  1.00  0.00           O
ATOM     30  N   GLU     4      63.142  51.754  82.754  1.00  0.00           N
ATOM     31  CA  GLU     4      62.171  52.220  81.793  1.00  0.00           C
ATOM     32  CB  GLU     4      60.881  52.580  82.652  1.00  0.00           C
ATOM     33  CG  GLU     4      60.193  51.189  82.726  1.00  0.00           C
ATOM     34  CD  GLU     4      58.763  51.408  83.175  1.00  0.00           C
ATOM     35  OE1 GLU     4      57.854  50.725  82.617  1.00  0.00           O
ATOM     36  OE2 GLU     4      58.521  52.350  83.993  1.00  0.00           O
ATOM     37  C   GLU     4      62.549  53.529  81.069  1.00  0.00           C
ATOM     38  O   GLU     4      61.727  54.396  80.667  1.00  0.00           O
ATOM     39  N   VAL     5      63.849  53.630  80.809  1.00  0.00           N
ATOM     40  CA  VAL     5      64.517  54.589  79.896  1.00  0.00           C
ATOM     41  CB  VAL     5      66.107  54.642  79.986  1.00  0.00           C
ATOM     42  CG1 VAL     5      66.709  53.322  79.589  1.00  0.00           C
ATOM     43  CG2 VAL     5      66.785  55.640  79.063  1.00  0.00           C
ATOM     44  C   VAL     5      63.947  54.484  78.456  1.00  0.00           C
ATOM     45  O   VAL     5      63.745  55.502  77.783  1.00  0.00           O
ATOM     46  N   TRP     6      63.669  53.282  77.990  1.00  0.00           N
ATOM     47  CA  TRP     6      63.149  52.947  76.611  1.00  0.00           C
ATOM     48  CB  TRP     6      63.382  51.477  76.305  1.00  0.00           C
ATOM     49  CG  TRP     6      64.823  51.070  76.566  1.00  0.00           C
ATOM     50  CD1 TRP     6      65.324  50.524  77.677  1.00  0.00           C
ATOM     51  NE1 TRP     6      66.694  50.466  77.597  1.00  0.00           N
ATOM     52  CE2 TRP     6      67.153  50.904  76.386  1.00  0.00           C
ATOM     53  CZ2 TRP     6      68.412  51.104  75.885  1.00  0.00           C
ATOM     54  CH2 TRP     6      68.532  51.511  74.594  1.00  0.00           C
ATOM     55  CZ3 TRP     6      67.401  51.837  73.793  1.00  0.00           C
ATOM     56  CE3 TRP     6      66.121  51.806  74.343  1.00  0.00           C
ATOM     57  CD2 TRP     6      65.962  51.360  75.705  1.00  0.00           C
ATOM     58  C   TRP     6      61.749  53.354  76.250  1.00  0.00           C
ATOM     59  O   TRP     6      61.399  53.260  75.060  1.00  0.00           O
ATOM     60  N   VAL     7      60.948  53.725  77.249  1.00  0.00           N
ATOM     61  CA  VAL     7      59.508  53.912  77.088  1.00  0.00           C
ATOM     62  CB  VAL     7      58.808  53.885  78.519  1.00  0.00           C
ATOM     63  CG1 VAL     7      57.288  53.942  78.349  1.00  0.00           C
ATOM     64  CG2 VAL     7      59.180  52.638  79.272  1.00  0.00           C
ATOM     65  C   VAL     7      59.205  55.139  76.235  1.00  0.00           C
ATOM     66  O   VAL     7      58.406  54.975  75.296  1.00  0.00           O
ATOM     67  N   VAL     8      59.914  56.271  76.432  1.00  0.00           N
ATOM     68  CA  VAL     8      59.892  57.349  75.459  1.00  0.00           C
ATOM     69  CB  VAL     8      60.619  58.571  75.995  1.00  0.00           C
ATOM     70  CG1 VAL     8      62.190  58.364  75.956  1.00  0.00           C
ATOM     71  CG2 VAL     8      60.207  59.848  75.252  1.00  0.00           C
ATOM     72  C   VAL     8      60.292  56.895  74.050  1.00  0.00           C
ATOM     73  O   VAL     8      59.771  57.462  73.098  1.00  0.00           O
ATOM     74  N   GLY     9      61.104  55.776  73.853  1.00  0.00           N
ATOM     75  CA  GLY     9      61.445  55.233  72.554  1.00  0.00           C
ATOM     76  C   GLY     9      60.346  54.439  71.887  1.00  0.00           C
ATOM     77  O   GLY     9      60.026  54.616  70.706  1.00  0.00           O
ATOM     78  N   MET    10      59.588  53.640  72.699  1.00  0.00           N
ATOM     79  CA  MET    10      58.409  52.817  72.331  1.00  0.00           C
ATOM     80  CB  MET    10      57.991  52.000  73.544  1.00  0.00           C
ATOM     81  CG  MET    10      57.393  50.718  73.167  1.00  0.00           C
ATOM     82  SD  MET    10      57.035  49.501  74.491  1.00  0.00           S
ATOM     83  CE  MET    10      55.624  50.281  75.449  1.00  0.00           C
ATOM     84  C   MET    10      57.247  53.714  71.849  1.00  0.00           C
ATOM     85  O   MET    10      56.518  53.310  70.980  1.00  0.00           O
ATOM     86  N   GLY    11      57.045  54.835  72.476  1.00  0.00           N
ATOM     87  CA  GLY    11      55.984  55.702  72.054  1.00  0.00           C
ATOM     88  C   GLY    11      56.303  56.419  70.772  1.00  0.00           C
ATOM     89  O   GLY    11      55.422  56.946  70.060  1.00  0.00           O
ATOM     90  N   ILE    12      57.582  56.550  70.381  1.00  0.00           N
ATOM     91  CA  ILE    12      57.901  57.007  69.040  1.00  0.00           C
ATOM     92  CB  ILE    12      59.391  57.390  68.909  1.00  0.00           C
ATOM     93  CG2 ILE    12      59.680  57.886  67.417  1.00  0.00           C
ATOM     94  CG1 ILE    12      59.659  58.672  69.775  1.00  0.00           C
ATOM     95  CD1 ILE    12      61.198  58.826  70.105  1.00  0.00           C
ATOM     96  C   ILE    12      57.613  55.904  68.023  1.00  0.00           C
ATOM     97  O   ILE    12      56.733  56.070  67.173  1.00  0.00           O
ATOM     98  N   VAL    13      58.035  54.666  68.346  1.00  0.00           N
ATOM     99  CA  VAL    13      57.867  53.583  67.349  1.00  0.00           C
ATOM    100  CB  VAL    13      58.869  52.434  67.352  1.00  0.00           C
ATOM    101  CG1 VAL    13      60.288  52.966  67.201  1.00  0.00           C
ATOM    102  CG2 VAL    13      58.791  51.538  68.595  1.00  0.00           C
ATOM    103  C   VAL    13      56.418  53.070  67.231  1.00  0.00           C
ATOM    104  O   VAL    13      55.968  52.736  66.152  1.00  0.00           O
ATOM    105  N   MET    14      55.568  53.091  68.291  1.00  0.00           N
ATOM    106  CA  MET    14      54.098  52.928  68.142  1.00  0.00           C
ATOM    107  CB  MET    14      53.509  52.701  69.532  1.00  0.00           C
ATOM    108  CG  MET    14      54.011  51.384  70.126  1.00  0.00           C
ATOM    109  SD  MET    14      53.412  51.137  71.797  1.00  0.00           S
ATOM    110  CE  MET    14      51.944  50.084  71.590  1.00  0.00           C
ATOM    111  C   MET    14      53.416  54.055  67.369  1.00  0.00           C
ATOM    112  O   MET    14      52.516  53.831  66.459  1.00  0.00           O
ATOM    113  N   SER    15      53.814  55.256  67.655  1.00  0.00           N
ATOM    114  CA  SER    15      53.182  56.363  66.942  1.00  0.00           C
ATOM    115  CB  SER    15      53.490  57.726  67.569  1.00  0.00           C
ATOM    116  OG  SER    15      53.160  57.799  68.908  1.00  0.00           O
ATOM    117  C   SER    15      53.472  56.390  65.462  1.00  0.00           C
ATOM    118  O   SER    15      52.671  56.816  64.661  1.00  0.00           O
ATOM    119  N   LEU    16      54.663  55.941  65.083  1.00  0.00           N
ATOM    120  CA  LEU    16      55.072  55.908  63.653  1.00  0.00           C
ATOM    121  CB  LEU    16      56.583  55.560  63.534  1.00  0.00           C
ATOM    122  CG  LEU    16      57.113  55.437  62.094  1.00  0.00           C
ATOM    123  CD1 LEU    16      56.831  56.564  61.151  1.00  0.00           C
ATOM    124  CD2 LEU    16      58.653  55.420  62.234  1.00  0.00           C
ATOM    125  C   LEU    16      54.144  54.954  62.896  1.00  0.00           C
ATOM    126  O   LEU    16      53.924  55.080  61.696  1.00  0.00           O
ATOM    127  N   ILE    17      53.616  53.925  63.569  1.00  0.00           N
ATOM    128  CA  ILE    17      52.848  52.842  62.922  1.00  0.00           C
ATOM    129  CB  ILE    17      52.810  51.554  63.726  1.00  0.00           C
ATOM    130  CG2 ILE    17      51.992  50.470  63.029  1.00  0.00           C
ATOM    131  CG1 ILE    17      54.271  51.007  63.867  1.00  0.00           C
ATOM    132  CD1 ILE    17      54.553  49.930  64.860  1.00  0.00           C
ATOM    133  C   ILE    17      51.417  53.329  62.691  1.00  0.00           C
ATOM    134  O   ILE    17      51.017  53.165  61.561  1.00  0.00           O
ATOM    135  N   VAL    18      50.886  54.120  63.619  1.00  0.00           N
ATOM    136  CA  VAL    18      49.654  54.988  63.437  1.00  0.00           C
ATOM    137  CB  VAL    18      49.313  55.950  64.664  1.00  0.00           C
ATOM    138  CG1 VAL    18      47.911  56.577  64.462  1.00  0.00           C
ATOM    139  CG2 VAL    18      49.404  55.264  66.046  1.00  0.00           C
ATOM    140  C   VAL    18      49.752  55.804  62.174  1.00  0.00           C
ATOM    141  O   VAL    18      48.902  55.830  61.304  1.00  0.00           O
ATOM    142  N   LEU    19      50.921  56.416  61.992  1.00  0.00           N
ATOM    143  CA  LEU    19      51.210  57.373  60.850  1.00  0.00           C
ATOM    144  CB  LEU    19      52.438  58.166  61.247  1.00  0.00           C
ATOM    145  CG  LEU    19      52.936  59.134  60.085  1.00  0.00           C
ATOM    146  CD1 LEU    19      53.715  60.307  60.731  1.00  0.00           C
ATOM    147  CD2 LEU    19      53.838  58.393  58.997  1.00  0.00           C
ATOM    148  C   LEU    19      51.361  56.590  59.562  1.00  0.00           C
ATOM    149  O   LEU    19      50.880  57.056  58.501  1.00  0.00           O
ATOM    150  N   ALA    20      51.933  55.411  59.595  1.00  0.00           N
ATOM    151  CA  ALA    20      51.984  54.538  58.477  1.00  0.00           C
ATOM    152  CB  ALA    20      53.106  53.500  58.710  1.00  0.00           C
ATOM    153  C   ALA    20      50.635  53.805  58.120  1.00  0.00           C
ATOM    154  O   ALA    20      50.506  53.591  56.910  1.00  0.00           O
ATOM    155  N   ILE    21      49.756  53.416  59.041  1.00  0.00           N
ATOM    156  CA  ILE    21      48.547  52.772  58.573  1.00  0.00           C
ATOM    157  CB  ILE    21      47.929  51.764  59.596  1.00  0.00           C
ATOM    158  CG2 ILE    21      47.608  52.327  60.934  1.00  0.00           C
ATOM    159  CG1 ILE    21      46.620  51.070  59.058  1.00  0.00           C
ATOM    160  CD1 ILE    21      46.142  49.952  59.921  1.00  0.00           C
ATOM    161  C   ILE    21      47.485  53.859  58.200  1.00  0.00           C
ATOM    162  O   ILE    21      46.566  53.596  57.411  1.00  0.00           O
ATOM    163  N   VAL    22      47.543  55.051  58.767  1.00  0.00           N
ATOM    164  CA  VAL    22      46.651  56.178  58.344  1.00  0.00           C
ATOM    165  CB  VAL    22      46.400  57.201  59.511  1.00  0.00           C
ATOM    166  CG1 VAL    22      45.448  58.358  59.048  1.00  0.00           C
ATOM    167  CG2 VAL    22      45.621  56.473  60.633  1.00  0.00           C
ATOM    168  C   VAL    22      47.010  56.885  57.022  1.00  0.00           C
ATOM    169  O   VAL    22      46.250  56.851  56.062  1.00  0.00           O
ATOM    170  N   PHE    23      48.149  57.627  57.009  1.00  0.00           N
ATOM    171  CA  PHE    23      48.427  58.394  55.837  1.00  0.00           C
ATOM    172  CB  PHE    23      49.515  59.417  56.114  1.00  0.00           C
ATOM    173  CG  PHE    23      49.244  60.420  57.212  1.00  0.00           C
ATOM    174  CD1 PHE    23      49.032  61.748  56.818  1.00  0.00           C
ATOM    175  CE1 PHE    23      48.760  62.720  57.745  1.00  0.00           C
ATOM    176  CZ  PHE    23      48.621  62.344  59.086  1.00  0.00           C
ATOM    177  CE2 PHE    23      48.823  61.035  59.520  1.00  0.00           C
ATOM    178  CD2 PHE    23      49.235  60.083  58.562  1.00  0.00           C
ATOM    179  C   PHE    23      48.669  57.462  54.630  1.00  0.00           C
ATOM    180  O   PHE    23      48.328  57.808  53.439  1.00  0.00           O
ATOM    181  N   GLY    24      49.091  56.223  54.903  1.00  0.00           N
ATOM    182  CA  GLY    24      49.342  55.231  53.836  1.00  0.00           C
ATOM    183  C   GLY    24      47.983  54.756  53.197  1.00  0.00           C
ATOM    184  O   GLY    24      47.913  54.683  51.968  1.00  0.00           O
ATOM    185  N   ASN    25      46.914  54.477  53.938  1.00  0.00           N
ATOM    186  CA  ASN    25      45.614  54.133  53.299  1.00  0.00           C
ATOM    187  CB  ASN    25      44.776  53.204  54.222  1.00  0.00           C
ATOM    188  CG  ASN    25      45.328  51.855  54.386  1.00  0.00           C
ATOM    189  OD1 ASN    25      45.120  50.953  53.588  1.00  0.00           O
ATOM    190  ND2 ASN    25      46.109  51.609  55.426  1.00  0.00           N
ATOM    191  C   ASN    25      44.852  55.360  52.736  1.00  0.00           C
ATOM    192  O   ASN    25      44.252  55.256  51.706  1.00  0.00           O
ATOM    193  N   VAL    26      44.890  56.502  53.403  1.00  0.00           N
ATOM    194  CA  VAL    26      44.408  57.779  52.849  1.00  0.00           C
ATOM    195  CB  VAL    26      44.656  58.992  53.816  1.00  0.00           C
ATOM    196  CG1 VAL    26      44.354  60.300  53.052  1.00  0.00           C
ATOM    197  CG2 VAL    26      43.776  58.954  55.016  1.00  0.00           C
ATOM    198  C   VAL    26      44.967  57.956  51.469  1.00  0.00           C
ATOM    199  O   VAL    26      44.227  58.323  50.598  1.00  0.00           O
ATOM    200  N   LEU    27      46.228  57.658  51.270  1.00  0.00           N
ATOM    201  CA  LEU    27      46.948  57.726  49.969  1.00  0.00           C
ATOM    202  CB  LEU    27      48.458  57.368  50.020  1.00  0.00           C
ATOM    203  CG  LEU    27      49.198  57.496  48.680  1.00  0.00           C
ATOM    204  CD1 LEU    27      49.385  58.945  48.306  1.00  0.00           C
ATOM    205  CD2 LEU    27      50.529  56.879  48.801  1.00  0.00           C
ATOM    206  C   LEU    27      46.219  56.991  48.841  1.00  0.00           C
ATOM    207  O   LEU    27      46.098  57.548  47.730  1.00  0.00           O
ATOM    208  N   VAL    28      45.821  55.701  48.985  1.00  0.00           N
ATOM    209  CA  VAL    28      45.242  54.927  47.947  1.00  0.00           C
ATOM    210  CB  VAL    28      45.365  53.428  48.331  1.00  0.00           C
ATOM    211  CG1 VAL    28      44.476  52.435  47.564  1.00  0.00           C
ATOM    212  CG2 VAL    28      46.806  52.920  48.033  1.00  0.00           C
ATOM    213  C   VAL    28      43.841  55.264  47.536  1.00  0.00           C
ATOM    214  O   VAL    28      43.591  55.410  46.306  1.00  0.00           O
ATOM    215  N   ILE    29      43.021  55.685  48.475  1.00  0.00           N
ATOM    216  CA  ILE    29      41.730  56.362  48.294  1.00  0.00           C
ATOM    217  CB  ILE    29      40.960  56.574  49.633  1.00  0.00           C
ATOM    218  CG2 ILE    29      39.499  56.912  49.612  1.00  0.00           C
ATOM    219  CG1 ILE    29      40.942  55.247  50.467  1.00  0.00           C
ATOM    220  CD1 ILE    29      40.752  55.411  52.026  1.00  0.00           C
ATOM    221  C   ILE    29      41.917  57.771  47.660  1.00  0.00           C
ATOM    222  O   ILE    29      41.006  58.227  46.959  1.00  0.00           O
ATOM    223  N   THR    30      43.076  58.423  47.808  1.00  0.00           N
ATOM    224  CA  THR    30      43.304  59.712  47.164  1.00  0.00           C
ATOM    225  CB  THR    30      44.412  60.556  47.912  1.00  0.00           C
ATOM    226  CG2 THR    30      44.570  61.955  47.398  1.00  0.00           C
ATOM    227  OG1 THR    30      44.072  60.889  49.211  1.00  0.00           O
ATOM    228  C   THR    30      43.714  59.549  45.765  1.00  0.00           C
ATOM    229  O   THR    30      43.193  60.285  44.943  1.00  0.00           O
ATOM    230  N   ALA    31      44.496  58.549  45.367  1.00  0.00           N
ATOM    231  CA  ALA    31      44.666  58.095  44.019  1.00  0.00           C
ATOM    232  CB  ALA    31      45.798  56.997  43.891  1.00  0.00           C
ATOM    233  C   ALA    31      43.327  57.721  43.380  1.00  0.00           C
ATOM    234  O   ALA    31      42.875  58.358  42.368  1.00  0.00           O
ATOM    235  N   ILE    32      42.448  56.891  44.012  1.00  0.00           N
ATOM    236  CA  ILE    32      41.149  56.488  43.393  1.00  0.00           C
ATOM    237  CB  ILE    32      40.521  55.389  44.237  1.00  0.00           C
ATOM    238  CG2 ILE    32      39.082  54.986  43.968  1.00  0.00           C
ATOM    239  CG1 ILE    32      41.353  54.040  44.170  1.00  0.00           C
ATOM    240  CD1 ILE    32      40.895  52.976  43.073  1.00  0.00           C
ATOM    241  C   ILE    32      40.167  57.695  43.270  1.00  0.00           C
ATOM    242  O   ILE    32      39.367  57.692  42.370  1.00  0.00           O
ATOM    243  N   ALA    33      40.285  58.648  44.148  1.00  0.00           N
ATOM    244  CA  ALA    33      39.433  59.787  44.154  1.00  0.00           C
ATOM    245  CB  ALA    33      39.302  60.340  45.533  1.00  0.00           C
ATOM    246  C   ALA    33      39.751  60.804  42.992  1.00  0.00           C
ATOM    247  O   ALA    33      38.930  61.692  42.709  1.00  0.00           O
ATOM    248  N   LYS    34      40.842  60.544  42.242  1.00  0.00           N
ATOM    249  CA  LYS    34      41.380  61.372  41.180  1.00  0.00           C
ATOM    250  CB  LYS    34      42.839  61.895  41.508  1.00  0.00           C
ATOM    251  CG  LYS    34      42.768  62.779  42.756  1.00  0.00           C
ATOM    252  CD  LYS    34      44.027  63.552  43.053  1.00  0.00           C
ATOM    253  CE  LYS    34      43.665  64.534  44.171  1.00  0.00           C
ATOM    254  NZ  LYS    34      44.794  65.437  44.518  1.00  0.00           N
ATOM    255  C   LYS    34      41.431  60.758  39.782  1.00  0.00           C
ATOM    256  O   LYS    34      41.010  61.415  38.870  1.00  0.00           O
ATOM    257  N   PHE    35      41.993  59.538  39.575  1.00  0.00           N
ATOM    258  CA  PHE    35      42.544  59.116  38.246  1.00  0.00           C
ATOM    259  CB  PHE    35      43.905  58.559  38.537  1.00  0.00           C
ATOM    260  CG  PHE    35      44.883  59.463  39.265  1.00  0.00           C
ATOM    261  CD1 PHE    35      45.664  58.947  40.326  1.00  0.00           C
ATOM    262  CE1 PHE    35      46.513  59.810  41.064  1.00  0.00           C
ATOM    263  CZ  PHE    35      46.560  61.220  40.740  1.00  0.00           C
ATOM    264  CE2 PHE    35      45.779  61.675  39.708  1.00  0.00           C
ATOM    265  CD2 PHE    35      44.951  60.832  38.961  1.00  0.00           C
ATOM    266  C   PHE    35      41.695  58.042  37.519  1.00  0.00           C
ATOM    267  O   PHE    35      41.447  56.933  37.982  1.00  0.00           O
ATOM    268  N   GLU    36      41.275  58.428  36.308  1.00  0.00           N
ATOM    269  CA  GLU    36      40.336  57.715  35.580  1.00  0.00           C
ATOM    270  CB  GLU    36      40.054  58.611  34.318  1.00  0.00           C
ATOM    271  CG  GLU    36      38.575  58.297  34.009  1.00  0.00           C
ATOM    272  CD  GLU    36      38.163  59.103  32.746  1.00  0.00           C
ATOM    273  OE1 GLU    36      38.524  58.691  31.658  1.00  0.00           O
ATOM    274  OE2 GLU    36      37.341  60.141  32.724  1.00  0.00           O
ATOM    275  C   GLU    36      40.728  56.274  35.184  1.00  0.00           C
ATOM    276  O   GLU    36      39.860  55.422  35.136  1.00  0.00           O
ATOM    277  N   ARG    37      42.009  55.986  35.065  1.00  0.00           N
ATOM    278  CA  ARG    37      42.611  54.706  34.758  1.00  0.00           C
ATOM    279  CB  ARG    37      44.010  55.047  34.247  1.00  0.00           C
ATOM    280  CG  ARG    37      44.862  53.907  33.810  1.00  0.00           C
ATOM    281  CD  ARG    37      45.761  54.156  32.569  1.00  0.00           C
ATOM    282  NE  ARG    37      44.871  54.341  31.359  1.00  0.00           N
ATOM    283  CZ  ARG    37      45.102  53.868  30.120  1.00  0.00           C
ATOM    284  NH1 ARG    37      46.213  53.338  29.721  1.00  0.00           N
ATOM    285  NH2 ARG    37      44.191  53.984  29.230  1.00  0.00           N
ATOM    286  C   ARG    37      42.553  53.730  36.041  1.00  0.00           C
ATOM    287  O   ARG    37      42.665  52.539  35.874  1.00  0.00           O
ATOM    288  N   LEU    38      42.372  54.223  37.249  1.00  0.00           N
ATOM    289  CA  LEU    38      41.873  53.425  38.462  1.00  0.00           C
ATOM    290  CB  LEU    38      42.583  53.980  39.730  1.00  0.00           C
ATOM    291  CG  LEU    38      44.083  54.063  39.880  1.00  0.00           C
ATOM    292  CD1 LEU    38      44.402  54.657  41.268  1.00  0.00           C
ATOM    293  CD2 LEU    38      44.645  52.663  39.564  1.00  0.00           C
ATOM    294  C   LEU    38      40.454  53.413  38.712  1.00  0.00           C
ATOM    295  O   LEU    38      40.015  52.525  39.494  1.00  0.00           O
ATOM    296  N   GLN    39      39.632  54.291  38.190  1.00  0.00           N
ATOM    297  CA  GLN    39      38.192  54.399  38.390  1.00  0.00           C
ATOM    298  CB  GLN    39      37.829  55.877  38.105  1.00  0.00           C
ATOM    299  CG  GLN    39      38.028  56.751  39.363  1.00  0.00           C
ATOM    300  CD  GLN    39      37.955  58.190  39.029  1.00  0.00           C
ATOM    301  OE1 GLN    39      37.725  58.577  37.938  1.00  0.00           O
ATOM    302  NE2 GLN    39      38.334  59.083  39.867  1.00  0.00           N
ATOM    303  C   GLN    39      37.464  53.315  37.573  1.00  0.00           C
ATOM    304  O   GLN    39      36.793  53.541  36.602  1.00  0.00           O
ATOM    305  N   THR    40      37.586  52.077  38.066  1.00  0.00           N
ATOM    306  CA  THR    40      37.118  50.735  37.610  1.00  0.00           C
ATOM    307  CB  THR    40      38.279  50.025  36.882  1.00  0.00           C
ATOM    308  CG2 THR    40      38.448  50.751  35.530  1.00  0.00           C
ATOM    309  OG1 THR    40      39.479  50.129  37.591  1.00  0.00           O
ATOM    310  C   THR    40      36.610  49.807  38.742  1.00  0.00           C
ATOM    311  O   THR    40      37.030  49.881  39.942  1.00  0.00           O
ATOM    312  N   VAL    41      35.681  48.884  38.405  1.00  0.00           N
ATOM    313  CA  VAL    41      35.193  47.926  39.438  1.00  0.00           C
ATOM    314  CB  VAL    41      33.924  47.222  38.840  1.00  0.00           C
ATOM    315  CG1 VAL    41      34.076  46.060  37.903  1.00  0.00           C
ATOM    316  CG2 VAL    41      33.085  46.634  39.972  1.00  0.00           C
ATOM    317  C   VAL    41      36.285  46.909  39.860  1.00  0.00           C
ATOM    318  O   VAL    41      36.256  46.432  41.012  1.00  0.00           O
ATOM    319  N   THR    42      37.375  46.769  39.041  1.00  0.00           N
ATOM    320  CA  THR    42      38.527  45.852  39.313  1.00  0.00           C
ATOM    321  CB  THR    42      39.427  45.710  38.073  1.00  0.00           C
ATOM    322  CG2 THR    42      38.888  45.155  36.755  1.00  0.00           C
ATOM    323  OG1 THR    42      39.864  47.060  37.860  1.00  0.00           O
ATOM    324  C   THR    42      39.426  46.287  40.522  1.00  0.00           C
ATOM    325  O   THR    42      40.257  45.519  40.914  1.00  0.00           O
ATOM    326  N   ASN    43      39.204  47.518  41.038  1.00  0.00           N
ATOM    327  CA  ASN    43      39.873  48.192  42.196  1.00  0.00           C
ATOM    328  CB  ASN    43      40.521  49.492  41.633  1.00  0.00           C
ATOM    329  CG  ASN    43      41.771  49.282  40.863  1.00  0.00           C
ATOM    330  OD1 ASN    43      42.652  48.514  41.245  1.00  0.00           O
ATOM    331  ND2 ASN    43      41.950  49.919  39.731  1.00  0.00           N
ATOM    332  C   ASN    43      38.863  48.543  43.346  1.00  0.00           C
ATOM    333  O   ASN    43      39.232  49.137  44.364  1.00  0.00           O
ATOM    334  N   TYR    44      37.553  48.111  43.217  1.00  0.00           N
ATOM    335  CA  TYR    44      36.513  48.472  44.236  1.00  0.00           C
ATOM    336  CB  TYR    44      35.164  47.908  43.698  1.00  0.00           C
ATOM    337  CG  TYR    44      33.963  48.438  44.447  1.00  0.00           C
ATOM    338  CD1 TYR    44      33.624  47.791  45.628  1.00  0.00           C
ATOM    339  CE1 TYR    44      32.444  48.181  46.317  1.00  0.00           C
ATOM    340  CZ  TYR    44      31.632  49.208  45.835  1.00  0.00           C
ATOM    341  OH  TYR    44      30.621  49.638  46.574  1.00  0.00           O
ATOM    342  CE2 TYR    44      31.990  49.815  44.613  1.00  0.00           C
ATOM    343  CD2 TYR    44      33.161  49.455  43.934  1.00  0.00           C
ATOM    344  C   TYR    44      36.814  47.946  45.658  1.00  0.00           C
ATOM    345  O   TYR    44      36.833  48.739  46.635  1.00  0.00           O
ATOM    346  N   PHE    45      37.066  46.607  45.691  1.00  0.00           N
ATOM    347  CA  PHE    45      37.368  45.851  46.933  1.00  0.00           C
ATOM    348  CB  PHE    45      37.140  44.330  46.648  1.00  0.00           C
ATOM    349  CG  PHE    45      35.741  43.936  46.249  1.00  0.00           C
ATOM    350  CD1 PHE    45      35.662  42.903  45.272  1.00  0.00           C
ATOM    351  CE1 PHE    45      34.313  42.580  44.813  1.00  0.00           C
ATOM    352  CZ  PHE    45      33.172  43.309  45.281  1.00  0.00           C
ATOM    353  CE2 PHE    45      33.300  44.172  46.428  1.00  0.00           C
ATOM    354  CD2 PHE    45      34.570  44.526  46.837  1.00  0.00           C
ATOM    355  C   PHE    45      38.727  46.225  47.542  1.00  0.00           C
ATOM    356  O   PHE    45      38.937  46.248  48.742  1.00  0.00           O
ATOM    357  N   ILE    46      39.706  46.504  46.711  1.00  0.00           N
ATOM    358  CA  ILE    46      41.005  47.117  47.069  1.00  0.00           C
ATOM    359  CB  ILE    46      41.935  47.126  45.829  1.00  0.00           C
ATOM    360  CG2 ILE    46      43.024  48.148  46.156  1.00  0.00           C
ATOM    361  CG1 ILE    46      42.548  45.646  45.723  1.00  0.00           C
ATOM    362  CD1 ILE    46      43.538  45.425  44.594  1.00  0.00           C
ATOM    363  C   ILE    46      40.793  48.479  47.786  1.00  0.00           C
ATOM    364  O   ILE    46      41.213  48.653  48.945  1.00  0.00           O
ATOM    365  N   THR    47      39.862  49.386  47.373  1.00  0.00           N
ATOM    366  CA  THR    47      39.450  50.578  48.200  1.00  0.00           C
ATOM    367  CB  THR    47      38.758  51.564  47.297  1.00  0.00           C
ATOM    368  CG2 THR    47      38.955  52.986  47.803  1.00  0.00           C
ATOM    369  OG1 THR    47      39.318  51.662  46.057  1.00  0.00           O
ATOM    370  C   THR    47      38.590  50.240  49.401  1.00  0.00           C
ATOM    371  O   THR    47      38.750  50.823  50.509  1.00  0.00           O
ATOM    372  N   SER    48      37.612  49.298  49.314  1.00  0.00           N
ATOM    373  CA  SER    48      36.943  48.830  50.595  1.00  0.00           C
ATOM    374  CB  SER    48      35.865  47.808  50.358  1.00  0.00           C
ATOM    375  OG  SER    48      35.104  48.143  49.167  1.00  0.00           O
ATOM    376  C   SER    48      37.954  48.335  51.636  1.00  0.00           C
ATOM    377  O   SER    48      37.764  48.678  52.865  1.00  0.00           O
ATOM    378  N   LEU    49      39.075  47.606  51.298  1.00  0.00           N
ATOM    379  CA  LEU    49      40.176  47.220  52.209  1.00  0.00           C
ATOM    380  CB  LEU    49      41.028  46.110  51.602  1.00  0.00           C
ATOM    381  CG  LEU    49      42.079  45.495  52.604  1.00  0.00           C
ATOM    382  CD1 LEU    49      41.470  44.797  53.846  1.00  0.00           C
ATOM    383  CD2 LEU    49      42.901  44.514  51.806  1.00  0.00           C
ATOM    384  C   LEU    49      40.974  48.433  52.776  1.00  0.00           C
ATOM    385  O   LEU    49      41.114  48.457  54.016  1.00  0.00           O
ATOM    386  N   ALA    50      41.432  49.352  51.923  1.00  0.00           N
ATOM    387  CA  ALA    50      41.900  50.653  52.329  1.00  0.00           C
ATOM    388  CB  ALA    50      42.119  51.450  51.077  1.00  0.00           C
ATOM    389  C   ALA    50      40.989  51.365  53.368  1.00  0.00           C
ATOM    390  O   ALA    50      41.498  52.208  54.065  1.00  0.00           O
ATOM    391  N   CYS    51      39.709  51.052  53.329  1.00  0.00           N
ATOM    392  CA  CYS    51      38.929  51.664  54.417  1.00  0.00           C
ATOM    393  CB  CYS    51      37.478  51.840  53.967  1.00  0.00           C
ATOM    394  SG  CYS    51      37.346  52.876  52.444  1.00  0.00           S
ATOM    395  C   CYS    51      38.840  50.777  55.670  1.00  0.00           C
ATOM    396  O   CYS    51      38.739  51.380  56.788  1.00  0.00           O
ATOM    397  N   ALA    52      38.923  49.457  55.623  1.00  0.00           N
ATOM    398  CA  ALA    52      38.974  48.571  56.766  1.00  0.00           C
ATOM    399  CB  ALA    52      38.787  47.050  56.590  1.00  0.00           C
ATOM    400  C   ALA    52      40.214  48.735  57.585  1.00  0.00           C
ATOM    401  O   ALA    52      40.234  48.849  58.845  1.00  0.00           O
ATOM    402  N   ASP    53      41.334  48.925  56.894  1.00  0.00           N
ATOM    403  CA  ASP    53      42.663  49.229  57.443  1.00  0.00           C
ATOM    404  CB  ASP    53      43.784  48.898  56.444  1.00  0.00           C
ATOM    405  CG  ASP    53      44.046  47.408  56.108  1.00  0.00           C
ATOM    406  OD1 ASP    53      43.808  46.540  57.011  1.00  0.00           O
ATOM    407  OD2 ASP    53      44.627  47.096  55.009  1.00  0.00           O
ATOM    408  C   ASP    53      42.811  50.711  57.979  1.00  0.00           C
ATOM    409  O   ASP    53      43.530  50.955  58.928  1.00  0.00           O
ATOM    410  N   LEU    54      42.029  51.678  57.417  1.00  0.00           N
ATOM    411  CA  LEU    54      42.027  53.109  57.863  1.00  0.00           C
ATOM    412  CB  LEU    54      41.535  53.985  56.810  1.00  0.00           C
ATOM    413  CG  LEU    54      41.482  55.516  57.186  1.00  0.00           C
ATOM    414  CD1 LEU    54      42.861  56.259  57.434  1.00  0.00           C
ATOM    415  CD2 LEU    54      40.791  56.232  56.024  1.00  0.00           C
ATOM    416  C   LEU    54      41.156  53.261  59.112  1.00  0.00           C
ATOM    417  O   LEU    54      41.575  53.994  60.060  1.00  0.00           O
ATOM    418  N   VAL    55      40.108  52.509  59.215  1.00  0.00           N
ATOM    419  CA  VAL    55      39.098  52.551  60.335  1.00  0.00           C
ATOM    420  CB  VAL    55      37.738  52.127  59.906  1.00  0.00           C
ATOM    421  CG1 VAL    55      37.441  50.567  59.900  1.00  0.00           C
ATOM    422  CG2 VAL    55      36.577  52.847  60.644  1.00  0.00           C
ATOM    423  C   VAL    55      39.789  51.875  61.506  1.00  0.00           C
ATOM    424  O   VAL    55      39.798  52.578  62.514  1.00  0.00           O
ATOM    425  N   MET    56      40.581  50.786  61.179  1.00  0.00           N
ATOM    426  CA  MET    56      41.582  50.260  62.181  1.00  0.00           C
ATOM    427  CB  MET    56      42.264  49.070  61.514  1.00  0.00           C
ATOM    428  CG  MET    56      43.245  48.264  62.406  1.00  0.00           C
ATOM    429  SD  MET    56      42.488  46.744  62.860  1.00  0.00           S
ATOM    430  CE  MET    56      42.610  45.809  61.293  1.00  0.00           C
ATOM    431  C   MET    56      42.640  51.313  62.588  1.00  0.00           C
ATOM    432  O   MET    56      42.870  51.477  63.787  1.00  0.00           O
ATOM    433  N   GLY    57      43.269  51.972  61.616  1.00  0.00           N
ATOM    434  CA  GLY    57      44.237  53.024  61.833  1.00  0.00           C
ATOM    435  C   GLY    57      43.735  54.145  62.670  1.00  0.00           C
ATOM    436  O   GLY    57      44.464  54.779  63.398  1.00  0.00           O
ATOM    437  N   LEU    58      42.425  54.493  62.719  1.00  0.00           N
ATOM    438  CA  LEU    58      41.933  55.625  63.566  1.00  0.00           C
ATOM    439  CB  LEU    58      40.942  56.310  62.654  1.00  0.00           C
ATOM    440  CG  LEU    58      41.630  56.938  61.492  1.00  0.00           C
ATOM    441  CD1 LEU    58      40.659  57.454  60.411  1.00  0.00           C
ATOM    442  CD2 LEU    58      42.558  58.181  61.799  1.00  0.00           C
ATOM    443  C   LEU    58      41.314  55.147  64.917  1.00  0.00           C
ATOM    444  O   LEU    58      41.613  55.691  65.946  1.00  0.00           O
ATOM    445  N   ALA    59      40.406  54.216  64.870  1.00  0.00           N
ATOM    446  CA  ALA    59      39.646  53.817  66.011  1.00  0.00           C
ATOM    447  CB  ALA    59      38.287  53.334  65.533  1.00  0.00           C
ATOM    448  C   ALA    59      40.378  52.891  66.984  1.00  0.00           C
ATOM    449  O   ALA    59      39.919  52.714  68.114  1.00  0.00           O
ATOM    450  N   VAL    60      41.409  52.162  66.555  1.00  0.00           N
ATOM    451  CA  VAL    60      41.961  50.945  67.229  1.00  0.00           C
ATOM    452  CB  VAL    60      41.713  49.772  66.332  1.00  0.00           C
ATOM    453  CG1 VAL    60      42.635  48.574  66.565  1.00  0.00           C
ATOM    454  CG2 VAL    60      40.405  49.090  66.414  1.00  0.00           C
ATOM    455  C   VAL    60      43.391  51.138  67.568  1.00  0.00           C
ATOM    456  O   VAL    60      43.792  50.932  68.729  1.00  0.00           O
ATOM    457  N   VAL    61      44.250  51.587  66.667  1.00  0.00           N
ATOM    458  CA  VAL    61      45.750  51.580  66.896  1.00  0.00           C
ATOM    459  CB  VAL    61      46.610  51.408  65.607  1.00  0.00           C
ATOM    460  CG1 VAL    61      48.071  50.962  65.858  1.00  0.00           C
ATOM    461  CG2 VAL    61      45.972  50.335  64.710  1.00  0.00           C
ATOM    462  C   VAL    61      46.248  52.774  67.733  1.00  0.00           C
ATOM    463  O   VAL    61      46.979  52.528  68.694  1.00  0.00           O
ATOM    464  N   PRO    62      45.826  54.052  67.570  1.00  0.00           N
ATOM    465  CD  PRO    62      44.935  54.578  66.528  1.00  0.00           C
ATOM    466  CG  PRO    62      44.783  56.109  66.824  1.00  0.00           C
ATOM    467  CB  PRO    62      46.012  56.453  67.673  1.00  0.00           C
ATOM    468  CA  PRO    62      46.324  55.195  68.366  1.00  0.00           C
ATOM    469  C   PRO    62      45.765  55.129  69.807  1.00  0.00           C
ATOM    470  O   PRO    62      46.434  55.532  70.705  1.00  0.00           O
ATOM    471  N   PHE    63      44.526  54.607  70.008  1.00  0.00           N
ATOM    472  CA  PHE    63      44.006  54.310  71.359  1.00  0.00           C
ATOM    473  CB  PHE    63      42.547  53.987  71.350  1.00  0.00           C
ATOM    474  CG  PHE    63      41.765  55.154  70.817  1.00  0.00           C
ATOM    475  CD1 PHE    63      41.153  56.016  71.755  1.00  0.00           C
ATOM    476  CE1 PHE    63      40.541  57.204  71.372  1.00  0.00           C
ATOM    477  CZ  PHE    63      40.481  57.490  69.961  1.00  0.00           C
ATOM    478  CE2 PHE    63      40.972  56.608  68.983  1.00  0.00           C
ATOM    479  CD2 PHE    63      41.644  55.430  69.466  1.00  0.00           C
ATOM    480  C   PHE    63      44.798  53.203  71.962  1.00  0.00           C
ATOM    481  O   PHE    63      45.088  53.207  73.132  1.00  0.00           O
ATOM    482  N   GLY    64      45.330  52.221  71.155  1.00  0.00           N
ATOM    483  CA  GLY    64      46.222  51.265  71.797  1.00  0.00           C
ATOM    484  C   GLY    64      47.561  51.878  72.185  1.00  0.00           C
ATOM    485  O   GLY    64      47.951  51.442  73.247  1.00  0.00           O
ATOM    486  N   ALA    65      48.129  52.827  71.443  1.00  0.00           N
ATOM    487  CA  ALA    65      49.318  53.550  71.821  1.00  0.00           C
ATOM    488  CB  ALA    65      49.696  54.528  70.658  1.00  0.00           C
ATOM    489  C   ALA    65      49.007  54.184  73.209  1.00  0.00           C
ATOM    490  O   ALA    65      49.767  54.078  74.179  1.00  0.00           O
ATOM    491  N   ALA    66      47.886  54.802  73.317  1.00  0.00           N
ATOM    492  CA  ALA    66      47.465  55.494  74.495  1.00  0.00           C
ATOM    493  CB  ALA    66      46.303  56.451  74.163  1.00  0.00           C
ATOM    494  C   ALA    66      47.206  54.637  75.728  1.00  0.00           C
ATOM    495  O   ALA    66      47.486  55.101  76.837  1.00  0.00           O
ATOM    496  N   HIS    67      46.638  53.456  75.581  1.00  0.00           N
ATOM    497  CA  HIS    67      46.360  52.458  76.644  1.00  0.00           C
ATOM    498  CB  HIS    67      45.382  51.495  76.087  1.00  0.00           C
ATOM    499  CG  HIS    67      44.834  50.497  77.060  1.00  0.00           C
ATOM    500  ND1 HIS    67      44.073  50.749  78.169  1.00  0.00           N
ATOM    501  CE1 HIS    67      43.985  49.641  78.902  1.00  0.00           C
ATOM    502  NE2 HIS    67      44.607  48.630  78.245  1.00  0.00           N
ATOM    503  CD2 HIS    67      45.186  49.198  77.123  1.00  0.00           C
ATOM    504  C   HIS    67      47.572  51.682  77.106  1.00  0.00           C
ATOM    505  O   HIS    67      47.712  51.535  78.306  1.00  0.00           O
ATOM    506  N   ILE    68      48.542  51.401  76.217  1.00  0.00           N
ATOM    507  CA  ILE    68      49.773  50.744  76.538  1.00  0.00           C
ATOM    508  CB  ILE    68      50.354  50.052  75.270  1.00  0.00           C
ATOM    509  CG2 ILE    68      51.825  49.525  75.601  1.00  0.00           C
ATOM    510  CG1 ILE    68      49.416  48.879  74.894  1.00  0.00           C
ATOM    511  CD1 ILE    68      49.857  48.076  73.656  1.00  0.00           C
ATOM    512  C   ILE    68      50.741  51.738  77.275  1.00  0.00           C
ATOM    513  O   ILE    68      51.162  51.571  78.376  1.00  0.00           O
ATOM    514  N   LEU    69      50.809  52.956  76.692  1.00  0.00           N
ATOM    515  CA  LEU    69      51.838  53.939  77.129  1.00  0.00           C
ATOM    516  CB  LEU    69      52.136  54.916  75.906  1.00  0.00           C
ATOM    517  CG  LEU    69      52.907  54.234  74.698  1.00  0.00           C
ATOM    518  CD1 LEU    69      52.755  54.960  73.366  1.00  0.00           C
ATOM    519  CD2 LEU    69      54.307  53.888  75.079  1.00  0.00           C
ATOM    520  C   LEU    69      51.337  54.652  78.427  1.00  0.00           C
ATOM    521  O   LEU    69      52.206  55.136  79.186  1.00  0.00           O
ATOM    522  N   MET    70      50.066  54.711  78.757  1.00  0.00           N
ATOM    523  CA  MET    70      49.566  55.143  80.086  1.00  0.00           C
ATOM    524  CB  MET    70      48.255  55.861  79.824  1.00  0.00           C
ATOM    525  CG  MET    70      48.362  57.189  79.041  1.00  0.00           C
ATOM    526  SD  MET    70      46.800  58.226  79.068  1.00  0.00           S
ATOM    527  CE  MET    70      45.443  57.013  78.862  1.00  0.00           C
ATOM    528  C   MET    70      49.428  54.026  81.199  1.00  0.00           C
ATOM    529  O   MET    70      49.068  54.319  82.339  1.00  0.00           O
ATOM    530  N   LYS    71      49.640  52.815  80.713  1.00  0.00           N
ATOM    531  CA  LYS    71      49.442  51.537  81.506  1.00  0.00           C
ATOM    532  CB  LYS    71      50.503  51.402  82.626  1.00  0.00           C
ATOM    533  CG  LYS    71      51.863  51.173  82.027  1.00  0.00           C
ATOM    534  CD  LYS    71      53.052  51.597  82.916  1.00  0.00           C
ATOM    535  CE  LYS    71      54.353  51.397  82.116  1.00  0.00           C
ATOM    536  NZ  LYS    71      55.461  52.171  82.704  1.00  0.00           N
ATOM    537  C   LYS    71      48.023  51.326  82.037  1.00  0.00           C
ATOM    538  O   LYS    71      47.835  50.328  82.720  1.00  0.00           O
ATOM    539  N   MET    72      46.991  52.184  81.735  1.00  0.00           N
ATOM    540  CA  MET    72      45.572  51.812  81.976  1.00  0.00           C
ATOM    541  CB  MET    72      45.171  52.265  83.465  1.00  0.00           C
ATOM    542  CG  MET    72      45.179  53.836  83.610  1.00  0.00           C
ATOM    543  SD  MET    72      45.338  54.391  85.329  1.00  0.00           S
ATOM    544  CE  MET    72      47.137  54.914  85.407  1.00  0.00           C
ATOM    545  C   MET    72      44.551  52.537  81.024  1.00  0.00           C
ATOM    546  O   MET    72      44.969  53.456  80.291  1.00  0.00           O
ATOM    547  N   TRP    73      43.251  52.255  81.055  1.00  0.00           N
ATOM    548  CA  TRP    73      42.200  52.881  80.253  1.00  0.00           C
ATOM    549  CB  TRP    73      41.142  51.829  79.996  1.00  0.00           C
ATOM    550  CG  TRP    73      40.091  52.374  79.095  1.00  0.00           C
ATOM    551  CD1 TRP    73      38.950  52.844  79.534  1.00  0.00           C
ATOM    552  NE1 TRP    73      38.059  53.199  78.513  1.00  0.00           N
ATOM    553  CE2 TRP    73      38.739  53.017  77.283  1.00  0.00           C
ATOM    554  CZ2 TRP    73      38.419  53.303  75.913  1.00  0.00           C
ATOM    555  CH2 TRP    73      39.259  53.061  74.873  1.00  0.00           C
ATOM    556  CZ3 TRP    73      40.540  52.544  75.224  1.00  0.00           C
ATOM    557  CE3 TRP    73      40.900  52.219  76.585  1.00  0.00           C
ATOM    558  CD2 TRP    73      40.020  52.500  77.635  1.00  0.00           C
ATOM    559  C   TRP    73      41.698  54.202  80.980  1.00  0.00           C
ATOM    560  O   TRP    73      41.628  54.226  82.240  1.00  0.00           O
ATOM    561  N   THR    74      41.196  55.199  80.227  1.00  0.00           N
ATOM    562  CA  THR    74      40.674  56.530  80.683  1.00  0.00           C
ATOM    563  CB  THR    74      41.712  57.691  80.540  1.00  0.00           C
ATOM    564  CG2 THR    74      43.062  57.345  81.221  1.00  0.00           C
ATOM    565  OG1 THR    74      41.961  57.818  79.160  1.00  0.00           O
ATOM    566  C   THR    74      39.253  57.046  80.332  1.00  0.00           C
ATOM    567  O   THR    74      38.771  57.997  80.930  1.00  0.00           O
ATOM    568  N   PHE    75      38.674  56.463  79.294  1.00  0.00           N
ATOM    569  CA  PHE    75      37.313  56.809  78.763  1.00  0.00           C
ATOM    570  CB  PHE    75      37.283  56.714  77.243  1.00  0.00           C
ATOM    571  CG  PHE    75      38.392  57.354  76.401  1.00  0.00           C
ATOM    572  CD1 PHE    75      39.603  56.645  76.063  1.00  0.00           C
ATOM    573  CE1 PHE    75      40.612  57.245  75.301  1.00  0.00           C
ATOM    574  CZ  PHE    75      40.399  58.523  74.728  1.00  0.00           C
ATOM    575  CE2 PHE    75      39.178  59.201  74.976  1.00  0.00           C
ATOM    576  CD2 PHE    75      38.229  58.652  75.838  1.00  0.00           C
ATOM    577  C   PHE    75      36.254  55.969  79.416  1.00  0.00           C
ATOM    578  O   PHE    75      35.074  56.006  79.076  1.00  0.00           O
ATOM    579  N   GLY    76      36.676  55.092  80.368  1.00  0.00           N
ATOM    580  CA  GLY    76      35.768  54.283  81.160  1.00  0.00           C
ATOM    581  C   GLY    76      35.129  53.149  80.384  1.00  0.00           C
ATOM    582  O   GLY    76      35.339  53.076  79.194  1.00  0.00           O
ATOM    583  N   ASN    77      34.391  52.340  81.146  1.00  0.00           N
ATOM    584  CA  ASN    77      33.813  51.078  80.849  1.00  0.00           C
ATOM    585  CB  ASN    77      32.944  50.630  82.021  1.00  0.00           C
ATOM    586  CG  ASN    77      33.794  50.495  83.221  1.00  0.00           C
ATOM    587  OD1 ASN    77      33.993  51.427  83.988  1.00  0.00           O
ATOM    588  ND2 ASN    77      34.546  49.437  83.354  1.00  0.00           N
ATOM    589  C   ASN    77      33.173  50.853  79.440  1.00  0.00           C
ATOM    590  O   ASN    77      33.585  50.032  78.682  1.00  0.00           O
ATOM    591  N   PHE    78      32.002  51.491  79.158  1.00  0.00           N
ATOM    592  CA  PHE    78      31.272  51.266  77.879  1.00  0.00           C
ATOM    593  CB  PHE    78      30.011  52.224  78.037  1.00  0.00           C
ATOM    594  CG  PHE    78      29.161  52.209  76.807  1.00  0.00           C
ATOM    595  CD1 PHE    78      29.369  53.107  75.754  1.00  0.00           C
ATOM    596  CE1 PHE    78      28.569  53.132  74.674  1.00  0.00           C
ATOM    597  CZ  PHE    78      27.570  52.130  74.487  1.00  0.00           C
ATOM    598  CE2 PHE    78      27.392  51.162  75.470  1.00  0.00           C
ATOM    599  CD2 PHE    78      28.182  51.247  76.630  1.00  0.00           C
ATOM    600  C   PHE    78      32.082  51.614  76.668  1.00  0.00           C
ATOM    601  O   PHE    78      31.992  50.981  75.610  1.00  0.00           O
ATOM    602  N   TRP    79      32.970  52.586  76.825  1.00  0.00           N
ATOM    603  CA  TRP    79      33.799  53.054  75.804  1.00  0.00           C
ATOM    604  CB  TRP    79      34.026  54.505  75.840  1.00  0.00           C
ATOM    605  CG  TRP    79      32.865  55.343  75.898  1.00  0.00           C
ATOM    606  CD1 TRP    79      32.404  55.796  77.087  1.00  0.00           C
ATOM    607  NE1 TRP    79      31.263  56.473  76.935  1.00  0.00           N
ATOM    608  CE2 TRP    79      30.893  56.419  75.595  1.00  0.00           C
ATOM    609  CZ2 TRP    79      29.742  56.865  74.894  1.00  0.00           C
ATOM    610  CH2 TRP    79      29.493  56.561  73.555  1.00  0.00           C
ATOM    611  CZ3 TRP    79      30.474  55.811  72.887  1.00  0.00           C
ATOM    612  CE3 TRP    79      31.685  55.384  73.488  1.00  0.00           C
ATOM    613  CD2 TRP    79      31.894  55.649  74.877  1.00  0.00           C
ATOM    614  C   TRP    79      35.140  52.206  75.536  1.00  0.00           C
ATOM    615  O   TRP    79      35.501  52.033  74.387  1.00  0.00           O
ATOM    616  N   CYS    80      35.612  51.580  76.628  1.00  0.00           N
ATOM    617  CA  CYS    80      36.474  50.331  76.611  1.00  0.00           C
ATOM    618  CB  CYS    80      36.994  50.056  78.032  1.00  0.00           C
ATOM    619  SG  CYS    80      37.497  48.357  78.136  1.00  0.00           S
ATOM    620  C   CYS    80      35.766  49.188  75.954  1.00  0.00           C
ATOM    621  O   CYS    80      36.357  48.537  75.096  1.00  0.00           O
ATOM    622  N   GLU    81      34.456  48.966  76.125  1.00  0.00           N
ATOM    623  CA  GLU    81      33.838  47.794  75.528  1.00  0.00           C
ATOM    624  CB  GLU    81      32.749  47.325  76.570  1.00  0.00           C
ATOM    625  CG  GLU    81      32.281  45.903  76.184  1.00  0.00           C
ATOM    626  CD  GLU    81      31.523  45.255  77.306  1.00  0.00           C
ATOM    627  OE1 GLU    81      30.762  45.855  78.064  1.00  0.00           O
ATOM    628  OE2 GLU    81      31.735  44.036  77.609  1.00  0.00           O
ATOM    629  C   GLU    81      33.357  48.009  74.098  1.00  0.00           C
ATOM    630  O   GLU    81      33.509  47.157  73.190  1.00  0.00           O
ATOM    631  N   PHE    82      32.815  49.177  73.745  1.00  0.00           N
ATOM    632  CA  PHE    82      32.804  49.663  72.383  1.00  0.00           C
ATOM    633  CB  PHE    82      32.142  51.052  72.410  1.00  0.00           C
ATOM    634  CG  PHE    82      31.781  51.598  71.068  1.00  0.00           C
ATOM    635  CD1 PHE    82      32.770  52.268  70.346  1.00  0.00           C
ATOM    636  CE1 PHE    82      32.489  52.794  69.075  1.00  0.00           C
ATOM    637  CZ  PHE    82      31.189  52.670  68.585  1.00  0.00           C
ATOM    638  CE2 PHE    82      30.220  52.100  69.367  1.00  0.00           C
ATOM    639  CD2 PHE    82      30.461  51.494  70.599  1.00  0.00           C
ATOM    640  C   PHE    82      34.174  49.674  71.723  1.00  0.00           C
ATOM    641  O   PHE    82      34.215  49.161  70.625  1.00  0.00           O
ATOM    642  N   TRP    83      35.284  49.987  72.362  1.00  0.00           N
ATOM    643  CA  TRP    83      36.634  49.848  71.742  1.00  0.00           C
ATOM    644  CB  TRP    83      37.713  50.452  72.541  1.00  0.00           C
ATOM    645  CG  TRP    83      39.173  50.263  72.081  1.00  0.00           C
ATOM    646  CD1 TRP    83      39.783  50.521  70.870  1.00  0.00           C
ATOM    647  NE1 TRP    83      41.143  50.224  70.931  1.00  0.00           N
ATOM    648  CE2 TRP    83      41.504  49.828  72.172  1.00  0.00           C
ATOM    649  CZ2 TRP    83      42.765  49.501  72.713  1.00  0.00           C
ATOM    650  CH2 TRP    83      42.745  49.255  74.083  1.00  0.00           C
ATOM    651  CZ3 TRP    83      41.576  49.135  74.854  1.00  0.00           C
ATOM    652  CE3 TRP    83      40.345  49.421  74.253  1.00  0.00           C
ATOM    653  CD2 TRP    83      40.254  49.808  72.912  1.00  0.00           C
ATOM    654  C   TRP    83      36.986  48.408  71.426  1.00  0.00           C
ATOM    655  O   TRP    83      37.447  48.106  70.347  1.00  0.00           O
ATOM    656  N   THR    84      36.678  47.510  72.369  1.00  0.00           N
ATOM    657  CA  THR    84      36.911  46.060  72.243  1.00  0.00           C
ATOM    658  CB  THR    84      36.832  45.374  73.645  1.00  0.00           C
ATOM    659  CG2 THR    84      36.815  43.854  73.839  1.00  0.00           C
ATOM    660  OG1 THR    84      37.731  45.958  74.583  1.00  0.00           O
ATOM    661  C   THR    84      36.072  45.356  71.195  1.00  0.00           C
ATOM    662  O   THR    84      36.563  44.524  70.487  1.00  0.00           O
ATOM    663  N   SER    85      34.841  45.753  70.994  1.00  0.00           N
ATOM    664  CA  SER    85      33.951  45.358  69.905  1.00  0.00           C
ATOM    665  CB  SER    85      32.520  45.996  70.084  1.00  0.00           C
ATOM    666  OG  SER    85      32.161  45.759  71.424  1.00  0.00           O
ATOM    667  C   SER    85      34.521  45.746  68.544  1.00  0.00           C
ATOM    668  O   SER    85      34.352  45.053  67.606  1.00  0.00           O
ATOM    669  N   ILE    86      35.189  46.907  68.491  1.00  0.00           N
ATOM    670  CA  ILE    86      35.737  47.484  67.289  1.00  0.00           C
ATOM    671  CB  ILE    86      35.765  49.015  67.475  1.00  0.00           C
ATOM    672  CG2 ILE    86      36.643  49.844  66.562  1.00  0.00           C
ATOM    673  CG1 ILE    86      34.354  49.682  67.433  1.00  0.00           C
ATOM    674  CD1 ILE    86      33.754  49.647  66.063  1.00  0.00           C
ATOM    675  C   ILE    86      37.108  46.856  66.931  1.00  0.00           C
ATOM    676  O   ILE    86      37.359  46.633  65.751  1.00  0.00           O
ATOM    677  N   ASP    87      37.979  46.540  67.861  1.00  0.00           N
ATOM    678  CA  ASP    87      39.180  45.741  67.583  1.00  0.00           C
ATOM    679  CB  ASP    87      39.881  45.606  68.894  1.00  0.00           C
ATOM    680  CG  ASP    87      41.172  44.848  68.756  1.00  0.00           C
ATOM    681  OD1 ASP    87      41.084  43.598  68.909  1.00  0.00           O
ATOM    682  OD2 ASP    87      42.231  45.419  68.454  1.00  0.00           O
ATOM    683  C   ASP    87      38.873  44.399  67.007  1.00  0.00           C
ATOM    684  O   ASP    87      39.583  44.007  66.058  1.00  0.00           O
ATOM    685  N   VAL    88      37.824  43.688  67.469  1.00  0.00           N
ATOM    686  CA  VAL    88      37.456  42.406  66.863  1.00  0.00           C
ATOM    687  CB  VAL    88      36.598  41.517  67.815  1.00  0.00           C
ATOM    688  CG1 VAL    88      37.309  40.962  69.067  1.00  0.00           C
ATOM    689  CG2 VAL    88      35.297  42.006  68.334  1.00  0.00           C
ATOM    690  C   VAL    88      36.816  42.581  65.492  1.00  0.00           C
ATOM    691  O   VAL    88      37.137  41.899  64.494  1.00  0.00           O
ATOM    692  N   LEU    89      35.964  43.589  65.390  1.00  0.00           N
ATOM    693  CA  LEU    89      35.243  43.875  64.139  1.00  0.00           C
ATOM    694  CB  LEU    89      34.311  45.143  64.246  1.00  0.00           C
ATOM    695  CG  LEU    89      33.510  45.458  62.915  1.00  0.00           C
ATOM    696  CD1 LEU    89      32.662  44.255  62.398  1.00  0.00           C
ATOM    697  CD2 LEU    89      32.588  46.637  63.172  1.00  0.00           C
ATOM    698  C   LEU    89      36.223  44.183  62.998  1.00  0.00           C
ATOM    699  O   LEU    89      36.053  43.660  61.920  1.00  0.00           O
ATOM    700  N   CYS    90      37.171  45.095  63.165  1.00  0.00           N
ATOM    701  CA  CYS    90      37.920  45.564  62.094  1.00  0.00           C
ATOM    702  CB  CYS    90      38.848  46.667  62.701  1.00  0.00           C
ATOM    703  SG  CYS    90      37.836  48.077  63.227  1.00  0.00           S
ATOM    704  C   CYS    90      38.862  44.484  61.507  1.00  0.00           C
ATOM    705  O   CYS    90      39.012  44.440  60.277  1.00  0.00           O
ATOM    706  N   VAL    91      39.424  43.547  62.269  1.00  0.00           N
ATOM    707  CA  VAL    91      40.136  42.327  61.773  1.00  0.00           C
ATOM    708  CB  VAL    91      40.727  41.751  63.134  1.00  0.00           C
ATOM    709  CG1 VAL    91      41.229  40.272  63.048  1.00  0.00           C
ATOM    710  CG2 VAL    91      41.886  42.545  63.722  1.00  0.00           C
ATOM    711  C   VAL    91      39.197  41.403  61.075  1.00  0.00           C
ATOM    712  O   VAL    91      39.548  41.011  60.006  1.00  0.00           O
ATOM    713  N   THR    92      38.007  41.252  61.536  1.00  0.00           N
ATOM    714  CA  THR    92      37.129  40.299  60.859  1.00  0.00           C
ATOM    715  CB  THR    92      36.020  39.929  61.800  1.00  0.00           C
ATOM    716  CG2 THR    92      35.172  38.836  61.073  1.00  0.00           C
ATOM    717  OG1 THR    92      36.480  39.614  63.051  1.00  0.00           O
ATOM    718  C   THR    92      36.638  40.894  59.557  1.00  0.00           C
ATOM    719  O   THR    92      36.659  40.262  58.519  1.00  0.00           O
ATOM    720  N   ALA    93      36.466  42.184  59.494  1.00  0.00           N
ATOM    721  CA  ALA    93      36.054  42.940  58.262  1.00  0.00           C
ATOM    722  CB  ALA    93      35.452  44.330  58.688  1.00  0.00           C
ATOM    723  C   ALA    93      37.194  43.069  57.271  1.00  0.00           C
ATOM    724  O   ALA    93      36.883  43.245  56.111  1.00  0.00           O
ATOM    725  N   SER    94      38.424  43.142  57.711  1.00  0.00           N
ATOM    726  CA  SER    94      39.633  43.202  56.780  1.00  0.00           C
ATOM    727  CB  SER    94      40.862  43.856  57.398  1.00  0.00           C
ATOM    728  OG  SER    94      41.103  43.640  58.789  1.00  0.00           O
ATOM    729  C   SER    94      40.106  41.821  56.154  1.00  0.00           C
ATOM    730  O   SER    94      40.436  41.838  54.954  1.00  0.00           O
ATOM    731  N   ILE    95      40.028  40.683  56.917  1.00  0.00           N
ATOM    732  CA  ILE    95      40.210  39.312  56.321  1.00  0.00           C
ATOM    733  CB  ILE    95      40.392  38.265  57.414  1.00  0.00           C
ATOM    734  CG2 ILE    95      39.273  37.966  58.465  1.00  0.00           C
ATOM    735  CG1 ILE    95      40.784  36.904  56.708  1.00  0.00           C
ATOM    736  CD1 ILE    95      41.656  35.907  57.380  1.00  0.00           C
ATOM    737  C   ILE    95      39.101  39.017  55.332  1.00  0.00           C
ATOM    738  O   ILE    95      39.371  38.375  54.354  1.00  0.00           O
ATOM    739  N   GLU    96      37.890  39.356  55.631  1.00  0.00           N
ATOM    740  CA  GLU    96      36.770  39.011  54.732  1.00  0.00           C
ATOM    741  CB  GLU    96      35.430  39.131  55.492  1.00  0.00           C
ATOM    742  CG  GLU    96      35.022  38.013  56.535  1.00  0.00           C
ATOM    743  CD  GLU    96      34.605  36.710  55.809  1.00  0.00           C
ATOM    744  OE1 GLU    96      33.495  36.269  56.110  1.00  0.00           O
ATOM    745  OE2 GLU    96      35.135  36.358  54.720  1.00  0.00           O
ATOM    746  C   GLU    96      36.889  39.898  53.440  1.00  0.00           C
ATOM    747  O   GLU    96      36.779  39.395  52.341  1.00  0.00           O
ATOM    748  N   THR    97      37.207  41.189  53.546  1.00  0.00           N
ATOM    749  CA  THR    97      37.365  42.026  52.334  1.00  0.00           C
ATOM    750  CB  THR    97      37.462  43.577  52.690  1.00  0.00           C
ATOM    751  CG2 THR    97      37.511  44.464  51.467  1.00  0.00           C
ATOM    752  OG1 THR    97      36.372  43.967  53.439  1.00  0.00           O
ATOM    753  C   THR    97      38.576  41.465  51.525  1.00  0.00           C
ATOM    754  O   THR    97      38.506  41.522  50.285  1.00  0.00           O
ATOM    755  N   LEU    98      39.607  40.979  52.146  1.00  0.00           N
ATOM    756  CA  LEU    98      40.738  40.419  51.408  1.00  0.00           C
ATOM    757  CB  LEU    98      41.918  40.314  52.338  1.00  0.00           C
ATOM    758  CG  LEU    98      43.179  39.724  51.680  1.00  0.00           C
ATOM    759  CD1 LEU    98      43.697  40.501  50.467  1.00  0.00           C
ATOM    760  CD2 LEU    98      44.309  39.499  52.680  1.00  0.00           C
ATOM    761  C   LEU    98      40.390  39.116  50.692  1.00  0.00           C
ATOM    762  O   LEU    98      40.630  38.973  49.482  1.00  0.00           O
ATOM    763  N   CYS    99      39.711  38.187  51.344  1.00  0.00           N
ATOM    764  CA  CYS    99      39.093  36.944  50.818  1.00  0.00           C
ATOM    765  CB  CYS    99      38.515  36.107  51.980  1.00  0.00           C
ATOM    766  SG  CYS    99      37.738  34.564  51.464  1.00  0.00           S
ATOM    767  C   CYS    99      38.123  37.310  49.657  1.00  0.00           C
ATOM    768  O   CYS    99      38.134  36.497  48.669  1.00  0.00           O
ATOM    769  N   VAL   100      37.381  38.399  49.804  1.00  0.00           N
ATOM    770  CA  VAL   100      36.610  38.834  48.623  1.00  0.00           C
ATOM    771  CB  VAL   100      35.658  39.924  49.080  1.00  0.00           C
ATOM    772  CG1 VAL   100      34.977  40.629  47.948  1.00  0.00           C
ATOM    773  CG2 VAL   100      34.449  39.404  49.921  1.00  0.00           C
ATOM    774  C   VAL   100      37.479  39.382  47.411  1.00  0.00           C
ATOM    775  O   VAL   100      37.119  39.099  46.302  1.00  0.00           O
ATOM    776  N   ILE   101      38.728  39.845  47.660  1.00  0.00           N
ATOM    777  CA  ILE   101      39.587  40.254  46.568  1.00  0.00           C
ATOM    778  CB  ILE   101      40.656  41.267  47.066  1.00  0.00           C
ATOM    779  CG2 ILE   101      41.835  41.446  46.065  1.00  0.00           C
ATOM    780  CG1 ILE   101      40.153  42.687  47.412  1.00  0.00           C
ATOM    781  CD1 ILE   101      41.102  43.531  48.229  1.00  0.00           C
ATOM    782  C   ILE   101      40.259  39.053  46.002  1.00  0.00           C
ATOM    783  O   ILE   101      40.689  38.941  44.852  1.00  0.00           O
ATOM    784  N   ALA   102      40.481  38.036  46.885  1.00  0.00           N
ATOM    785  CA  ALA   102      41.013  36.756  46.448  1.00  0.00           C
ATOM    786  CB  ALA   102      41.215  35.789  47.611  1.00  0.00           C
ATOM    787  C   ALA   102      40.144  36.181  45.310  1.00  0.00           C
ATOM    788  O   ALA   102      40.645  35.859  44.230  1.00  0.00           O
ATOM    789  N   VAL   103      38.844  36.070  45.620  1.00  0.00           N
ATOM    790  CA  VAL   103      37.895  35.595  44.672  1.00  0.00           C
ATOM    791  CB  VAL   103      36.556  35.365  45.432  1.00  0.00           C
ATOM    792  CG1 VAL   103      35.286  35.221  44.553  1.00  0.00           C
ATOM    793  CG2 VAL   103      36.818  34.208  46.356  1.00  0.00           C
ATOM    794  C   VAL   103      37.663  36.562  43.559  1.00  0.00           C
ATOM    795  O   VAL   103      37.314  36.028  42.520  1.00  0.00           O
ATOM    796  N   ASP   104      37.741  37.883  43.745  1.00  0.00           N
ATOM    797  CA  ASP   104      37.759  38.889  42.632  1.00  0.00           C
ATOM    798  CB  ASP   104      38.037  40.292  43.239  1.00  0.00           C
ATOM    799  CG  ASP   104      37.895  41.338  42.166  1.00  0.00           C
ATOM    800  OD1 ASP   104      39.014  41.569  41.685  1.00  0.00           O
ATOM    801  OD2 ASP   104      36.784  41.856  41.904  1.00  0.00           O
ATOM    802  C   ASP   104      38.740  38.458  41.554  1.00  0.00           C
ATOM    803  O   ASP   104      38.290  38.264  40.434  1.00  0.00           O
ATOM    804  N   ARG   105      40.050  38.311  41.864  1.00  0.00           N
ATOM    805  CA  ARG   105      41.071  37.880  40.925  1.00  0.00           C
ATOM    806  CB  ARG   105      42.520  38.145  41.524  1.00  0.00           C
ATOM    807  CG  ARG   105      42.928  39.566  41.800  1.00  0.00           C
ATOM    808  CD  ARG   105      42.836  40.532  40.537  1.00  0.00           C
ATOM    809  NE  ARG   105      41.435  41.069  40.316  1.00  0.00           N
ATOM    810  CZ  ARG   105      41.014  41.806  39.264  1.00  0.00           C
ATOM    811  NH1 ARG   105      41.673  42.094  38.233  1.00  0.00           N
ATOM    812  NH2 ARG   105      39.713  42.033  39.184  1.00  0.00           N
ATOM    813  C   ARG   105      40.933  36.399  40.499  1.00  0.00           C
ATOM    814  O   ARG   105      41.313  36.117  39.350  1.00  0.00           O
ATOM    815  N   TYR   106      40.355  35.490  41.252  1.00  0.00           N
ATOM    816  CA  TYR   106      40.227  34.078  40.725  1.00  0.00           C
ATOM    817  CB  TYR   106      40.009  33.151  41.878  1.00  0.00           C
ATOM    818  CG  TYR   106      40.001  31.740  41.562  1.00  0.00           C
ATOM    819  CD1 TYR   106      40.772  31.169  40.513  1.00  0.00           C
ATOM    820  CE1 TYR   106      40.854  29.798  40.267  1.00  0.00           C
ATOM    821  CZ  TYR   106      40.006  28.989  41.140  1.00  0.00           C
ATOM    822  OH  TYR   106      39.818  27.668  40.893  1.00  0.00           O
ATOM    823  CE2 TYR   106      39.125  29.550  42.128  1.00  0.00           C
ATOM    824  CD2 TYR   106      39.233  30.971  42.414  1.00  0.00           C
ATOM    825  C   TYR   106      39.117  34.054  39.696  1.00  0.00           C
ATOM    826  O   TYR   106      39.308  33.621  38.537  1.00  0.00           O
ATOM    827  N   PHE   107      37.946  34.633  40.004  1.00  0.00           N
ATOM    828  CA  PHE   107      36.816  34.798  39.134  1.00  0.00           C
ATOM    829  CB  PHE   107      35.864  35.649  39.922  1.00  0.00           C
ATOM    830  CG  PHE   107      34.404  35.595  39.572  1.00  0.00           C
ATOM    831  CD1 PHE   107      33.595  35.047  40.574  1.00  0.00           C
ATOM    832  CE1 PHE   107      32.195  35.084  40.384  1.00  0.00           C
ATOM    833  CZ  PHE   107      31.684  35.689  39.192  1.00  0.00           C
ATOM    834  CE2 PHE   107      32.553  36.238  38.280  1.00  0.00           C
ATOM    835  CD2 PHE   107      33.903  36.181  38.390  1.00  0.00           C
ATOM    836  C   PHE   107      37.254  35.535  37.802  1.00  0.00           C
ATOM    837  O   PHE   107      36.905  35.082  36.703  1.00  0.00           O
ATOM    838  N   ALA   108      38.143  36.517  37.859  1.00  0.00           N
ATOM    839  CA  ALA   108      38.571  37.264  36.647  1.00  0.00           C
ATOM    840  CB  ALA   108      39.369  38.527  37.243  1.00  0.00           C
ATOM    841  C   ALA   108      39.313  36.373  35.609  1.00  0.00           C
ATOM    842  O   ALA   108      39.272  36.779  34.448  1.00  0.00           O
ATOM    843  N   ILE   109      39.945  35.245  36.042  1.00  0.00           N
ATOM    844  CA  ILE   109      40.836  34.424  35.124  1.00  0.00           C
ATOM    845  CB  ILE   109      42.276  34.248  35.655  1.00  0.00           C
ATOM    846  CG2 ILE   109      42.834  35.650  35.911  1.00  0.00           C
ATOM    847  CG1 ILE   109      42.288  33.381  36.927  1.00  0.00           C
ATOM    848  CD1 ILE   109      43.699  32.905  37.408  1.00  0.00           C
ATOM    849  C   ILE   109      40.158  33.082  34.658  1.00  0.00           C
ATOM    850  O   ILE   109      40.679  32.250  33.910  1.00  0.00           O
ATOM    851  N   THR   110      38.918  32.931  35.229  1.00  0.00           N
ATOM    852  CA  THR   110      38.051  31.689  35.152  1.00  0.00           C
ATOM    853  CB  THR   110      37.882  31.123  36.544  1.00  0.00           C
ATOM    854  CG2 THR   110      39.223  30.677  37.135  1.00  0.00           C
ATOM    855  OG1 THR   110      37.330  32.004  37.472  1.00  0.00           O
ATOM    856  C   THR   110      36.680  31.925  34.622  1.00  0.00           C
ATOM    857  O   THR   110      36.051  31.102  33.914  1.00  0.00           O
ATOM    858  N   SER   111      36.098  33.155  34.958  1.00  0.00           N
ATOM    859  CA  SER   111      34.757  33.612  34.417  1.00  0.00           C
ATOM    860  CB  SER   111      33.627  33.493  35.488  1.00  0.00           C
ATOM    861  OG  SER   111      33.100  32.202  35.582  1.00  0.00           O
ATOM    862  C   SER   111      34.935  35.020  33.743  1.00  0.00           C
ATOM    863  O   SER   111      34.093  35.909  33.991  1.00  0.00           O
ATOM    864  N   PRO   112      35.924  35.249  32.863  1.00  0.00           N
ATOM    865  CD  PRO   112      36.886  34.279  32.325  1.00  0.00           C
ATOM    866  CG  PRO   112      37.404  34.897  31.034  1.00  0.00           C
ATOM    867  CB  PRO   112      37.392  36.348  31.340  1.00  0.00           C
ATOM    868  CA  PRO   112      36.172  36.498  32.239  1.00  0.00           C
ATOM    869  C   PRO   112      34.931  37.034  31.518  1.00  0.00           C
ATOM    870  O   PRO   112      34.729  38.214  31.545  1.00  0.00           O
ATOM    871  N   PHE   113      34.092  36.190  30.810  1.00  0.00           N
ATOM    872  CA  PHE   113      33.021  36.646  29.889  1.00  0.00           C
ATOM    873  CB  PHE   113      32.663  35.682  28.762  1.00  0.00           C
ATOM    874  CG  PHE   113      33.763  35.272  27.783  1.00  0.00           C
ATOM    875  CD1 PHE   113      34.256  33.932  27.827  1.00  0.00           C
ATOM    876  CE1 PHE   113      35.456  33.663  27.157  1.00  0.00           C
ATOM    877  CZ  PHE   113      36.114  34.582  26.385  1.00  0.00           C
ATOM    878  CE2 PHE   113      35.582  35.810  26.261  1.00  0.00           C
ATOM    879  CD2 PHE   113      34.412  36.220  26.930  1.00  0.00           C
ATOM    880  C   PHE   113      31.811  37.056  30.628  1.00  0.00           C
ATOM    881  O   PHE   113      30.919  37.713  30.077  1.00  0.00           O
ATOM    882  N   LYS   114      31.702  36.589  31.880  1.00  0.00           N
ATOM    883  CA  LYS   114      30.561  36.790  32.839  1.00  0.00           C
ATOM    884  CB  LYS   114      30.194  35.552  33.673  1.00  0.00           C
ATOM    885  CG  LYS   114      29.915  34.448  32.646  1.00  0.00           C
ATOM    886  CD  LYS   114      29.798  33.170  33.499  1.00  0.00           C
ATOM    887  CE  LYS   114      29.330  31.958  32.903  1.00  0.00           C
ATOM    888  NZ  LYS   114      27.860  31.856  32.963  1.00  0.00           N
ATOM    889  C   LYS   114      30.880  37.833  33.896  1.00  0.00           C
ATOM    890  O   LYS   114      30.009  38.284  34.625  1.00  0.00           O
ATOM    891  N   TYR   115      32.129  38.226  34.045  1.00  0.00           N
ATOM    892  CA  TYR   115      32.618  39.160  35.052  1.00  0.00           C
ATOM    893  CB  TYR   115      34.127  39.562  34.871  1.00  0.00           C
ATOM    894  CG  TYR   115      34.766  40.356  35.999  1.00  0.00           C
ATOM    895  CD1 TYR   115      34.877  39.850  37.320  1.00  0.00           C
ATOM    896  CE1 TYR   115      35.486  40.614  38.348  1.00  0.00           C
ATOM    897  CZ  TYR   115      35.953  41.944  38.134  1.00  0.00           C
ATOM    898  OH  TYR   115      36.412  42.667  39.132  1.00  0.00           O
ATOM    899  CE2 TYR   115      35.892  42.390  36.823  1.00  0.00           C
ATOM    900  CD2 TYR   115      35.364  41.596  35.745  1.00  0.00           C
ATOM    901  C   TYR   115      31.825  40.508  35.049  1.00  0.00           C
ATOM    902  O   TYR   115      31.155  40.770  36.038  1.00  0.00           O
ATOM    903  N   GLN   116      31.904  41.285  33.957  1.00  0.00           N
ATOM    904  CA  GLN   116      31.032  42.554  33.933  1.00  0.00           C
ATOM    905  CB  GLN   116      31.570  43.482  32.771  1.00  0.00           C
ATOM    906  CG  GLN   116      31.110  43.147  31.441  1.00  0.00           C
ATOM    907  CD  GLN   116      31.652  41.836  30.765  1.00  0.00           C
ATOM    908  OE1 GLN   116      32.604  41.249  31.287  1.00  0.00           O
ATOM    909  NE2 GLN   116      30.933  41.322  29.807  1.00  0.00           N
ATOM    910  C   GLN   116      29.472  42.291  33.864  1.00  0.00           C
ATOM    911  O   GLN   116      28.820  43.319  33.641  1.00  0.00           O
ATOM    912  N   SER   117      28.964  41.061  34.238  1.00  0.00           N
ATOM    913  CA  SER   117      27.515  40.769  34.459  1.00  0.00           C
ATOM    914  CB  SER   117      27.046  39.935  33.311  1.00  0.00           C
ATOM    915  OG  SER   117      27.145  40.612  32.039  1.00  0.00           O
ATOM    916  C   SER   117      27.206  40.132  35.810  1.00  0.00           C
ATOM    917  O   SER   117      26.096  40.392  36.370  1.00  0.00           O
ATOM    918  N   LEU   118      28.167  39.366  36.422  1.00  0.00           N
ATOM    919  CA  LEU   118      28.109  38.759  37.694  1.00  0.00           C
ATOM    920  CB  LEU   118      28.771  37.400  37.738  1.00  0.00           C
ATOM    921  CG  LEU   118      28.083  36.277  36.881  1.00  0.00           C
ATOM    922  CD1 LEU   118      28.905  34.999  37.024  1.00  0.00           C
ATOM    923  CD2 LEU   118      26.663  35.946  37.382  1.00  0.00           C
ATOM    924  C   LEU   118      28.747  39.783  38.761  1.00  0.00           C
ATOM    925  O   LEU   118      28.637  39.606  39.962  1.00  0.00           O
ATOM    926  N   LEU   119      29.285  40.943  38.288  1.00  0.00           N
ATOM    927  CA  LEU   119      29.733  42.056  39.115  1.00  0.00           C
ATOM    928  CB  LEU   119      31.234  41.779  39.345  1.00  0.00           C
ATOM    929  CG  LEU   119      31.802  42.773  40.372  1.00  0.00           C
ATOM    930  CD1 LEU   119      31.483  42.276  41.804  1.00  0.00           C
ATOM    931  CD2 LEU   119      33.302  42.975  40.182  1.00  0.00           C
ATOM    932  C   LEU   119      29.461  43.464  38.501  1.00  0.00           C
ATOM    933  O   LEU   119      30.289  44.143  37.849  1.00  0.00           O
ATOM    934  N   THR   120      28.240  44.002  38.779  1.00  0.00           N
ATOM    935  CA  THR   120      27.687  45.361  38.526  1.00  0.00           C
ATOM    936  CB  THR   120      26.197  45.288  38.306  1.00  0.00           C
ATOM    937  CG2 THR   120      25.649  44.344  37.259  1.00  0.00           C
ATOM    938  OG1 THR   120      25.578  44.950  39.497  1.00  0.00           O
ATOM    939  C   THR   120      28.016  46.225  39.683  1.00  0.00           C
ATOM    940  O   THR   120      28.427  45.728  40.775  1.00  0.00           O
ATOM    941  N   LYS   121      27.844  47.533  39.390  1.00  0.00           N
ATOM    942  CA  LYS   121      27.862  48.547  40.477  1.00  0.00           C
ATOM    943  CB  LYS   121      27.670  49.975  39.933  1.00  0.00           C
ATOM    944  CG  LYS   121      28.188  50.978  40.940  1.00  0.00           C
ATOM    945  CD  LYS   121      28.115  52.397  40.316  1.00  0.00           C
ATOM    946  CE  LYS   121      26.665  52.844  40.405  1.00  0.00           C
ATOM    947  NZ  LYS   121      26.572  54.333  40.101  1.00  0.00           N
ATOM    948  C   LYS   121      26.963  48.258  41.678  1.00  0.00           C
ATOM    949  O   LYS   121      27.463  48.052  42.768  1.00  0.00           O
ATOM    950  N   ASN   122      25.663  47.896  41.549  1.00  0.00           N
ATOM    951  CA  ASN   122      24.835  47.337  42.651  1.00  0.00           C
ATOM    952  CB  ASN   122      23.475  47.033  42.042  1.00  0.00           C
ATOM    953  CG  ASN   122      22.506  46.715  43.193  1.00  0.00           C
ATOM    954  OD1 ASN   122      22.468  45.666  43.786  1.00  0.00           O
ATOM    955  ND2 ASN   122      21.574  47.584  43.470  1.00  0.00           N
ATOM    956  C   ASN   122      25.387  46.100  43.294  1.00  0.00           C
ATOM    957  O   ASN   122      25.527  46.024  44.514  1.00  0.00           O
ATOM    958  N   LYS   123      25.838  45.179  42.487  1.00  0.00           N
ATOM    959  CA  LYS   123      26.380  43.891  42.990  1.00  0.00           C
ATOM    960  CB  LYS   123      26.662  42.798  41.913  1.00  0.00           C
ATOM    961  CG  LYS   123      27.115  41.451  42.507  1.00  0.00           C
ATOM    962  CD  LYS   123      26.006  40.901  43.398  1.00  0.00           C
ATOM    963  CE  LYS   123      26.318  39.413  43.772  1.00  0.00           C
ATOM    964  NZ  LYS   123      25.160  38.712  44.275  1.00  0.00           N
ATOM    965  C   LYS   123      27.580  44.016  43.930  1.00  0.00           C
ATOM    966  O   LYS   123      27.652  43.429  44.991  1.00  0.00           O
ATOM    967  N   ALA   124      28.509  44.866  43.567  1.00  0.00           N
ATOM    968  CA  ALA   124      29.648  45.241  44.436  1.00  0.00           C
ATOM    969  CB  ALA   124      30.587  46.230  43.683  1.00  0.00           C
ATOM    970  C   ALA   124      29.177  45.903  45.754  1.00  0.00           C
ATOM    971  O   ALA   124      29.628  45.437  46.805  1.00  0.00           O
ATOM    972  N   ARG   125      28.226  46.771  45.652  1.00  0.00           N
ATOM    973  CA  ARG   125      27.625  47.374  46.840  1.00  0.00           C
ATOM    974  CB  ARG   125      26.603  48.471  46.467  1.00  0.00           C
ATOM    975  CG  ARG   125      27.351  49.681  45.914  1.00  0.00           C
ATOM    976  CD  ARG   125      26.399  50.888  45.681  1.00  0.00           C
ATOM    977  NE  ARG   125      27.147  52.028  45.187  1.00  0.00           N
ATOM    978  CZ  ARG   125      26.725  53.046  44.465  1.00  0.00           C
ATOM    979  NH1 ARG   125      25.495  53.233  44.154  1.00  0.00           N
ATOM    980  NH2 ARG   125      27.733  53.856  44.022  1.00  0.00           N
ATOM    981  C   ARG   125      26.927  46.335  47.713  1.00  0.00           C
ATOM    982  O   ARG   125      26.807  46.628  48.922  1.00  0.00           O
ATOM    983  N   VAL   126      26.469  45.203  47.186  1.00  0.00           N
ATOM    984  CA  VAL   126      25.771  44.113  47.910  1.00  0.00           C
ATOM    985  CB  VAL   126      24.852  43.319  46.962  1.00  0.00           C
ATOM    986  CG1 VAL   126      24.605  41.890  47.496  1.00  0.00           C
ATOM    987  CG2 VAL   126      23.511  43.987  46.930  1.00  0.00           C
ATOM    988  C   VAL   126      26.852  43.257  48.612  1.00  0.00           C
ATOM    989  O   VAL   126      26.643  42.980  49.813  1.00  0.00           O
ATOM    990  N   ILE   127      28.003  42.917  47.913  1.00  0.00           N
ATOM    991  CA  ILE   127      29.094  42.091  48.485  1.00  0.00           C
ATOM    992  CB  ILE   127      30.115  41.709  47.366  1.00  0.00           C
ATOM    993  CG2 ILE   127      31.306  41.053  48.067  1.00  0.00           C
ATOM    994  CG1 ILE   127      29.396  40.855  46.298  1.00  0.00           C
ATOM    995  CD1 ILE   127      30.126  40.633  44.949  1.00  0.00           C
ATOM    996  C   ILE   127      29.743  42.785  49.663  1.00  0.00           C
ATOM    997  O   ILE   127      29.904  42.158  50.724  1.00  0.00           O
ATOM    998  N   ILE   128      30.021  44.065  49.549  1.00  0.00           N
ATOM    999  CA  ILE   128      30.610  44.780  50.707  1.00  0.00           C
ATOM   1000  CB  ILE   128      31.178  46.169  50.213  1.00  0.00           C
ATOM   1001  CG2 ILE   128      30.076  47.096  49.671  1.00  0.00           C
ATOM   1002  CG1 ILE   128      32.077  46.774  51.261  1.00  0.00           C
ATOM   1003  CD1 ILE   128      33.258  45.947  51.744  1.00  0.00           C
ATOM   1004  C   ILE   128      29.580  44.821  51.947  1.00  0.00           C
ATOM   1005  O   ILE   128      29.981  44.635  53.118  1.00  0.00           O
ATOM   1006  N   LEU   129      28.250  44.908  51.697  1.00  0.00           N
ATOM   1007  CA  LEU   129      27.280  44.779  52.758  1.00  0.00           C
ATOM   1008  CB  LEU   129      25.850  45.036  52.227  1.00  0.00           C
ATOM   1009  CG  LEU   129      24.889  45.537  53.356  1.00  0.00           C
ATOM   1010  CD1 LEU   129      25.307  46.760  54.242  1.00  0.00           C
ATOM   1011  CD2 LEU   129      23.538  45.953  52.695  1.00  0.00           C
ATOM   1012  C   LEU   129      27.393  43.351  53.361  1.00  0.00           C
ATOM   1013  O   LEU   129      27.493  43.175  54.612  1.00  0.00           O
ATOM   1014  N   MET   130      27.374  42.329  52.514  1.00  0.00           N
ATOM   1015  CA  MET   130      27.517  40.951  53.058  1.00  0.00           C
ATOM   1016  CB  MET   130      27.188  39.957  51.901  1.00  0.00           C
ATOM   1017  CG  MET   130      25.758  39.983  51.471  1.00  0.00           C
ATOM   1018  SD  MET   130      24.709  39.435  52.783  1.00  0.00           S
ATOM   1019  CE  MET   130      25.302  37.706  52.817  1.00  0.00           C
ATOM   1020  C   MET   130      28.817  40.665  53.769  1.00  0.00           C
ATOM   1021  O   MET   130      28.739  39.797  54.671  1.00  0.00           O
ATOM   1022  N   VAL   131      29.966  41.276  53.427  1.00  0.00           N
ATOM   1023  CA  VAL   131      31.126  41.350  54.317  1.00  0.00           C
ATOM   1024  CB  VAL   131      32.305  42.120  53.534  1.00  0.00           C
ATOM   1025  CG1 VAL   131      33.454  42.475  54.483  1.00  0.00           C
ATOM   1026  CG2 VAL   131      32.826  41.238  52.467  1.00  0.00           C
ATOM   1027  C   VAL   131      30.825  41.954  55.695  1.00  0.00           C
ATOM   1028  O   VAL   131      30.927  41.207  56.667  1.00  0.00           O
ATOM   1029  N   TRP   132      30.413  43.223  55.831  1.00  0.00           N
ATOM   1030  CA  TRP   132      30.322  43.947  57.119  1.00  0.00           C
ATOM   1031  CB  TRP   132      30.239  45.536  56.835  1.00  0.00           C
ATOM   1032  CG  TRP   132      31.478  46.177  56.583  1.00  0.00           C
ATOM   1033  CD1 TRP   132      32.028  46.335  55.373  1.00  0.00           C
ATOM   1034  NE1 TRP   132      33.147  47.107  55.440  1.00  0.00           N
ATOM   1035  CE2 TRP   132      33.446  47.321  56.730  1.00  0.00           C
ATOM   1036  CZ2 TRP   132      34.626  47.705  57.339  1.00  0.00           C
ATOM   1037  CH2 TRP   132      34.626  47.899  58.708  1.00  0.00           C
ATOM   1038  CZ3 TRP   132      33.526  47.569  59.449  1.00  0.00           C
ATOM   1039  CE3 TRP   132      32.407  46.955  58.841  1.00  0.00           C
ATOM   1040  CD2 TRP   132      32.387  46.781  57.501  1.00  0.00           C
ATOM   1041  C   TRP   132      29.123  43.647  58.050  1.00  0.00           C
ATOM   1042  O   TRP   132      29.303  43.501  59.231  1.00  0.00           O
ATOM   1043  N   ILE   133      27.893  43.434  57.511  1.00  0.00           N
ATOM   1044  CA  ILE   133      26.824  42.964  58.363  1.00  0.00           C
ATOM   1045  CB  ILE   133      25.404  43.100  57.832  1.00  0.00           C
ATOM   1046  CG2 ILE   133      24.404  42.872  58.963  1.00  0.00           C
ATOM   1047  CG1 ILE   133      25.071  44.388  57.119  1.00  0.00           C
ATOM   1048  CD1 ILE   133      24.949  45.690  57.895  1.00  0.00           C
ATOM   1049  C   ILE   133      27.086  41.646  58.996  1.00  0.00           C
ATOM   1050  O   ILE   133      26.827  41.469  60.187  1.00  0.00           O
ATOM   1051  N   VAL   134      27.728  40.745  58.249  1.00  0.00           N
ATOM   1052  CA  VAL   134      28.110  39.417  58.722  1.00  0.00           C
ATOM   1053  CB  VAL   134      28.012  38.274  57.705  1.00  0.00           C
ATOM   1054  CG1 VAL   134      28.105  36.866  58.299  1.00  0.00           C
ATOM   1055  CG2 VAL   134      26.652  38.430  56.965  1.00  0.00           C
ATOM   1056  C   VAL   134      29.371  39.322  59.512  1.00  0.00           C
ATOM   1057  O   VAL   134      29.272  38.604  60.524  1.00  0.00           O
ATOM   1058  N   SER   135      30.259  40.253  59.360  1.00  0.00           N
ATOM   1059  CA  SER   135      31.418  40.587  60.179  1.00  0.00           C
ATOM   1060  CB  SER   135      32.347  41.587  59.506  1.00  0.00           C
ATOM   1061  OG  SER   135      32.998  40.935  58.497  1.00  0.00           O
ATOM   1062  C   SER   135      30.938  41.110  61.537  1.00  0.00           C
ATOM   1063  O   SER   135      31.319  40.534  62.599  1.00  0.00           O
ATOM   1064  N   GLY   136      29.916  42.038  61.605  1.00  0.00           N
ATOM   1065  CA  GLY   136      29.306  42.411  62.834  1.00  0.00           C
ATOM   1066  C   GLY   136      28.628  41.262  63.587  1.00  0.00           C
ATOM   1067  O   GLY   136      28.958  41.185  64.737  1.00  0.00           O
ATOM   1068  N   LEU   137      27.939  40.359  62.960  1.00  0.00           N
ATOM   1069  CA  LEU   137      27.341  39.250  63.703  1.00  0.00           C
ATOM   1070  CB  LEU   137      26.402  38.585  62.705  1.00  0.00           C
ATOM   1071  CG  LEU   137      25.031  39.313  62.513  1.00  0.00           C
ATOM   1072  CD1 LEU   137      24.431  39.208  61.093  1.00  0.00           C
ATOM   1073  CD2 LEU   137      24.052  38.944  63.724  1.00  0.00           C
ATOM   1074  C   LEU   137      28.343  38.273  64.275  1.00  0.00           C
ATOM   1075  O   LEU   137      28.194  37.646  65.327  1.00  0.00           O
ATOM   1076  N   THR   138      29.523  38.143  63.616  1.00  0.00           N
ATOM   1077  CA  THR   138      30.575  37.216  64.018  1.00  0.00           C
ATOM   1078  CB  THR   138      31.246  36.634  62.740  1.00  0.00           C
ATOM   1079  CG2 THR   138      30.437  35.660  61.952  1.00  0.00           C
ATOM   1080  OG1 THR   138      31.764  37.532  61.807  1.00  0.00           O
ATOM   1081  C   THR   138      31.694  37.721  64.977  1.00  0.00           C
ATOM   1082  O   THR   138      32.435  36.944  65.599  1.00  0.00           O
ATOM   1083  N   SER   139      31.852  39.061  65.123  1.00  0.00           N
ATOM   1084  CA  SER   139      32.831  39.676  66.071  1.00  0.00           C
ATOM   1085  CB  SER   139      33.970  40.225  65.109  1.00  0.00           C
ATOM   1086  OG  SER   139      33.368  41.102  64.197  1.00  0.00           O
ATOM   1087  C   SER   139      32.209  40.697  67.008  1.00  0.00           C
ATOM   1088  O   SER   139      32.380  40.551  68.249  1.00  0.00           O
ATOM   1089  N   PHE   140      31.387  41.655  66.506  1.00  0.00           N
ATOM   1090  CA  PHE   140      31.026  42.746  67.363  1.00  0.00           C
ATOM   1091  CB  PHE   140      30.663  43.913  66.410  1.00  0.00           C
ATOM   1092  CG  PHE   140      30.311  45.244  66.996  1.00  0.00           C
ATOM   1093  CD1 PHE   140      31.169  46.305  66.793  1.00  0.00           C
ATOM   1094  CE1 PHE   140      30.687  47.645  66.939  1.00  0.00           C
ATOM   1095  CZ  PHE   140      29.467  47.824  67.549  1.00  0.00           C
ATOM   1096  CE2 PHE   140      28.609  46.743  67.842  1.00  0.00           C
ATOM   1097  CD2 PHE   140      29.091  45.434  67.646  1.00  0.00           C
ATOM   1098  C   PHE   140      29.836  42.387  68.334  1.00  0.00           C
ATOM   1099  O   PHE   140      29.856  42.750  69.503  1.00  0.00           O
ATOM   1100  N   LEU   141      28.948  41.514  67.896  1.00  0.00           N
ATOM   1101  CA  LEU   141      27.779  40.924  68.638  1.00  0.00           C
ATOM   1102  CB  LEU   141      26.810  40.200  67.720  1.00  0.00           C
ATOM   1103  CG  LEU   141      25.501  39.840  68.451  1.00  0.00           C
ATOM   1104  CD1 LEU   141      24.191  39.695  67.652  1.00  0.00           C
ATOM   1105  CD2 LEU   141      25.583  38.371  69.026  1.00  0.00           C
ATOM   1106  C   LEU   141      28.260  40.199  69.960  1.00  0.00           C
ATOM   1107  O   LEU   141      27.920  40.681  71.059  1.00  0.00           O
ATOM   1108  N   PRO   142      29.282  39.230  69.913  1.00  0.00           N
ATOM   1109  CD  PRO   142      29.673  38.338  68.865  1.00  0.00           C
ATOM   1110  CG  PRO   142      30.465  37.201  69.458  1.00  0.00           C
ATOM   1111  CB  PRO   142      30.825  37.626  70.907  1.00  0.00           C
ATOM   1112  CA  PRO   142      29.673  38.565  71.194  1.00  0.00           C
ATOM   1113  C   PRO   142      30.102  39.608  72.292  1.00  0.00           C
ATOM   1114  O   PRO   142      29.752  39.371  73.442  1.00  0.00           O
ATOM   1115  N   ILE   143      30.900  40.629  72.019  1.00  0.00           N
ATOM   1116  CA  ILE   143      31.398  41.573  73.026  1.00  0.00           C
ATOM   1117  CB  ILE   143      32.397  42.583  72.463  1.00  0.00           C
ATOM   1118  CG2 ILE   143      33.015  43.627  73.440  1.00  0.00           C
ATOM   1119  CG1 ILE   143      33.508  41.832  71.645  1.00  0.00           C
ATOM   1120  CD1 ILE   143      34.390  40.846  72.438  1.00  0.00           C
ATOM   1121  C   ILE   143      30.207  42.322  73.654  1.00  0.00           C
ATOM   1122  O   ILE   143      30.127  42.416  74.884  1.00  0.00           O
ATOM   1123  N   GLN   144      29.206  42.658  72.863  1.00  0.00           N
ATOM   1124  CA  GLN   144      27.995  43.347  73.271  1.00  0.00           C
ATOM   1125  CB  GLN   144      27.464  44.203  72.089  1.00  0.00           C
ATOM   1126  CG  GLN   144      28.502  45.284  71.706  1.00  0.00           C
ATOM   1127  CD  GLN   144      28.660  46.327  72.793  1.00  0.00           C
ATOM   1128  OE1 GLN   144      27.760  46.738  73.472  1.00  0.00           O
ATOM   1129  NE2 GLN   144      29.859  46.790  72.962  1.00  0.00           N
ATOM   1130  C   GLN   144      27.037  42.418  74.024  1.00  0.00           C
ATOM   1131  O   GLN   144      26.296  42.939  74.853  1.00  0.00           O
ATOM   1132  N   MET   145      27.119  41.087  73.828  1.00  0.00           N
ATOM   1133  CA  MET   145      26.371  40.118  74.671  1.00  0.00           C
ATOM   1134  CB  MET   145      25.943  38.936  73.874  1.00  0.00           C
ATOM   1135  CG  MET   145      24.852  39.301  72.853  1.00  0.00           C
ATOM   1136  SD  MET   145      23.272  39.770  73.592  1.00  0.00           S
ATOM   1137  CE  MET   145      22.674  38.301  74.406  1.00  0.00           C
ATOM   1138  C   MET   145      27.102  39.673  75.952  1.00  0.00           C
ATOM   1139  O   MET   145      26.594  38.844  76.704  1.00  0.00           O
ATOM   1140  N   HIS   146      28.231  40.296  76.190  1.00  0.00           N
ATOM   1141  CA  HIS   146      29.172  40.010  77.221  1.00  0.00           C
ATOM   1142  CB  HIS   146      28.771  40.544  78.619  1.00  0.00           C
ATOM   1143  CG  HIS   146      28.198  41.972  78.585  1.00  0.00           C
ATOM   1144  ND1 HIS   146      27.238  42.413  79.544  1.00  0.00           N
ATOM   1145  CE1 HIS   146      27.335  43.734  79.551  1.00  0.00           C
ATOM   1146  NE2 HIS   146      28.175  44.152  78.599  1.00  0.00           N
ATOM   1147  CD2 HIS   146      28.776  43.072  77.992  1.00  0.00           C
ATOM   1148  C   HIS   146      29.604  38.511  77.265  1.00  0.00           C
ATOM   1149  O   HIS   146      30.515  38.175  77.975  1.00  0.00           O
ATOM   1150  N   TRP   147      29.136  37.678  76.297  1.00  0.00           N
ATOM   1151  CA  TRP   147      29.378  36.228  76.231  1.00  0.00           C
ATOM   1152  CB  TRP   147      28.859  35.623  74.893  1.00  0.00           C
ATOM   1153  CG  TRP   147      27.389  35.620  74.593  1.00  0.00           C
ATOM   1154  CD1 TRP   147      26.339  35.471  75.513  1.00  0.00           C
ATOM   1155  NE1 TRP   147      25.089  35.527  74.863  1.00  0.00           N
ATOM   1156  CE2 TRP   147      25.289  35.633  73.483  1.00  0.00           C
ATOM   1157  CZ2 TRP   147      24.358  35.769  72.463  1.00  0.00           C
ATOM   1158  CH2 TRP   147      24.888  35.676  71.183  1.00  0.00           C
ATOM   1159  CZ3 TRP   147      26.278  35.718  70.893  1.00  0.00           C
ATOM   1160  CE3 TRP   147      27.178  35.712  71.973  1.00  0.00           C
ATOM   1161  CD2 TRP   147      26.739  35.645  73.303  1.00  0.00           C
ATOM   1162  C   TRP   147      30.829  35.820  76.202  1.00  0.00           C
ATOM   1163  O   TRP   147      31.211  34.763  76.805  1.00  0.00           O
ATOM   1164  N   TYR   148      31.717  36.681  75.709  1.00  0.00           N
ATOM   1165  CA  TYR   148      33.187  36.503  75.810  1.00  0.00           C
ATOM   1166  CB  TYR   148      33.725  37.632  74.937  1.00  0.00           C
ATOM   1167  CG  TYR   148      33.813  39.014  75.633  1.00  0.00           C
ATOM   1168  CD1 TYR   148      32.672  39.833  75.831  1.00  0.00           C
ATOM   1169  CE1 TYR   148      32.770  41.115  76.497  1.00  0.00           C
ATOM   1170  CZ  TYR   148      33.989  41.538  77.066  1.00  0.00           C
ATOM   1171  OH  TYR   148      34.007  42.720  77.672  1.00  0.00           O
ATOM   1172  CE2 TYR   148      35.070  40.650  77.088  1.00  0.00           C
ATOM   1173  CD2 TYR   148      35.023  39.418  76.241  1.00  0.00           C
ATOM   1174  C   TYR   148      33.857  36.608  77.219  1.00  0.00           C
ATOM   1175  O   TYR   148      34.998  36.131  77.401  1.00  0.00           O
ATOM   1176  N   ARG   149      33.267  37.120  78.338  1.00  0.00           N
ATOM   1177  CA  ARG   149      33.836  37.405  79.637  1.00  0.00           C
ATOM   1178  CB  ARG   149      32.895  38.366  80.465  1.00  0.00           C
ATOM   1179  CG  ARG   149      32.742  39.784  79.811  1.00  0.00           C
ATOM   1180  CD  ARG   149      32.091  40.735  80.808  1.00  0.00           C
ATOM   1181  NE  ARG   149      31.898  42.113  80.274  1.00  0.00           N
ATOM   1182  CZ  ARG   149      31.097  43.074  80.812  1.00  0.00           C
ATOM   1183  NH1 ARG   149      30.407  42.835  81.833  1.00  0.00           N
ATOM   1184  NH2 ARG   149      31.115  44.232  80.349  1.00  0.00           N
ATOM   1185  C   ARG   149      34.209  36.188  80.471  1.00  0.00           C
ATOM   1186  O   ARG   149      33.490  35.197  80.463  1.00  0.00           O
ATOM   1187  N   ALA   150      35.288  36.342  81.290  1.00  0.00           N
ATOM   1188  CA  ALA   150      35.680  35.275  82.163  1.00  0.00           C
ATOM   1189  CB  ALA   150      37.191  35.229  82.483  1.00  0.00           C
ATOM   1190  C   ALA   150      34.900  35.408  83.493  1.00  0.00           C
ATOM   1191  O   ALA   150      34.209  36.407  83.740  1.00  0.00           O
ATOM   1192  N   THR   151      34.992  34.420  84.335  1.00  0.00           N
ATOM   1193  CA  THR   151      34.322  34.383  85.696  1.00  0.00           C
ATOM   1194  CB  THR   151      33.435  33.102  85.939  1.00  0.00           C
ATOM   1195  CG2 THR   151      32.265  33.027  84.880  1.00  0.00           C
ATOM   1196  OG1 THR   151      34.247  31.962  85.682  1.00  0.00           O
ATOM   1197  C   THR   151      35.272  34.567  86.865  1.00  0.00           C
ATOM   1198  O   THR   151      34.782  34.570  87.985  1.00  0.00           O
ATOM   1199  N   HIS   152      36.552  34.759  86.614  1.00  0.00           N
ATOM   1200  CA  HIS   152      37.582  34.794  87.664  1.00  0.00           C
ATOM   1201  CB  HIS   152      38.833  34.044  87.096  1.00  0.00           C
ATOM   1202  CG  HIS   152      39.612  34.833  86.124  1.00  0.00           C
ATOM   1203  ND1 HIS   152      40.540  35.836  86.521  1.00  0.00           N
ATOM   1204  CE1 HIS   152      41.129  36.283  85.369  1.00  0.00           C
ATOM   1205  NE2 HIS   152      40.710  35.480  84.352  1.00  0.00           N
ATOM   1206  CD2 HIS   152      39.862  34.560  84.874  1.00  0.00           C
ATOM   1207  C   HIS   152      37.870  36.166  88.320  1.00  0.00           C
ATOM   1208  O   HIS   152      37.588  37.174  87.597  1.00  0.00           O
ATOM   1209  N   GLN   153      38.260  36.210  89.580  1.00  0.00           N
ATOM   1210  CA  GLN   153      38.278  37.412  90.407  1.00  0.00           C
ATOM   1211  CB  GLN   153      38.258  37.177  91.927  1.00  0.00           C
ATOM   1212  CG  GLN   153      39.659  37.131  92.487  1.00  0.00           C
ATOM   1213  CD  GLN   153      39.690  36.524  93.869  1.00  0.00           C
ATOM   1214  OE1 GLN   153      38.690  36.385  94.529  1.00  0.00           O
ATOM   1215  NE2 GLN   153      40.840  36.168  94.300  1.00  0.00           N
ATOM   1216  C   GLN   153      39.296  38.473  89.994  1.00  0.00           C
ATOM   1217  O   GLN   153      39.344  39.565  90.571  1.00  0.00           O
ATOM   1218  N   GLU   154      40.076  38.232  88.954  1.00  0.00           N
ATOM   1219  CA  GLU   154      40.894  39.301  88.331  1.00  0.00           C
ATOM   1220  CB  GLU   154      42.295  38.892  87.892  1.00  0.00           C
ATOM   1221  CG  GLU   154      43.236  38.427  89.033  1.00  0.00           C
ATOM   1222  CD  GLU   154      43.614  39.561  90.010  1.00  0.00           C
ATOM   1223  OE1 GLU   154      43.164  39.473  91.200  1.00  0.00           O
ATOM   1224  OE2 GLU   154      44.222  40.531  89.617  1.00  0.00           O
ATOM   1225  C   GLU   154      40.183  39.937  87.099  1.00  0.00           C
ATOM   1226  O   GLU   154      40.221  41.096  86.876  1.00  0.00           O
ATOM   1227  N   ALA   155      39.374  39.093  86.392  1.00  0.00           N
ATOM   1228  CA  ALA   155      38.504  39.479  85.361  1.00  0.00           C
ATOM   1229  CB  ALA   155      38.106  38.116  84.555  1.00  0.00           C
ATOM   1230  C   ALA   155      37.242  40.148  85.819  1.00  0.00           C
ATOM   1231  O   ALA   155      37.051  41.237  85.396  1.00  0.00           O
ATOM   1232  N   ILE   156      36.344  39.599  86.621  1.00  0.00           N
ATOM   1233  CA  ILE   156      35.122  40.288  87.089  1.00  0.00           C
ATOM   1234  CB  ILE   156      34.264  39.479  87.981  1.00  0.00           C
ATOM   1235  CG2 ILE   156      33.416  38.356  87.305  1.00  0.00           C
ATOM   1236  CG1 ILE   156      34.955  38.783  89.193  1.00  0.00           C
ATOM   1237  CD1 ILE   156      34.076  38.325  90.345  1.00  0.00           C
ATOM   1238  C   ILE   156      35.390  41.660  87.645  1.00  0.00           C
ATOM   1239  O   ILE   156      34.658  42.608  87.283  1.00  0.00           O
ATOM   1240  N   ASN   157      36.470  41.814  88.425  1.00  0.00           N
ATOM   1241  CA  ASN   157      36.928  43.116  88.931  1.00  0.00           C
ATOM   1242  CB  ASN   157      38.148  42.921  89.791  1.00  0.00           C
ATOM   1243  CG  ASN   157      38.636  44.203  90.338  1.00  0.00           C
ATOM   1244  OD1 ASN   157      37.915  44.684  91.187  1.00  0.00           O
ATOM   1245  ND2 ASN   157      39.665  44.773  89.786  1.00  0.00           N
ATOM   1246  C   ASN   157      37.226  44.113  87.748  1.00  0.00           C
ATOM   1247  O   ASN   157      36.834  45.203  87.835  1.00  0.00           O
ATOM   1248  N   CYS   158      37.966  43.722  86.699  1.00  0.00           N
ATOM   1249  CA  CYS   158      38.245  44.649  85.627  1.00  0.00           C
ATOM   1250  CB  CYS   158      39.066  43.848  84.549  1.00  0.00           C
ATOM   1251  SG  CYS   158      39.644  44.665  83.076  1.00  0.00           S
ATOM   1252  C   CYS   158      37.004  45.275  84.975  1.00  0.00           C
ATOM   1253  O   CYS   158      36.981  46.465  84.742  1.00  0.00           O
ATOM   1254  N   TYR   159      35.915  44.503  84.897  1.00  0.00           N
ATOM   1255  CA  TYR   159      34.664  44.869  84.226  1.00  0.00           C
ATOM   1256  CB  TYR   159      33.856  43.597  84.040  1.00  0.00           C
ATOM   1257  CG  TYR   159      34.558  42.437  83.333  1.00  0.00           C
ATOM   1258  CD1 TYR   159      35.488  42.655  82.292  1.00  0.00           C
ATOM   1259  CE1 TYR   159      36.100  41.564  81.585  1.00  0.00           C
ATOM   1260  CZ  TYR   159      35.822  40.195  82.039  1.00  0.00           C
ATOM   1261  OH  TYR   159      36.334  39.154  81.382  1.00  0.00           O
ATOM   1262  CE2 TYR   159      34.872  39.966  83.100  1.00  0.00           C
ATOM   1263  CD2 TYR   159      34.271  41.117  83.707  1.00  0.00           C
ATOM   1264  C   TYR   159      33.762  45.940  85.004  1.00  0.00           C
ATOM   1265  O   TYR   159      32.971  46.747  84.491  1.00  0.00           O
ATOM   1266  N   ALA   160      34.062  46.024  86.303  1.00  0.00           N
ATOM   1267  CA  ALA   160      33.501  46.906  87.361  1.00  0.00           C
ATOM   1268  CB  ALA   160      32.943  46.068  88.463  1.00  0.00           C
ATOM   1269  C   ALA   160      34.539  47.919  87.858  1.00  0.00           C
ATOM   1270  O   ALA   160      34.188  48.651  88.736  1.00  0.00           O
ATOM   1271  N   ASN   161      35.759  48.030  87.338  1.00  0.00           N
ATOM   1272  CA  ASN   161      36.848  48.952  87.665  1.00  0.00           C
ATOM   1273  CB  ASN   161      38.149  48.135  87.627  1.00  0.00           C
ATOM   1274  CG  ASN   161      39.318  48.888  88.005  1.00  0.00           C
ATOM   1275  OD1 ASN   161      40.067  49.297  87.134  1.00  0.00           O
ATOM   1276  ND2 ASN   161      39.517  49.162  89.264  1.00  0.00           N
ATOM   1277  C   ASN   161      36.835  50.190  86.701  1.00  0.00           C
ATOM   1278  O   ASN   161      36.805  50.006  85.492  1.00  0.00           O
ATOM   1279  N   GLU   162      36.923  51.451  87.188  1.00  0.00           N
ATOM   1280  CA  GLU   162      36.831  52.589  86.295  1.00  0.00           C
ATOM   1281  CB  GLU   162      36.209  53.800  86.982  1.00  0.00           C
ATOM   1282  CG  GLU   162      37.128  54.454  88.090  1.00  0.00           C
ATOM   1283  CD  GLU   162      36.367  55.375  89.007  1.00  0.00           C
ATOM   1284  OE1 GLU   162      36.457  55.239  90.258  1.00  0.00           O
ATOM   1285  OE2 GLU   162      35.575  56.153  88.495  1.00  0.00           O
ATOM   1286  C   GLU   162      38.080  52.979  85.484  1.00  0.00           C
ATOM   1287  O   GLU   162      38.188  54.047  84.811  1.00  0.00           O
ATOM   1288  N   THR   163      39.082  52.040  85.396  1.00  0.00           N
ATOM   1289  CA  THR   163      40.402  52.201  84.735  1.00  0.00           C
ATOM   1290  CB  THR   163      41.471  52.695  85.754  1.00  0.00           C
ATOM   1291  CG2 THR   163      41.178  54.176  86.080  1.00  0.00           C
ATOM   1292  OG1 THR   163      41.322  52.058  86.956  1.00  0.00           O
ATOM   1293  C   THR   163      41.004  50.959  83.959  1.00  0.00           C
ATOM   1294  O   THR   163      42.133  51.010  83.469  1.00  0.00           O
ATOM   1295  N   CYS   164      40.286  49.858  83.982  1.00  0.00           N
ATOM   1296  CA  CYS   164      40.718  48.607  83.325  1.00  0.00           C
ATOM   1297  CB  CYS   164      40.380  47.419  84.239  1.00  0.00           C
ATOM   1298  SG  CYS   164      41.162  45.839  83.763  1.00  0.00           S
ATOM   1299  C   CYS   164      40.198  48.452  81.906  1.00  0.00           C
ATOM   1300  O   CYS   164      38.948  48.510  81.826  1.00  0.00           O
ATOM   1301  N   CYS   165      41.048  48.091  80.877  1.00  0.00           N
ATOM   1302  CA  CYS   165      40.469  47.387  79.649  1.00  0.00           C
ATOM   1303  CB  CYS   165      40.367  48.554  78.606  1.00  0.00           C
ATOM   1304  SG  CYS   165      39.327  48.338  77.166  1.00  0.00           S
ATOM   1305  C   CYS   165      41.361  46.167  79.192  1.00  0.00           C
ATOM   1306  O   CYS   165      41.781  45.984  78.032  1.00  0.00           O
ATOM   1307  N   ASP   166      41.673  45.300  80.194  1.00  0.00           N
ATOM   1308  CA  ASP   166      42.365  44.071  80.068  1.00  0.00           C
ATOM   1309  CB  ASP   166      42.996  43.716  81.489  1.00  0.00           C
ATOM   1310  CG  ASP   166      44.207  42.828  81.391  1.00  0.00           C
ATOM   1311  OD1 ASP   166      44.868  42.652  82.441  1.00  0.00           O
ATOM   1312  OD2 ASP   166      44.528  42.215  80.323  1.00  0.00           O
ATOM   1313  C   ASP   166      41.457  42.978  79.631  1.00  0.00           C
ATOM   1314  O   ASP   166      40.558  42.589  80.392  1.00  0.00           O
ATOM   1315  N   PHE   167      41.738  42.465  78.442  1.00  0.00           N
ATOM   1316  CA  PHE   167      40.889  41.522  77.735  1.00  0.00           C
ATOM   1317  CB  PHE   167      40.928  41.838  76.224  1.00  0.00           C
ATOM   1318  CG  PHE   167      39.900  40.944  75.467  1.00  0.00           C
ATOM   1319  CD1 PHE   167      40.372  39.813  74.700  1.00  0.00           C
ATOM   1320  CE1 PHE   167      39.423  39.039  74.032  1.00  0.00           C
ATOM   1321  CZ  PHE   167      38.082  39.457  73.981  1.00  0.00           C
ATOM   1322  CE2 PHE   167      37.650  40.608  74.628  1.00  0.00           C
ATOM   1323  CD2 PHE   167      38.579  41.361  75.376  1.00  0.00           C
ATOM   1324  C   PHE   167      40.972  40.003  78.159  1.00  0.00           C
ATOM   1325  O   PHE   167      41.573  39.162  77.501  1.00  0.00           O
ATOM   1326  N   PHE   168      40.482  39.756  79.360  1.00  0.00           N
ATOM   1327  CA  PHE   168      40.235  38.457  79.934  1.00  0.00           C
ATOM   1328  CB  PHE   168      39.865  38.630  81.363  1.00  0.00           C
ATOM   1329  CG  PHE   168      40.974  39.125  82.302  1.00  0.00           C
ATOM   1330  CD1 PHE   168      40.872  40.446  82.768  1.00  0.00           C
ATOM   1331  CE1 PHE   168      41.741  40.840  83.777  1.00  0.00           C
ATOM   1332  CZ  PHE   168      42.843  40.023  84.129  1.00  0.00           C
ATOM   1333  CE2 PHE   168      43.045  38.762  83.512  1.00  0.00           C
ATOM   1334  CD2 PHE   168      42.025  38.278  82.694  1.00  0.00           C
ATOM   1335  C   PHE   168      39.076  37.743  79.156  1.00  0.00           C
ATOM   1336  O   PHE   168      37.915  38.221  79.244  1.00  0.00           O
ATOM   1337  N   THR   169      39.448  36.572  78.619  1.00  0.00           N
ATOM   1338  CA  THR   169      38.489  35.678  77.941  1.00  0.00           C
ATOM   1339  CB  THR   169      39.040  35.195  76.563  1.00  0.00           C
ATOM   1340  CG2 THR   169      39.138  36.333  75.659  1.00  0.00           C
ATOM   1341  OG1 THR   169      40.371  34.688  76.704  1.00  0.00           O
ATOM   1342  C   THR   169      38.221  34.430  78.765  1.00  0.00           C
ATOM   1343  O   THR   169      39.112  33.914  79.436  1.00  0.00           O
ATOM   1344  N   ASN   170      37.002  33.887  78.517  1.00  0.00           N
ATOM   1345  CA  ASN   170      36.675  32.488  78.800  1.00  0.00           C
ATOM   1346  CB  ASN   170      35.285  32.226  79.251  1.00  0.00           C
ATOM   1347  CG  ASN   170      34.235  32.342  78.131  1.00  0.00           C
ATOM   1348  OD1 ASN   170      34.356  31.599  77.193  1.00  0.00           O
ATOM   1349  ND2 ASN   170      33.303  33.290  78.209  1.00  0.00           N
ATOM   1350  C   ASN   170      37.126  31.505  77.683  1.00  0.00           C
ATOM   1351  O   ASN   170      37.426  31.823  76.532  1.00  0.00           O
ATOM   1352  N   GLN   171      37.378  30.307  78.196  1.00  0.00           N
ATOM   1353  CA  GLN   171      38.230  29.347  77.469  1.00  0.00           C
ATOM   1354  CB  GLN   171      38.812  28.240  78.392  1.00  0.00           C
ATOM   1355  CG  GLN   171      39.804  27.270  77.664  1.00  0.00           C
ATOM   1356  CD  GLN   171      39.065  26.156  76.888  1.00  0.00           C
ATOM   1357  OE1 GLN   171      37.916  25.875  77.129  1.00  0.00           O
ATOM   1358  NE2 GLN   171      39.736  25.545  75.899  1.00  0.00           N
ATOM   1359  C   GLN   171      37.461  28.842  76.220  1.00  0.00           C
ATOM   1360  O   GLN   171      38.151  28.630  75.151  1.00  0.00           O
ATOM   1361  N   ALA   172      36.111  28.720  76.271  1.00  0.00           N
ATOM   1362  CA  ALA   172      35.332  28.235  75.122  1.00  0.00           C
ATOM   1363  CB  ALA   172      34.113  27.424  75.585  1.00  0.00           C
ATOM   1364  C   ALA   172      35.050  29.362  74.099  1.00  0.00           C
ATOM   1365  O   ALA   172      34.810  28.998  72.950  1.00  0.00           O
ATOM   1366  N   TYR   173      35.117  30.673  74.546  1.00  0.00           N
ATOM   1367  CA  TYR   173      34.935  31.830  73.642  1.00  0.00           C
ATOM   1368  CB  TYR   173      34.623  33.152  74.439  1.00  0.00           C
ATOM   1369  CG  TYR   173      34.841  34.370  73.615  1.00  0.00           C
ATOM   1370  CD1 TYR   173      33.890  34.856  72.704  1.00  0.00           C
ATOM   1371  CE1 TYR   173      34.288  36.065  72.071  1.00  0.00           C
ATOM   1372  CZ  TYR   173      35.507  36.717  72.159  1.00  0.00           C
ATOM   1373  OH  TYR   173      35.705  37.876  71.496  1.00  0.00           O
ATOM   1374  CE2 TYR   173      36.398  36.111  73.070  1.00  0.00           C
ATOM   1375  CD2 TYR   173      36.030  34.953  73.854  1.00  0.00           C
ATOM   1376  C   TYR   173      36.225  31.970  72.852  1.00  0.00           C
ATOM   1377  O   TYR   173      36.194  32.237  71.601  1.00  0.00           O
ATOM   1378  N   ALA   174      37.405  31.774  73.482  1.00  0.00           N
ATOM   1379  CA  ALA   174      38.715  31.815  72.852  1.00  0.00           C
ATOM   1380  CB  ALA   174      39.736  31.450  73.983  1.00  0.00           C
ATOM   1381  C   ALA   174      38.817  30.911  71.605  1.00  0.00           C
ATOM   1382  O   ALA   174      39.156  31.449  70.503  1.00  0.00           O
ATOM   1383  N   ILE   175      38.579  29.621  71.678  1.00  0.00           N
ATOM   1384  CA  ILE   175      38.390  28.788  70.510  1.00  0.00           C
ATOM   1385  CB  ILE   175      38.503  27.289  70.945  1.00  0.00           C
ATOM   1386  CG2 ILE   175      37.214  26.758  71.546  1.00  0.00           C
ATOM   1387  CG1 ILE   175      38.964  26.297  69.797  1.00  0.00           C
ATOM   1388  CD1 ILE   175      40.073  26.896  68.875  1.00  0.00           C
ATOM   1389  C   ILE   175      37.190  29.063  69.570  1.00  0.00           C
ATOM   1390  O   ILE   175      37.309  29.200  68.369  1.00  0.00           O
ATOM   1391  N   ALA   176      35.969  29.392  70.089  1.00  0.00           N
ATOM   1392  CA  ALA   176      34.838  29.768  69.208  1.00  0.00           C
ATOM   1393  CB  ALA   176      33.568  29.698  70.069  1.00  0.00           C
ATOM   1394  C   ALA   176      35.036  31.066  68.395  1.00  0.00           C
ATOM   1395  O   ALA   176      34.726  30.992  67.195  1.00  0.00           O
ATOM   1396  N   SER   177      35.534  32.208  68.941  1.00  0.00           N
ATOM   1397  CA  SER   177      35.872  33.497  68.248  1.00  0.00           C
ATOM   1398  CB  SER   177      36.240  34.541  69.325  1.00  0.00           C
ATOM   1399  OG  SER   177      37.241  34.085  70.206  1.00  0.00           O
ATOM   1400  C   SER   177      37.102  33.297  67.308  1.00  0.00           C
ATOM   1401  O   SER   177      37.121  33.894  66.196  1.00  0.00           O
ATOM   1402  N   SER   178      38.034  32.389  67.611  1.00  0.00           N
ATOM   1403  CA  SER   178      39.174  32.128  66.691  1.00  0.00           C
ATOM   1404  CB  SER   178      40.145  31.242  67.423  1.00  0.00           C
ATOM   1405  OG  SER   178      40.684  32.046  68.401  1.00  0.00           O
ATOM   1406  C   SER   178      38.705  31.444  65.443  1.00  0.00           C
ATOM   1407  O   SER   178      39.054  31.842  64.302  1.00  0.00           O
ATOM   1408  N   ILE   179      37.797  30.463  65.526  1.00  0.00           N
ATOM   1409  CA  ILE   179      37.047  29.938  64.397  1.00  0.00           C
ATOM   1410  CB  ILE   179      36.079  28.878  64.880  1.00  0.00           C
ATOM   1411  CG2 ILE   179      35.230  28.343  63.662  1.00  0.00           C
ATOM   1412  CG1 ILE   179      36.751  27.721  65.564  1.00  0.00           C
ATOM   1413  CD1 ILE   179      35.833  26.631  66.127  1.00  0.00           C
ATOM   1414  C   ILE   179      36.375  31.025  63.544  1.00  0.00           C
ATOM   1415  O   ILE   179      36.605  30.992  62.365  1.00  0.00           O
ATOM   1416  N   VAL   180      35.554  31.885  64.102  1.00  0.00           N
ATOM   1417  CA  VAL   180      34.563  32.581  63.310  1.00  0.00           C
ATOM   1418  CB  VAL   180      33.263  32.561  64.091  1.00  0.00           C
ATOM   1419  CG1 VAL   180      32.715  31.181  64.434  1.00  0.00           C
ATOM   1420  CG2 VAL   180      33.261  33.425  65.348  1.00  0.00           C
ATOM   1421  C   VAL   180      35.040  33.971  62.836  1.00  0.00           C
ATOM   1422  O   VAL   180      34.439  34.507  61.985  1.00  0.00           O
ATOM   1423  N   SER   181      36.069  34.604  63.425  1.00  0.00           N
ATOM   1424  CA  SER   181      36.667  35.834  62.901  1.00  0.00           C
ATOM   1425  CB  SER   181      37.076  36.688  64.119  1.00  0.00           C
ATOM   1426  OG  SER   181      35.985  37.347  64.697  1.00  0.00           O
ATOM   1427  C   SER   181      37.857  35.633  62.032  1.00  0.00           C
ATOM   1428  O   SER   181      38.195  36.572  61.289  1.00  0.00           O
ATOM   1429  N   PHE   182      38.529  34.505  62.135  1.00  0.00           N
ATOM   1430  CA  PHE   182      39.809  34.285  61.415  1.00  0.00           C
ATOM   1431  CB  PHE   182      40.969  34.530  62.414  1.00  0.00           C
ATOM   1432  CG  PHE   182      42.349  34.510  61.734  1.00  0.00           C
ATOM   1433  CD1 PHE   182      42.567  35.578  60.851  1.00  0.00           C
ATOM   1434  CE1 PHE   182      43.777  35.618  60.151  1.00  0.00           C
ATOM   1435  CZ  PHE   182      44.739  34.640  60.293  1.00  0.00           C
ATOM   1436  CE2 PHE   182      44.411  33.602  61.116  1.00  0.00           C
ATOM   1437  CD2 PHE   182      43.241  33.472  61.847  1.00  0.00           C
ATOM   1438  C   PHE   182      39.962  32.953  60.749  1.00  0.00           C
ATOM   1439  O   PHE   182      40.191  32.970  59.559  1.00  0.00           O
ATOM   1440  N   TYR   183      39.744  31.815  61.402  1.00  0.00           N
ATOM   1441  CA  TYR   183      39.896  30.513  60.745  1.00  0.00           C
ATOM   1442  CB  TYR   183      39.858  29.296  61.699  1.00  0.00           C
ATOM   1443  CG  TYR   183      40.638  29.171  63.009  1.00  0.00           C
ATOM   1444  CD1 TYR   183      41.807  29.913  63.217  1.00  0.00           C
ATOM   1445  CE1 TYR   183      42.548  29.658  64.457  1.00  0.00           C
ATOM   1446  CZ  TYR   183      42.109  28.770  65.450  1.00  0.00           C
ATOM   1447  OH  TYR   183      42.760  28.634  66.630  1.00  0.00           O
ATOM   1448  CE2 TYR   183      40.941  28.047  65.142  1.00  0.00           C
ATOM   1449  CD2 TYR   183      40.240  28.273  63.952  1.00  0.00           C
ATOM   1450  C   TYR   183      38.876  30.318  59.576  1.00  0.00           C
ATOM   1451  O   TYR   183      39.327  29.846  58.547  1.00  0.00           O
ATOM   1452  N   VAL   184      37.605  30.667  59.795  1.00  0.00           N
ATOM   1453  CA  VAL   184      36.536  30.402  58.816  1.00  0.00           C
ATOM   1454  CB  VAL   184      35.076  30.491  59.406  1.00  0.00           C
ATOM   1455  CG1 VAL   184      34.025  30.816  58.305  1.00  0.00           C
ATOM   1456  CG2 VAL   184      34.568  29.142  60.030  1.00  0.00           C
ATOM   1457  C   VAL   184      36.844  31.239  57.524  1.00  0.00           C
ATOM   1458  O   VAL   184      36.965  30.626  56.455  1.00  0.00           O
ATOM   1459  N   PRO   185      37.112  32.530  57.590  1.00  0.00           N
ATOM   1460  CD  PRO   185      36.880  33.512  58.698  1.00  0.00           C
ATOM   1461  CG  PRO   185      36.908  34.921  58.084  1.00  0.00           C
ATOM   1462  CB  PRO   185      37.958  34.700  57.004  1.00  0.00           C
ATOM   1463  CA  PRO   185      37.761  33.258  56.528  1.00  0.00           C
ATOM   1464  C   PRO   185      39.092  32.678  55.920  1.00  0.00           C
ATOM   1465  O   PRO   185      39.132  32.535  54.690  1.00  0.00           O
ATOM   1466  N   LEU   186      40.013  32.142  56.731  1.00  0.00           N
ATOM   1467  CA  LEU   186      41.313  31.723  56.272  1.00  0.00           C
ATOM   1468  CB  LEU   186      42.253  31.708  57.502  1.00  0.00           C
ATOM   1469  CG  LEU   186      43.694  31.320  57.073  1.00  0.00           C
ATOM   1470  CD1 LEU   186      44.302  32.438  56.210  1.00  0.00           C
ATOM   1471  CD2 LEU   186      44.585  31.075  58.293  1.00  0.00           C
ATOM   1472  C   LEU   186      41.255  30.451  55.475  1.00  0.00           C
ATOM   1473  O   LEU   186      41.976  30.250  54.526  1.00  0.00           O
ATOM   1474  N   VAL   187      40.437  29.511  55.908  1.00  0.00           N
ATOM   1475  CA  VAL   187      40.189  28.298  55.122  1.00  0.00           C
ATOM   1476  CB  VAL   187      39.461  27.119  55.865  1.00  0.00           C
ATOM   1477  CG1 VAL   187      40.392  26.513  56.916  1.00  0.00           C
ATOM   1478  CG2 VAL   187      38.111  27.408  56.394  1.00  0.00           C
ATOM   1479  C   VAL   187      39.508  28.513  53.691  1.00  0.00           C
ATOM   1480  O   VAL   187      39.929  27.821  52.743  1.00  0.00           O
ATOM   1481  N   ILE   188      38.657  29.541  53.518  1.00  0.00           N
ATOM   1482  CA  ILE   188      38.176  29.967  52.207  1.00  0.00           C
ATOM   1483  CB  ILE   188      36.884  30.725  52.425  1.00  0.00           C
ATOM   1484  CG2 ILE   188      36.294  31.130  51.044  1.00  0.00           C
ATOM   1485  CG1 ILE   188      35.896  29.865  53.128  1.00  0.00           C
ATOM   1486  CD1 ILE   188      35.518  28.453  52.652  1.00  0.00           C
ATOM   1487  C   ILE   188      39.144  30.806  51.395  1.00  0.00           C
ATOM   1488  O   ILE   188      39.344  30.563  50.215  1.00  0.00           O
ATOM   1489  N   MET   189      39.953  31.639  52.062  1.00  0.00           N
ATOM   1490  CA  MET   189      41.001  32.419  51.420  1.00  0.00           C
ATOM   1491  CB  MET   189      41.510  33.483  52.367  1.00  0.00           C
ATOM   1492  CG  MET   189      42.268  34.652  51.694  1.00  0.00           C
ATOM   1493  SD  MET   189      42.645  36.026  52.820  1.00  0.00           S
ATOM   1494  CE  MET   189      43.677  35.282  54.172  1.00  0.00           C
ATOM   1495  C   MET   189      42.163  31.510  51.002  1.00  0.00           C
ATOM   1496  O   MET   189      42.722  31.698  49.872  1.00  0.00           O
ATOM   1497  N   VAL   190      42.465  30.423  51.775  1.00  0.00           N
ATOM   1498  CA  VAL   190      43.407  29.324  51.448  1.00  0.00           C
ATOM   1499  CB  VAL   190      43.858  28.498  52.600  1.00  0.00           C
ATOM   1500  CG1 VAL   190      44.820  27.318  52.094  1.00  0.00           C
ATOM   1501  CG2 VAL   190      44.797  29.372  53.508  1.00  0.00           C
ATOM   1502  C   VAL   190      42.818  28.430  50.371  1.00  0.00           C
ATOM   1503  O   VAL   190      43.619  28.118  49.442  1.00  0.00           O
ATOM   1504  N   PHE   191      41.519  28.187  50.372  1.00  0.00           N
ATOM   1505  CA  PHE   191      40.800  27.403  49.294  1.00  0.00           C
ATOM   1506  CB  PHE   191      39.380  27.152  49.805  1.00  0.00           C
ATOM   1507  CG  PHE   191      38.421  26.458  48.877  1.00  0.00           C
ATOM   1508  CD1 PHE   191      38.743  25.207  48.330  1.00  0.00           C
ATOM   1509  CE1 PHE   191      37.784  24.633  47.542  1.00  0.00           C
ATOM   1510  CZ  PHE   191      36.533  25.210  47.290  1.00  0.00           C
ATOM   1511  CE2 PHE   191      36.201  26.441  47.947  1.00  0.00           C
ATOM   1512  CD2 PHE   191      37.130  27.015  48.755  1.00  0.00           C
ATOM   1513  C   PHE   191      40.728  28.159  47.972  1.00  0.00           C
ATOM   1514  O   PHE   191      40.529  27.546  46.944  1.00  0.00           O
ATOM   1515  N   VAL   192      41.046  29.430  47.958  1.00  0.00           N
ATOM   1516  CA  VAL   192      41.344  30.287  46.766  1.00  0.00           C
ATOM   1517  CB  VAL   192      40.822  31.706  46.882  1.00  0.00           C
ATOM   1518  CG1 VAL   192      41.130  32.564  45.640  1.00  0.00           C
ATOM   1519  CG2 VAL   192      39.272  31.775  47.192  1.00  0.00           C
ATOM   1520  C   VAL   192      42.864  30.249  46.506  1.00  0.00           C
ATOM   1521  O   VAL   192      43.225  29.947  45.407  1.00  0.00           O
ATOM   1522  N   TYR   193      43.754  30.553  47.485  1.00  0.00           N
ATOM   1523  CA  TYR   193      45.194  30.465  47.255  1.00  0.00           C
ATOM   1524  CB  TYR   193      45.834  30.650  48.634  1.00  0.00           C
ATOM   1525  CG  TYR   193      47.294  30.832  48.604  1.00  0.00           C
ATOM   1526  CD1 TYR   193      48.126  29.684  48.617  1.00  0.00           C
ATOM   1527  CE1 TYR   193      49.475  29.826  48.436  1.00  0.00           C
ATOM   1528  CZ  TYR   193      50.063  31.156  48.312  1.00  0.00           C
ATOM   1529  OH  TYR   193      51.403  31.218  48.092  1.00  0.00           O
ATOM   1530  CE2 TYR   193      49.241  32.255  48.369  1.00  0.00           C
ATOM   1531  CD2 TYR   193      47.842  32.133  48.540  1.00  0.00           C
ATOM   1532  C   TYR   193      45.566  29.104  46.629  1.00  0.00           C
ATOM   1533  O   TYR   193      46.296  29.102  45.628  1.00  0.00           O
ATOM   1534  N   SER   194      45.169  27.895  47.112  1.00  0.00           N
ATOM   1535  CA  SER   194      45.651  26.584  46.636  1.00  0.00           C
ATOM   1536  CB  SER   194      45.193  25.546  47.678  1.00  0.00           C
ATOM   1537  OG  SER   194      45.542  25.921  49.037  1.00  0.00           O
ATOM   1538  C   SER   194      45.041  26.209  45.247  1.00  0.00           C
ATOM   1539  O   SER   194      44.963  25.048  44.870  1.00  0.00           O
ATOM   1540  N   ARG   195      44.469  27.196  44.554  1.00  0.00           N
ATOM   1541  CA  ARG   195      43.939  27.202  43.154  1.00  0.00           C
ATOM   1542  CB  ARG   195      42.390  26.959  43.065  1.00  0.00           C
ATOM   1543  CG  ARG   195      41.972  25.498  43.209  1.00  0.00           C
ATOM   1544  CD  ARG   195      40.513  25.246  43.230  1.00  0.00           C
ATOM   1545  NE  ARG   195      39.892  25.798  44.388  1.00  0.00           N
ATOM   1546  CZ  ARG   195      38.641  26.256  44.417  1.00  0.00           C
ATOM   1547  NH1 ARG   195      37.762  25.772  43.629  1.00  0.00           N
ATOM   1548  NH2 ARG   195      38.230  26.998  45.395  1.00  0.00           N
ATOM   1549  C   ARG   195      44.297  28.340  42.271  1.00  0.00           C
ATOM   1550  O   ARG   195      44.717  28.137  41.141  1.00  0.00           O
ATOM   1551  N   VAL   196      44.075  29.600  42.647  1.00  0.00           N
ATOM   1552  CA  VAL   196      44.293  30.748  41.684  1.00  0.00           C
ATOM   1553  CB  VAL   196      43.831  32.169  42.250  1.00  0.00           C
ATOM   1554  CG1 VAL   196      44.670  32.544  43.519  1.00  0.00           C
ATOM   1555  CG2 VAL   196      43.958  33.397  41.327  1.00  0.00           C
ATOM   1556  C   VAL   196      45.693  30.779  41.004  1.00  0.00           C
ATOM   1557  O   VAL   196      45.782  31.076  39.823  1.00  0.00           O
ATOM   1558  N   PHE   197      46.753  30.573  41.754  1.00  0.00           N
ATOM   1559  CA  PHE   197      48.093  30.833  41.243  1.00  0.00           C
ATOM   1560  CB  PHE   197      48.972  31.278  42.442  1.00  0.00           C
ATOM   1561  CG  PHE   197      48.490  32.480  43.299  1.00  0.00           C
ATOM   1562  CD1 PHE   197      47.831  32.252  44.530  1.00  0.00           C
ATOM   1563  CE1 PHE   197      47.519  33.324  45.347  1.00  0.00           C
ATOM   1564  CZ  PHE   197      47.907  34.644  45.033  1.00  0.00           C
ATOM   1565  CE2 PHE   197      48.526  34.881  43.792  1.00  0.00           C
ATOM   1566  CD2 PHE   197      48.738  33.859  42.915  1.00  0.00           C
ATOM   1567  C   PHE   197      48.715  29.662  40.367  1.00  0.00           C
ATOM   1568  O   PHE   197      49.504  29.941  39.476  1.00  0.00           O
ATOM   1569  N   GLN   198      48.267  28.442  40.600  1.00  0.00           N
ATOM   1570  CA  GLN   198      48.389  27.270  39.763  1.00  0.00           C
ATOM   1571  CB  GLN   198      47.811  26.191  40.706  1.00  0.00           C
ATOM   1572  CG  GLN   198      48.143  24.781  40.310  1.00  0.00           C
ATOM   1573  CD  GLN   198      49.633  24.683  40.090  1.00  0.00           C
ATOM   1574  OE1 GLN   198      50.094  24.371  38.961  1.00  0.00           O
ATOM   1575  NE2 GLN   198      50.433  24.917  41.090  1.00  0.00           N
ATOM   1576  C   GLN   198      47.638  27.395  38.443  1.00  0.00           C
ATOM   1577  O   GLN   198      48.259  27.223  37.353  1.00  0.00           O
ATOM   1578  N   GLU   199      46.418  27.873  38.452  1.00  0.00           N
ATOM   1579  CA  GLU   199      45.687  28.318  37.231  1.00  0.00           C
ATOM   1580  CB  GLU   199      44.316  28.787  37.650  1.00  0.00           C
ATOM   1581  CG  GLU   199      43.325  29.342  36.618  1.00  0.00           C
ATOM   1582  CD  GLU   199      42.806  28.299  35.631  1.00  0.00           C
ATOM   1583  OE1 GLU   199      42.098  27.349  36.054  1.00  0.00           O
ATOM   1584  OE2 GLU   199      43.106  28.396  34.431  1.00  0.00           O
ATOM   1585  C   GLU   199      46.535  29.438  36.517  1.00  0.00           C
ATOM   1586  O   GLU   199      46.925  29.355  35.338  1.00  0.00           O
ATOM   1587  N   ALA   200      46.993  30.481  37.275  1.00  0.00           N
ATOM   1588  CA  ALA   200      47.891  31.571  36.711  1.00  0.00           C
ATOM   1589  CB  ALA   200      47.939  32.663  37.748  1.00  0.00           C
ATOM   1590  C   ALA   200      49.182  31.111  35.963  1.00  0.00           C
ATOM   1591  O   ALA   200      49.511  31.598  34.911  1.00  0.00           O
ATOM   1592  N   LYS   201      49.823  30.144  36.625  1.00  0.00           N
ATOM   1593  CA  LYS   201      51.035  29.404  36.137  1.00  0.00           C
ATOM   1594  CB  LYS   201      51.516  28.438  37.240  1.00  0.00           C
ATOM   1595  CG  LYS   201      52.848  27.719  36.831  1.00  0.00           C
ATOM   1596  CD  LYS   201      53.399  27.004  38.113  1.00  0.00           C
ATOM   1597  CE  LYS   201      54.880  26.666  37.794  1.00  0.00           C
ATOM   1598  NZ  LYS   201      55.561  25.880  38.836  1.00  0.00           N
ATOM   1599  C   LYS   201      50.746  28.680  34.779  1.00  0.00           C
ATOM   1600  O   LYS   201      51.285  28.888  33.748  1.00  0.00           O
ATOM   1601  N   ARG   202      49.807  27.738  34.782  1.00  0.00           N
ATOM   1602  CA  ARG   202      49.358  27.094  33.504  1.00  0.00           C
ATOM   1603  CB  ARG   202      48.270  26.073  33.797  1.00  0.00           C
ATOM   1604  CG  ARG   202      48.942  25.037  34.789  1.00  0.00           C
ATOM   1605  CD  ARG   202      47.984  23.866  35.183  1.00  0.00           C
ATOM   1606  NE  ARG   202      48.666  22.810  35.926  1.00  0.00           N
ATOM   1607  CZ  ARG   202      48.297  22.312  37.057  1.00  0.00           C
ATOM   1608  NH1 ARG   202      47.147  22.602  37.686  1.00  0.00           N
ATOM   1609  NH2 ARG   202      48.969  21.315  37.620  1.00  0.00           N
ATOM   1610  C   ARG   202      48.846  28.070  32.441  1.00  0.00           C
ATOM   1611  O   ARG   202      49.027  27.737  31.272  1.00  0.00           O
ATOM   1612  N   GLN   203      48.264  29.240  32.728  1.00  0.00           N
ATOM   1613  CA  GLN   203      47.703  30.236  31.745  1.00  0.00           C
ATOM   1614  CB  GLN   203      46.661  31.096  32.383  1.00  0.00           C
ATOM   1615  CG  GLN   203      45.272  30.424  32.485  1.00  0.00           C
ATOM   1616  CD  GLN   203      44.171  31.463  32.782  1.00  0.00           C
ATOM   1617  OE1 GLN   203      44.119  32.582  32.239  1.00  0.00           O
ATOM   1618  NE2 GLN   203      43.351  31.265  33.783  1.00  0.00           N
ATOM   1619  C   GLN   203      48.821  31.177  31.182  1.00  0.00           C
ATOM   1620  O   GLN   203      48.670  31.753  30.061  1.00  0.00           O
ATOM   1621  N   LEU   204      49.971  31.231  31.792  1.00  0.00           N
ATOM   1622  CA  LEU   204      51.260  31.872  31.390  1.00  0.00           C
ATOM   1623  CB  LEU   204      52.009  32.317  32.709  1.00  0.00           C
ATOM   1624  CG  LEU   204      53.338  33.129  32.596  1.00  0.00           C
ATOM   1625  CD1 LEU   204      52.995  34.496  32.003  1.00  0.00           C
ATOM   1626  CD2 LEU   204      53.948  33.234  34.016  1.00  0.00           C
ATOM   1627  C   LEU   204      52.061  31.020  30.382  1.00  0.00           C
ATOM   1628  O   LEU   204      53.030  31.580  29.781  1.00  0.00           O
ATOM   1629  N   GLN   205      51.603  29.788  30.046  1.00  0.00           N
ATOM   1630  CA  GLN   205      52.225  28.937  29.058  1.00  0.00           C
ATOM   1631  CB  GLN   205      53.086  27.840  29.781  1.00  0.00           C
ATOM   1632  CG  GLN   205      54.185  28.545  30.649  1.00  0.00           C
ATOM   1633  CD  GLN   205      54.987  27.568  31.412  1.00  0.00           C
ATOM   1634  OE1 GLN   205      54.828  27.381  32.652  1.00  0.00           O
ATOM   1635  NE2 GLN   205      55.698  26.758  30.784  1.00  0.00           N
ATOM   1636  C   GLN   205      51.115  28.362  28.160  1.00  0.00           C
ATOM   1637  O   GLN   205      49.935  28.421  28.470  1.00  0.00           O
ATOM   1638  N   GLY   206      51.476  27.740  27.012  1.00  0.00           N
ATOM   1639  CA  GLY   206      50.417  27.215  26.053  1.00  0.00           C
ATOM   1640  C   GLY   206      50.386  27.942  24.711  1.00  0.00           C
ATOM   1641  O   GLY   206      51.324  28.652  24.299  1.00  0.00           O
ATOM   1642  N   SER   207      49.216  27.818  24.062  1.00  0.00           N
ATOM   1643  CA  SER   207      48.945  28.464  22.800  1.00  0.00           C
ATOM   1644  CB  SER   207      48.276  27.530  21.842  1.00  0.00           C
ATOM   1645  OG  SER   207      48.858  26.191  21.766  1.00  0.00           O
ATOM   1646  C   SER   207      48.152  29.763  23.026  1.00  0.00           C
ATOM   1647  O   SER   207      47.612  29.955  24.116  1.00  0.00           O
ATOM   1648  N   GLY   208      48.041  30.700  22.094  1.00  0.00           N
ATOM   1649  CA  GLY   208      47.198  31.969  22.090  1.00  0.00           C
ATOM   1650  C   GLY   208      47.627  32.953  23.208  1.00  0.00           C
ATOM   1651  O   GLY   208      48.797  33.016  23.497  1.00  0.00           O
ATOM   1652  N   SER   209      46.685  33.772  23.585  1.00  0.00           N
ATOM   1653  CA  SER   209      46.774  34.805  24.633  1.00  0.00           C
ATOM   1654  CB  SER   209      45.433  35.513  24.661  1.00  0.00           C
ATOM   1655  OG  SER   209      45.201  36.219  23.419  1.00  0.00           O
ATOM   1656  C   SER   209      47.175  34.189  25.914  1.00  0.00           C
ATOM   1657  O   SER   209      46.246  33.710  26.646  1.00  0.00           O
ATOM   1658  N   LYS   210      48.435  34.263  26.324  1.00  0.00           N
ATOM   1659  CA  LYS   210      48.986  33.827  27.615  1.00  0.00           C
ATOM   1660  CB  LYS   210      50.506  33.510  27.486  1.00  0.00           C
ATOM   1661  CG  LYS   210      51.284  34.619  26.733  1.00  0.00           C
ATOM   1662  CD  LYS   210      52.795  34.402  26.793  1.00  0.00           C
ATOM   1663  CE  LYS   210      53.267  33.001  26.417  1.00  0.00           C
ATOM   1664  NZ  LYS   210      54.717  32.864  26.307  1.00  0.00           N
ATOM   1665  C   LYS   210      48.724  34.890  28.722  1.00  0.00           C
ATOM   1666  O   LYS   210      48.372  36.059  28.439  1.00  0.00           O
ATOM   1667  N   PHE   211      48.845  34.454  29.963  1.00  0.00           N
ATOM   1668  CA  PHE   211      48.574  35.237  31.241  1.00  0.00           C
ATOM   1669  CB  PHE   211      48.885  34.461  32.473  1.00  0.00           C
ATOM   1670  CG  PHE   211      48.564  35.193  33.731  1.00  0.00           C
ATOM   1671  CD1 PHE   211      49.614  35.458  34.650  1.00  0.00           C
ATOM   1672  CE1 PHE   211      49.303  36.041  35.899  1.00  0.00           C
ATOM   1673  CZ  PHE   211      48.012  36.449  36.168  1.00  0.00           C
ATOM   1674  CE2 PHE   211      46.953  36.285  35.248  1.00  0.00           C
ATOM   1675  CD2 PHE   211      47.214  35.592  33.990  1.00  0.00           C
ATOM   1676  C   PHE   211      49.242  36.548  31.187  1.00  0.00           C
ATOM   1677  O   PHE   211      50.502  36.549  31.067  1.00  0.00           O
ATOM   1678  N   CYS   212      48.510  37.656  31.214  1.00  0.00           N
ATOM   1679  CA  CYS   212      48.997  39.036  30.851  1.00  0.00           C
ATOM   1680  CB  CYS   212      47.816  39.983  30.488  1.00  0.00           C
ATOM   1681  SG  CYS   212      48.273  41.733  30.273  1.00  0.00           S
ATOM   1682  C   CYS   212      50.006  39.641  31.889  1.00  0.00           C
ATOM   1683  O   CYS   212      49.767  39.624  33.099  1.00  0.00           O
ATOM   1684  N   LEU   213      51.055  40.301  31.427  1.00  0.00           N
ATOM   1685  CA  LEU   213      52.094  40.916  32.305  1.00  0.00           C
ATOM   1686  CB  LEU   213      53.103  41.495  31.373  1.00  0.00           C
ATOM   1687  CG  LEU   213      54.232  42.229  32.081  1.00  0.00           C
ATOM   1688  CD1 LEU   213      55.074  41.293  33.034  1.00  0.00           C
ATOM   1689  CD2 LEU   213      55.081  42.987  31.039  1.00  0.00           C
ATOM   1690  C   LEU   213      51.493  41.927  33.242  1.00  0.00           C
ATOM   1691  O   LEU   213      51.873  41.911  34.392  1.00  0.00           O
ATOM   1692  N   LYS   214      50.491  42.724  32.770  1.00  0.00           N
ATOM   1693  CA  LYS   214      49.750  43.625  33.688  1.00  0.00           C
ATOM   1694  CB  LYS   214      48.858  44.522  32.865  1.00  0.00           C
ATOM   1695  CG  LYS   214      48.286  45.723  33.592  1.00  0.00           C
ATOM   1696  CD  LYS   214      46.925  46.139  33.061  1.00  0.00           C
ATOM   1697  CE  LYS   214      46.303  47.379  33.638  1.00  0.00           C
ATOM   1698  NZ  LYS   214      45.023  47.675  32.937  1.00  0.00           N
ATOM   1699  C   LYS   214      49.041  42.927  34.840  1.00  0.00           C
ATOM   1700  O   LYS   214      49.040  43.490  35.948  1.00  0.00           O
ATOM   1701  N   GLU   215      48.503  41.725  34.483  1.00  0.00           N
ATOM   1702  CA  GLU   215      47.595  40.906  35.366  1.00  0.00           C
ATOM   1703  CB  GLU   215      46.586  40.162  34.468  1.00  0.00           C
ATOM   1704  CG  GLU   215      45.794  41.118  33.635  1.00  0.00           C
ATOM   1705  CD  GLU   215      44.903  42.049  34.473  1.00  0.00           C
ATOM   1706  OE1 GLU   215      45.441  43.091  34.820  1.00  0.00           O
ATOM   1707  OE2 GLU   215      43.673  41.748  34.714  1.00  0.00           O
ATOM   1708  C   GLU   215      48.446  40.060  36.238  1.00  0.00           C
ATOM   1709  O   GLU   215      48.017  39.803  37.339  1.00  0.00           O
ATOM   1710  N   HIS   216      49.687  39.681  35.829  1.00  0.00           N
ATOM   1711  CA  HIS   216      50.718  38.965  36.601  1.00  0.00           C
ATOM   1712  CB  HIS   216      51.839  38.504  35.632  1.00  0.00           C
ATOM   1713  CG  HIS   216      53.070  37.858  36.283  1.00  0.00           C
ATOM   1714  ND1 HIS   216      53.252  36.520  36.757  1.00  0.00           N
ATOM   1715  CE1 HIS   216      54.462  36.563  37.247  1.00  0.00           C
ATOM   1716  NE2 HIS   216      55.060  37.744  37.053  1.00  0.00           N
ATOM   1717  CD2 HIS   216      54.199  38.561  36.471  1.00  0.00           C
ATOM   1718  C   HIS   216      51.217  39.949  37.628  1.00  0.00           C
ATOM   1719  O   HIS   216      51.358  39.492  38.789  1.00  0.00           O
ATOM   1720  N   LYS   217      51.474  41.208  37.314  1.00  0.00           N
ATOM   1721  CA  LYS   217      51.973  42.162  38.282  1.00  0.00           C
ATOM   1722  CB  LYS   217      52.561  43.431  37.668  1.00  0.00           C
ATOM   1723  CG  LYS   217      53.881  43.232  36.948  1.00  0.00           C
ATOM   1724  CD  LYS   217      54.059  44.269  35.856  1.00  0.00           C
ATOM   1725  CE  LYS   217      55.409  44.229  35.095  1.00  0.00           C
ATOM   1726  NZ  LYS   217      55.547  45.136  33.953  1.00  0.00           N
ATOM   1727  C   LYS   217      50.952  42.503  39.401  1.00  0.00           C
ATOM   1728  O   LYS   217      51.402  42.667  40.570  1.00  0.00           O
ATOM   1729  N   ALA   218      49.662  42.510  39.141  1.00  0.00           N
ATOM   1730  CA  ALA   218      48.572  42.611  40.141  1.00  0.00           C
ATOM   1731  CB  ALA   218      47.252  42.737  39.441  1.00  0.00           C
ATOM   1732  C   ALA   218      48.605  41.414  41.124  1.00  0.00           C
ATOM   1733  O   ALA   218      48.644  41.567  42.324  1.00  0.00           O
ATOM   1734  N   LEU   219      48.567  40.192  40.468  1.00  0.00           N
ATOM   1735  CA  LEU   219      48.329  38.954  41.181  1.00  0.00           C
ATOM   1736  CB  LEU   219      48.011  37.860  40.114  1.00  0.00           C
ATOM   1737  CG  LEU   219      47.503  36.541  40.708  1.00  0.00           C
ATOM   1738  CD1 LEU   219      46.203  36.651  41.598  1.00  0.00           C
ATOM   1739  CD2 LEU   219      47.255  35.518  39.651  1.00  0.00           C
ATOM   1740  C   LEU   219      49.560  38.528  42.092  1.00  0.00           C
ATOM   1741  O   LEU   219      49.391  38.041  43.193  1.00  0.00           O
ATOM   1742  N   LYS   220      50.729  38.879  41.651  1.00  0.00           N
ATOM   1743  CA  LYS   220      52.040  38.573  42.272  1.00  0.00           C
ATOM   1744  CB  LYS   220      53.229  38.832  41.291  1.00  0.00           C
ATOM   1745  CG  LYS   220      54.540  38.156  41.812  1.00  0.00           C
ATOM   1746  CD  LYS   220      55.740  38.376  40.912  1.00  0.00           C
ATOM   1747  CE  LYS   220      56.991  37.629  41.294  1.00  0.00           C
ATOM   1748  NZ  LYS   220      57.840  38.493  42.191  1.00  0.00           N
ATOM   1749  C   LYS   220      52.228  39.367  43.619  1.00  0.00           C
ATOM   1750  O   LYS   220      52.799  38.891  44.611  1.00  0.00           O
ATOM   1751  N   THR   221      51.696  40.576  43.636  1.00  0.00           N
ATOM   1752  CA  THR   221      51.485  41.409  44.774  1.00  0.00           C
ATOM   1753  CB  THR   221      51.202  42.918  44.480  1.00  0.00           C
ATOM   1754  CG2 THR   221      51.131  43.741  45.777  1.00  0.00           C
ATOM   1755  OG1 THR   221      52.241  43.457  43.678  1.00  0.00           O
ATOM   1756  C   THR   221      50.416  40.890  45.745  1.00  0.00           C
ATOM   1757  O   THR   221      50.716  40.754  46.886  1.00  0.00           O
ATOM   1758  N   LEU   222      49.247  40.517  45.247  1.00  0.00           N
ATOM   1759  CA  LEU   222      48.188  39.867  46.018  1.00  0.00           C
ATOM   1760  CB  LEU   222      46.908  39.632  45.089  1.00  0.00           C
ATOM   1761  CG  LEU   222      45.790  38.692  45.742  1.00  0.00           C
ATOM   1762  CD1 LEU   222      45.219  39.135  47.081  1.00  0.00           C
ATOM   1763  CD2 LEU   222      44.670  38.507  44.733  1.00  0.00           C
ATOM   1764  C   LEU   222      48.720  38.560  46.682  1.00  0.00           C
ATOM   1765  O   LEU   222      48.401  38.362  47.853  1.00  0.00           O
ATOM   1766  N   GLY   223      49.511  37.779  46.004  1.00  0.00           N
ATOM   1767  CA  GLY   223      50.184  36.602  46.557  1.00  0.00           C
ATOM   1768  C   GLY   223      51.183  36.817  47.707  1.00  0.00           C
ATOM   1769  O   GLY   223      51.075  36.049  48.679  1.00  0.00           O
ATOM   1770  N   ILE   224      51.891  37.968  47.693  1.00  0.00           N
ATOM   1771  CA  ILE   224      52.581  38.472  48.852  1.00  0.00           C
ATOM   1772  CB  ILE   224      53.579  39.653  48.528  1.00  0.00           C
ATOM   1773  CG2 ILE   224      54.188  40.188  49.897  1.00  0.00           C
ATOM   1774  CG1 ILE   224      54.819  39.113  47.770  1.00  0.00           C
ATOM   1775  CD1 ILE   224      55.657  40.173  47.067  1.00  0.00           C
ATOM   1776  C   ILE   224      51.630  38.864  49.981  1.00  0.00           C
ATOM   1777  O   ILE   224      51.831  38.347  51.082  1.00  0.00           O
ATOM   1778  N   ILE   225      50.728  39.812  49.758  1.00  0.00           N
ATOM   1779  CA  ILE   225      49.798  40.333  50.797  1.00  0.00           C
ATOM   1780  CB  ILE   225      48.876  41.419  50.104  1.00  0.00           C
ATOM   1781  CG2 ILE   225      47.595  41.799  50.893  1.00  0.00           C
ATOM   1782  CG1 ILE   225      49.763  42.680  49.711  1.00  0.00           C
ATOM   1783  CD1 ILE   225      50.362  43.514  50.858  1.00  0.00           C
ATOM   1784  C   ILE   225      48.990  39.223  51.510  1.00  0.00           C
ATOM   1785  O   ILE   225      48.940  39.307  52.770  1.00  0.00           O
ATOM   1786  N   MET   226      48.591  38.141  50.883  1.00  0.00           N
ATOM   1787  CA  MET   226      47.893  37.032  51.546  1.00  0.00           C
ATOM   1788  CB  MET   226      47.395  36.028  50.459  1.00  0.00           C
ATOM   1789  CG  MET   226      46.084  36.614  49.898  1.00  0.00           C
ATOM   1790  SD  MET   226      45.665  35.849  48.250  1.00  0.00           S
ATOM   1791  CE  MET   226      44.437  34.648  48.843  1.00  0.00           C
ATOM   1792  C   MET   226      48.735  36.256  52.498  1.00  0.00           C
ATOM   1793  O   MET   226      48.276  35.768  53.560  1.00  0.00           O
ATOM   1794  N   GLY   227      50.075  36.207  52.168  1.00  0.00           N
ATOM   1795  CA  GLY   227      51.136  35.591  52.940  1.00  0.00           C
ATOM   1796  C   GLY   227      51.485  36.475  54.177  1.00  0.00           C
ATOM   1797  O   GLY   227      51.336  35.998  55.319  1.00  0.00           O
ATOM   1798  N   THR   228      51.772  37.805  54.034  1.00  0.00           N
ATOM   1799  CA  THR   228      51.941  38.809  55.181  1.00  0.00           C
ATOM   1800  CB  THR   228      52.528  40.158  54.727  1.00  0.00           C
ATOM   1801  CG2 THR   228      53.939  39.969  54.198  1.00  0.00           C
ATOM   1802  OG1 THR   228      51.777  40.874  53.735  1.00  0.00           O
ATOM   1803  C   THR   228      50.750  39.089  56.080  1.00  0.00           C
ATOM   1804  O   THR   228      50.831  38.993  57.291  1.00  0.00           O
ATOM   1805  N   PHE   229      49.510  39.145  55.510  1.00  0.00           N
ATOM   1806  CA  PHE   229      48.330  39.206  56.360  1.00  0.00           C
ATOM   1807  CB  PHE   229      47.110  39.371  55.420  1.00  0.00           C
ATOM   1808  CG  PHE   229      45.790  39.591  56.080  1.00  0.00           C
ATOM   1809  CD1 PHE   229      45.147  40.859  55.946  1.00  0.00           C
ATOM   1810  CE1 PHE   229      43.937  41.219  56.645  1.00  0.00           C
ATOM   1811  CZ  PHE   229      43.409  40.220  57.498  1.00  0.00           C
ATOM   1812  CE2 PHE   229      43.951  38.931  57.572  1.00  0.00           C
ATOM   1813  CD2 PHE   229      45.101  38.591  56.812  1.00  0.00           C
ATOM   1814  C   PHE   229      48.253  37.948  57.294  1.00  0.00           C
ATOM   1815  O   PHE   229      48.063  38.101  58.513  1.00  0.00           O
ATOM   1816  N   THR   230      48.435  36.717  56.787  1.00  0.00           N
ATOM   1817  CA  THR   230      48.497  35.439  57.551  1.00  0.00           C
ATOM   1818  CB  THR   230      48.449  34.256  56.554  1.00  0.00           C
ATOM   1819  CG2 THR   230      48.371  32.938  57.258  1.00  0.00           C
ATOM   1820  OG1 THR   230      47.279  34.302  55.744  1.00  0.00           O
ATOM   1821  C   THR   230      49.717  35.424  58.521  1.00  0.00           C
ATOM   1822  O   THR   230      49.588  35.007  59.612  1.00  0.00           O
ATOM   1823  N   LEU   231      50.866  35.995  58.049  1.00  0.00           N
ATOM   1824  CA  LEU   231      52.056  35.989  58.899  1.00  0.00           C
ATOM   1825  CB  LEU   231      53.245  36.549  58.087  1.00  0.00           C
ATOM   1826  CG  LEU   231      54.535  36.963  58.806  1.00  0.00           C
ATOM   1827  CD1 LEU   231      55.107  35.706  59.329  1.00  0.00           C
ATOM   1828  CD2 LEU   231      55.363  37.642  57.774  1.00  0.00           C
ATOM   1829  C   LEU   231      51.855  36.782  60.187  1.00  0.00           C
ATOM   1830  O   LEU   231      52.366  36.516  61.257  1.00  0.00           O
ATOM   1831  N   CYS   232      51.083  37.921  60.074  1.00  0.00           N
ATOM   1832  CA  CYS   232      50.791  38.923  61.091  1.00  0.00           C
ATOM   1833  CB  CYS   232      50.629  40.221  60.397  1.00  0.00           C
ATOM   1834  SG  CYS   232      52.238  40.701  59.636  1.00  0.00           S
ATOM   1835  C   CYS   232      49.572  38.674  62.042  1.00  0.00           C
ATOM   1836  O   CYS   232      49.321  39.506  62.929  1.00  0.00           O
ATOM   1837  N   TRP   233      48.834  37.572  61.945  1.00  0.00           N
ATOM   1838  CA  TRP   233      47.604  37.302  62.656  1.00  0.00           C
ATOM   1839  CB  TRP   233      46.394  37.708  61.875  1.00  0.00           C
ATOM   1840  CG  TRP   233      46.201  39.217  61.631  1.00  0.00           C
ATOM   1841  CD1 TRP   233      46.190  39.823  60.419  1.00  0.00           C
ATOM   1842  NE1 TRP   233      46.088  41.153  60.575  1.00  0.00           N
ATOM   1843  CE2 TRP   233      45.797  41.487  61.884  1.00  0.00           C
ATOM   1844  CZ2 TRP   233      45.645  42.718  62.551  1.00  0.00           C
ATOM   1845  CH2 TRP   233      45.355  42.681  63.921  1.00  0.00           C
ATOM   1846  CZ3 TRP   233      45.447  41.484  64.664  1.00  0.00           C
ATOM   1847  CE3 TRP   233      45.609  40.312  63.948  1.00  0.00           C
ATOM   1848  CD2 TRP   233      45.849  40.259  62.578  1.00  0.00           C
ATOM   1849  C   TRP   233      47.497  35.803  63.020  1.00  0.00           C
ATOM   1850  O   TRP   233      46.978  35.435  64.121  1.00  0.00           O
ATOM   1851  N   LEU   234      48.079  34.861  62.222  1.00  0.00           N
ATOM   1852  CA  LEU   234      48.071  33.422  62.586  1.00  0.00           C
ATOM   1853  CB  LEU   234      48.432  32.580  61.379  1.00  0.00           C
ATOM   1854  CG  LEU   234      48.275  31.060  61.523  1.00  0.00           C
ATOM   1855  CD1 LEU   234      46.806  30.638  61.634  1.00  0.00           C
ATOM   1856  CD2 LEU   234      48.926  30.418  60.295  1.00  0.00           C
ATOM   1857  C   LEU   234      48.792  33.087  63.947  1.00  0.00           C
ATOM   1858  O   LEU   234      48.163  32.278  64.630  1.00  0.00           O
ATOM   1859  N   PRO   235      49.931  33.730  64.345  1.00  0.00           N
ATOM   1860  CD  PRO   235      50.879  34.510  63.553  1.00  0.00           C
ATOM   1861  CG  PRO   235      52.249  34.584  64.283  1.00  0.00           C
ATOM   1862  CB  PRO   235      51.689  34.787  65.672  1.00  0.00           C
ATOM   1863  CA  PRO   235      50.531  33.795  65.675  1.00  0.00           C
ATOM   1864  C   PRO   235      49.561  34.067  66.824  1.00  0.00           C
ATOM   1865  O   PRO   235      49.462  33.199  67.697  1.00  0.00           O
ATOM   1866  N   PHE   236      48.988  35.346  66.781  1.00  0.00           N
ATOM   1867  CA  PHE   236      47.938  35.826  67.660  1.00  0.00           C
ATOM   1868  CB  PHE   236      47.505  37.224  67.166  1.00  0.00           C
ATOM   1869  CG  PHE   236      46.304  37.854  67.784  1.00  0.00           C
ATOM   1870  CD1 PHE   236      46.454  38.228  69.143  1.00  0.00           C
ATOM   1871  CE1 PHE   236      45.383  38.728  69.822  1.00  0.00           C
ATOM   1872  CZ  PHE   236      44.143  38.834  69.132  1.00  0.00           C
ATOM   1873  CE2 PHE   236      44.003  38.500  67.773  1.00  0.00           C
ATOM   1874  CD2 PHE   236      45.094  38.010  67.064  1.00  0.00           C
ATOM   1875  C   PHE   236      46.679  34.864  67.753  1.00  0.00           C
ATOM   1876  O   PHE   236      46.200  34.617  68.883  1.00  0.00           O
ATOM   1877  N   PHE   237      46.290  34.230  66.604  1.00  0.00           N
ATOM   1878  CA  PHE   237      45.242  33.179  66.597  1.00  0.00           C
ATOM   1879  CB  PHE   237      44.412  33.254  65.327  1.00  0.00           C
ATOM   1880  CG  PHE   237      43.510  34.522  65.294  1.00  0.00           C
ATOM   1881  CD1 PHE   237      42.329  34.642  66.114  1.00  0.00           C
ATOM   1882  CE1 PHE   237      41.558  35.751  65.991  1.00  0.00           C
ATOM   1883  CZ  PHE   237      41.816  36.779  65.178  1.00  0.00           C
ATOM   1884  CE2 PHE   237      42.946  36.708  64.338  1.00  0.00           C
ATOM   1885  CD2 PHE   237      43.768  35.550  64.371  1.00  0.00           C
ATOM   1886  C   PHE   237      45.595  31.730  67.011  1.00  0.00           C
ATOM   1887  O   PHE   237      44.726  30.869  67.084  1.00  0.00           O
ATOM   1888  N   ILE   238      46.845  31.564  67.542  1.00  0.00           N
ATOM   1889  CA  ILE   238      47.347  30.377  68.215  1.00  0.00           C
ATOM   1890  CB  ILE   238      48.538  29.777  67.446  1.00  0.00           C
ATOM   1891  CG2 ILE   238      49.260  28.821  68.399  1.00  0.00           C
ATOM   1892  CG1 ILE   238      48.069  29.092  66.188  1.00  0.00           C
ATOM   1893  CD1 ILE   238      46.871  28.090  66.251  1.00  0.00           C
ATOM   1894  C   ILE   238      47.597  30.761  69.684  1.00  0.00           C
ATOM   1895  O   ILE   238      47.068  30.032  70.476  1.00  0.00           O
ATOM   1896  N   VAL   239      48.325  31.813  70.051  1.00  0.00           N
ATOM   1897  CA  VAL   239      48.664  32.228  71.470  1.00  0.00           C
ATOM   1898  CB  VAL   239      49.602  33.449  71.376  1.00  0.00           C
ATOM   1899  CG1 VAL   239      49.801  34.163  72.644  1.00  0.00           C
ATOM   1900  CG2 VAL   239      51.013  33.000  70.877  1.00  0.00           C
ATOM   1901  C   VAL   239      47.354  32.518  72.299  1.00  0.00           C
ATOM   1902  O   VAL   239      47.415  32.211  73.500  1.00  0.00           O
ATOM   1903  N   ASN   240      46.233  32.814  71.638  1.00  0.00           N
ATOM   1904  CA  ASN   240      44.983  32.934  72.328  1.00  0.00           C
ATOM   1905  CB  ASN   240      43.982  33.610  71.386  1.00  0.00           C
ATOM   1906  CG  ASN   240      43.889  35.130  71.582  1.00  0.00           C
ATOM   1907  OD1 ASN   240      43.119  35.561  72.391  1.00  0.00           O
ATOM   1908  ND2 ASN   240      44.698  35.960  71.000  1.00  0.00           N
ATOM   1909  C   ASN   240      44.416  31.555  72.872  1.00  0.00           C
ATOM   1910  O   ASN   240      43.636  31.586  73.832  1.00  0.00           O
ATOM   1911  N   ILE   241      44.637  30.443  72.165  1.00  0.00           N
ATOM   1912  CA  ILE   241      44.120  29.103  72.589  1.00  0.00           C
ATOM   1913  CB  ILE   241      44.161  28.230  71.331  1.00  0.00           C
ATOM   1914  CG2 ILE   241      43.444  26.859  71.645  1.00  0.00           C
ATOM   1915  CG1 ILE   241      43.600  28.845  70.070  1.00  0.00           C
ATOM   1916  CD1 ILE   241      42.319  29.654  70.258  1.00  0.00           C
ATOM   1917  C   ILE   241      44.921  28.478  73.740  1.00  0.00           C
ATOM   1918  O   ILE   241      44.432  27.889  74.642  1.00  0.00           O
ATOM   1919  N   VAL   242      46.200  28.820  73.789  1.00  0.00           N
ATOM   1920  CA  VAL   242      47.061  28.475  74.930  1.00  0.00           C
ATOM   1921  CB  VAL   242      48.382  28.016  74.621  1.00  0.00           C
ATOM   1922  CG1 VAL   242      48.304  26.813  73.655  1.00  0.00           C
ATOM   1923  CG2 VAL   242      49.170  29.095  73.828  1.00  0.00           C
ATOM   1924  C   VAL   242      47.060  29.418  76.118  1.00  0.00           C
ATOM   1925  O   VAL   242      47.261  28.932  77.249  1.00  0.00           O
ATOM   1926  N   HIS   243      46.867  30.727  75.924  1.00  0.00           N
ATOM   1927  CA  HIS   243      46.966  31.591  77.162  1.00  0.00           C
ATOM   1928  CB  HIS   243      47.344  33.070  76.777  1.00  0.00           C
ATOM   1929  CG  HIS   243      46.192  33.987  76.385  1.00  0.00           C
ATOM   1930  ND1 HIS   243      44.952  34.167  77.035  1.00  0.00           N
ATOM   1931  CE1 HIS   243      44.190  34.894  76.253  1.00  0.00           C
ATOM   1932  NE2 HIS   243      44.909  35.352  75.271  1.00  0.00           N
ATOM   1933  CD2 HIS   243      46.141  34.694  75.233  1.00  0.00           C
ATOM   1934  C   HIS   243      45.766  31.481  78.162  1.00  0.00           C
ATOM   1935  O   HIS   243      45.876  31.875  79.291  1.00  0.00           O
ATOM   1936  N   VAL   244      44.728  30.799  77.814  1.00  0.00           N
ATOM   1937  CA  VAL   244      43.628  30.429  78.715  1.00  0.00           C
ATOM   1938  CB  VAL   244      42.208  30.405  77.966  1.00  0.00           C
ATOM   1939  CG1 VAL   244      41.706  31.803  77.702  1.00  0.00           C
ATOM   1940  CG2 VAL   244      42.330  29.572  76.738  1.00  0.00           C
ATOM   1941  C   VAL   244      43.911  29.072  79.469  1.00  0.00           C
ATOM   1942  O   VAL   244      43.181  28.723  80.400  1.00  0.00           O
ATOM   1943  N   ILE   245      44.922  28.282  79.041  1.00  0.00           N
ATOM   1944  CA  ILE   245      45.314  26.935  79.615  1.00  0.00           C
ATOM   1945  CB  ILE   245      44.956  25.742  78.718  1.00  0.00           C
ATOM   1946  CG2 ILE   245      43.456  25.828  78.408  1.00  0.00           C
ATOM   1947  CG1 ILE   245      45.836  25.740  77.448  1.00  0.00           C
ATOM   1948  CD1 ILE   245      45.508  24.856  76.270  1.00  0.00           C
ATOM   1949  C   ILE   245      46.815  26.858  79.995  1.00  0.00           C
ATOM   1950  O   ILE   245      47.296  25.830  80.338  1.00  0.00           O
ATOM   1951  N   GLN   246      47.503  27.979  79.872  1.00  0.00           N
ATOM   1952  CA  GLN   246      48.853  28.133  80.371  1.00  0.00           C
ATOM   1953  CB  GLN   246      49.843  27.902  79.261  1.00  0.00           C
ATOM   1954  CG  GLN   246      49.765  26.550  78.615  1.00  0.00           C
ATOM   1955  CD  GLN   246      50.975  26.289  77.796  1.00  0.00           C
ATOM   1956  OE1 GLN   246      51.095  26.476  76.615  1.00  0.00           O
ATOM   1957  NE2 GLN   246      52.066  26.013  78.416  1.00  0.00           N
ATOM   1958  C   GLN   246      49.070  29.575  80.907  1.00  0.00           C
ATOM   1959  O   GLN   246      48.369  30.452  80.485  1.00  0.00           O
ATOM   1960  N   ASP   247      50.110  29.809  81.736  1.00  0.00           N
ATOM   1961  CA  ASP   247      50.507  31.181  82.112  1.00  0.00           C
ATOM   1962  CB  ASP   247      50.958  31.275  83.572  1.00  0.00           C
ATOM   1963  CG  ASP   247      51.195  32.757  84.028  1.00  0.00           C
ATOM   1964  OD1 ASP   247      50.304  33.585  83.796  1.00  0.00           O
ATOM   1965  OD2 ASP   247      52.295  33.070  84.547  1.00  0.00           O
ATOM   1966  C   ASP   247      51.586  31.760  81.191  1.00  0.00           C
ATOM   1967  O   ASP   247      52.707  31.292  81.102  1.00  0.00           O
ATOM   1968  N   ASN   248      51.244  32.827  80.458  1.00  0.00           N
ATOM   1969  CA  ASN   248      52.113  33.526  79.536  1.00  0.00           C
ATOM   1970  CB  ASN   248      51.271  34.473  78.713  1.00  0.00           C
ATOM   1971  CG  ASN   248      52.030  35.502  77.950  1.00  0.00           C
ATOM   1972  OD1 ASN   248      53.190  35.263  77.541  1.00  0.00           O
ATOM   1973  ND2 ASN   248      51.467  36.670  77.797  1.00  0.00           N
ATOM   1974  C   ASN   248      53.382  34.110  80.194  1.00  0.00           C
ATOM   1975  O   ASN   248      53.301  34.933  81.102  1.00  0.00           O
ATOM   1976  N   LEU   249      54.623  33.691  79.755  1.00  0.00           N
ATOM   1977  CA  LEU   249      55.832  34.235  80.383  1.00  0.00           C
ATOM   1978  CB  LEU   249      56.844  33.146  80.176  1.00  0.00           C
ATOM   1979  CG  LEU   249      58.243  33.649  80.485  1.00  0.00           C
ATOM   1980  CD1 LEU   249      58.503  33.754  81.984  1.00  0.00           C
ATOM   1981  CD2 LEU   249      59.225  32.600  79.997  1.00  0.00           C
ATOM   1982  C   LEU   249      56.180  35.564  79.800  1.00  0.00           C
ATOM   1983  O   LEU   249      56.778  36.287  80.567  1.00  0.00           O
ATOM   1984  N   ILE   250      55.839  35.960  78.568  1.00  0.00           N
ATOM   1985  CA  ILE   250      56.377  37.179  77.975  1.00  0.00           C
ATOM   1986  CB  ILE   250      56.236  37.175  76.425  1.00  0.00           C
ATOM   1987  CG2 ILE   250      56.854  38.424  75.772  1.00  0.00           C
ATOM   1988  CG1 ILE   250      56.579  35.804  75.759  1.00  0.00           C
ATOM   1989  CD1 ILE   250      58.039  35.366  75.920  1.00  0.00           C
ATOM   1990  C   ILE   250      55.735  38.450  78.622  1.00  0.00           C
ATOM   1991  O   ILE   250      54.525  38.378  78.802  1.00  0.00           O
ATOM   1992  N   ARG   251      56.533  39.462  78.989  1.00  0.00           N
ATOM   1993  CA  ARG   251      55.991  40.803  79.515  1.00  0.00           C
ATOM   1994  CB  ARG   251      57.059  41.746  80.082  1.00  0.00           C
ATOM   1995  CG  ARG   251      57.908  42.545  79.030  1.00  0.00           C
ATOM   1996  CD  ARG   251      58.976  43.229  79.868  1.00  0.00           C
ATOM   1997  NE  ARG   251      58.454  44.549  80.314  1.00  0.00           N
ATOM   1998  CZ  ARG   251      59.013  45.173  81.333  1.00  0.00           C
ATOM   1999  NH1 ARG   251      60.124  44.907  81.873  1.00  0.00           N
ATOM   2000  NH2 ARG   251      58.372  46.173  81.780  1.00  0.00           N
ATOM   2001  C   ARG   251      55.279  41.539  78.383  1.00  0.00           C
ATOM   2002  O   ARG   251      55.509  41.356  77.194  1.00  0.00           O
ATOM   2003  N   LYS   252      54.248  42.298  78.731  1.00  0.00           N
ATOM   2004  CA  LYS   252      53.277  43.004  77.829  1.00  0.00           C
ATOM   2005  CB  LYS   252      52.345  43.785  78.747  1.00  0.00           C
ATOM   2006  CG  LYS   252      50.984  44.240  78.056  1.00  0.00           C
ATOM   2007  CD  LYS   252      50.186  43.147  77.249  1.00  0.00           C
ATOM   2008  CE  LYS   252      48.715  43.743  77.008  1.00  0.00           C
ATOM   2009  NZ  LYS   252      48.723  45.062  76.404  1.00  0.00           N
ATOM   2010  C   LYS   252      53.955  43.862  76.767  1.00  0.00           C
ATOM   2011  O   LYS   252      53.475  43.858  75.697  1.00  0.00           O
ATOM   2012  N   GLU   253      55.064  44.515  77.055  1.00  0.00           N
ATOM   2013  CA  GLU   253      55.732  45.473  76.112  1.00  0.00           C
ATOM   2014  CB  GLU   253      56.580  46.556  76.779  1.00  0.00           C
ATOM   2015  CG  GLU   253      55.879  47.308  77.937  1.00  0.00           C
ATOM   2016  CD  GLU   253      56.041  46.623  79.329  1.00  0.00           C
ATOM   2017  OE1 GLU   253      56.179  47.396  80.337  1.00  0.00           O
ATOM   2018  OE2 GLU   253      55.853  45.423  79.562  1.00  0.00           O
ATOM   2019  C   GLU   253      56.423  44.771  74.964  1.00  0.00           C
ATOM   2020  O   GLU   253      56.902  45.359  74.032  1.00  0.00           O
ATOM   2021  N   VAL   254      56.565  43.502  75.048  1.00  0.00           N
ATOM   2022  CA  VAL   254      57.037  42.589  74.000  1.00  0.00           C
ATOM   2023  CB  VAL   254      58.298  41.933  74.452  1.00  0.00           C
ATOM   2024  CG1 VAL   254      58.889  41.081  73.314  1.00  0.00           C
ATOM   2025  CG2 VAL   254      59.346  43.026  74.798  1.00  0.00           C
ATOM   2026  C   VAL   254      55.938  41.666  73.423  1.00  0.00           C
ATOM   2027  O   VAL   254      55.969  41.373  72.223  1.00  0.00           O
ATOM   2028  N   TYR   255      54.909  41.346  74.224  1.00  0.00           N
ATOM   2029  CA  TYR   255      53.730  40.653  73.766  1.00  0.00           C
ATOM   2030  CB  TYR   255      52.811  40.385  75.007  1.00  0.00           C
ATOM   2031  CG  TYR   255      51.612  39.472  74.759  1.00  0.00           C
ATOM   2032  CD1 TYR   255      51.835  38.153  74.783  1.00  0.00           C
ATOM   2033  CE1 TYR   255      50.796  37.241  74.716  1.00  0.00           C
ATOM   2034  CZ  TYR   255      49.455  37.669  74.805  1.00  0.00           C
ATOM   2035  OH  TYR   255      48.387  36.796  74.647  1.00  0.00           O
ATOM   2036  CE2 TYR   255      49.213  39.048  74.791  1.00  0.00           C
ATOM   2037  CD2 TYR   255      50.311  39.990  74.848  1.00  0.00           C
ATOM   2038  C   TYR   255      52.989  41.459  72.694  1.00  0.00           C
ATOM   2039  O   TYR   255      52.330  40.806  71.895  1.00  0.00           O
ATOM   2040  N   ILE   256      52.966  42.819  72.790  1.00  0.00           N
ATOM   2041  CA  ILE   256      52.445  43.695  71.687  1.00  0.00           C
ATOM   2042  CB  ILE   256      52.802  45.206  71.713  1.00  0.00           C
ATOM   2043  CG2 ILE   256      52.261  45.659  73.102  1.00  0.00           C
ATOM   2044  CG1 ILE   256      54.311  45.648  71.512  1.00  0.00           C
ATOM   2045  CD1 ILE   256      54.609  47.139  71.818  1.00  0.00           C
ATOM   2046  C   ILE   256      52.805  43.182  70.249  1.00  0.00           C
ATOM   2047  O   ILE   256      51.925  43.128  69.359  1.00  0.00           O
ATOM   2048  N   LEU   257      54.096  42.824  70.140  1.00  0.00           N
ATOM   2049  CA  LEU   257      54.666  42.471  68.831  1.00  0.00           C
ATOM   2050  CB  LEU   257      56.167  42.165  69.141  1.00  0.00           C
ATOM   2051  CG  LEU   257      57.157  42.303  68.031  1.00  0.00           C
ATOM   2052  CD1 LEU   257      57.424  43.763  67.767  1.00  0.00           C
ATOM   2053  CD2 LEU   257      58.438  41.576  68.423  1.00  0.00           C
ATOM   2054  C   LEU   257      53.898  41.418  68.024  1.00  0.00           C
ATOM   2055  O   LEU   257      53.948  41.334  66.794  1.00  0.00           O
ATOM   2056  N   LEU   258      53.260  40.549  68.786  1.00  0.00           N
ATOM   2057  CA  LEU   258      52.351  39.506  68.349  1.00  0.00           C
ATOM   2058  CB  LEU   258      51.662  39.068  69.620  1.00  0.00           C
ATOM   2059  CG  LEU   258      50.754  37.806  69.524  1.00  0.00           C
ATOM   2060  CD1 LEU   258      51.516  36.596  69.007  1.00  0.00           C
ATOM   2061  CD2 LEU   258      50.165  37.569  70.885  1.00  0.00           C
ATOM   2062  C   LEU   258      51.230  39.971  67.378  1.00  0.00           C
ATOM   2063  O   LEU   258      51.001  39.308  66.350  1.00  0.00           O
ATOM   2064  N   ASN   259      50.568  41.161  67.635  1.00  0.00           N
ATOM   2065  CA  ASN   259      49.467  41.656  66.773  1.00  0.00           C
ATOM   2066  CB  ASN   259      48.188  41.627  67.614  1.00  0.00           C
ATOM   2067  CG  ASN   259      48.106  42.630  68.771  1.00  0.00           C
ATOM   2068  OD1 ASN   259      48.527  42.283  69.822  1.00  0.00           O
ATOM   2069  ND2 ASN   259      47.704  43.868  68.598  1.00  0.00           N
ATOM   2070  C   ASN   259      49.805  43.126  66.269  1.00  0.00           C
ATOM   2071  O   ASN   259      49.164  43.592  65.308  1.00  0.00           O
ATOM   2072  N   TRP   260      50.834  43.819  66.797  1.00  0.00           N
ATOM   2073  CA  TRP   260      51.251  45.138  66.184  1.00  0.00           C
ATOM   2074  CB  TRP   260      52.070  46.052  67.191  1.00  0.00           C
ATOM   2075  CG  TRP   260      51.119  46.853  68.059  1.00  0.00           C
ATOM   2076  CD1 TRP   260      50.150  46.253  68.841  1.00  0.00           C
ATOM   2077  NE1 TRP   260      49.338  47.223  69.388  1.00  0.00           N
ATOM   2078  CE2 TRP   260      49.736  48.493  69.095  1.00  0.00           C
ATOM   2079  CZ2 TRP   260      49.194  49.783  69.341  1.00  0.00           C
ATOM   2080  CH2 TRP   260      49.812  50.842  68.718  1.00  0.00           C
ATOM   2081  CZ3 TRP   260      50.892  50.712  67.858  1.00  0.00           C
ATOM   2082  CE3 TRP   260      51.504  49.442  67.632  1.00  0.00           C
ATOM   2083  CD2 TRP   260      50.906  48.293  68.225  1.00  0.00           C
ATOM   2084  C   TRP   260      51.861  45.025  64.764  1.00  0.00           C
ATOM   2085  O   TRP   260      51.740  45.942  63.921  1.00  0.00           O
ATOM   2086  N   ILE   261      52.453  43.865  64.437  1.00  0.00           N
ATOM   2087  CA  ILE   261      52.744  43.472  63.068  1.00  0.00           C
ATOM   2088  CB  ILE   261      53.406  42.143  63.072  1.00  0.00           C
ATOM   2089  CG2 ILE   261      54.826  42.257  63.711  1.00  0.00           C
ATOM   2090  CG1 ILE   261      52.498  41.033  63.615  1.00  0.00           C
ATOM   2091  CD1 ILE   261      53.200  39.735  64.038  1.00  0.00           C
ATOM   2092  C   ILE   261      51.484  43.537  62.128  1.00  0.00           C
ATOM   2093  O   ILE   261      51.723  43.774  60.957  1.00  0.00           O
ATOM   2094  N   GLY   262      50.274  43.296  62.599  1.00  0.00           N
ATOM   2095  CA  GLY   262      49.194  43.362  61.679  1.00  0.00           C
ATOM   2096  C   GLY   262      48.921  44.740  61.205  1.00  0.00           C
ATOM   2097  O   GLY   262      48.451  44.896  60.055  1.00  0.00           O
ATOM   2098  N   TYR   263      49.200  45.803  61.932  1.00  0.00           N
ATOM   2099  CA  TYR   263      49.127  47.231  61.418  1.00  0.00           C
ATOM   2100  CB  TYR   263      49.086  48.114  62.646  1.00  0.00           C
ATOM   2101  CG  TYR   263      48.127  47.586  63.747  1.00  0.00           C
ATOM   2102  CD1 TYR   263      46.858  47.093  63.389  1.00  0.00           C
ATOM   2103  CE1 TYR   263      46.009  46.604  64.440  1.00  0.00           C
ATOM   2104  CZ  TYR   263      46.439  46.638  65.750  1.00  0.00           C
ATOM   2105  OH  TYR   263      45.650  46.210  66.771  1.00  0.00           O
ATOM   2106  CE2 TYR   263      47.638  47.281  66.108  1.00  0.00           C
ATOM   2107  CD2 TYR   263      48.497  47.760  65.107  1.00  0.00           C
ATOM   2108  C   TYR   263      50.246  47.590  60.427  1.00  0.00           C
ATOM   2109  O   TYR   263      49.945  48.397  59.525  1.00  0.00           O
ATOM   2110  N   VAL   264      51.447  47.033  60.538  1.00  0.00           N
ATOM   2111  CA  VAL   264      52.547  47.232  59.558  1.00  0.00           C
ATOM   2112  CB  VAL   264      53.908  46.776  60.229  1.00  0.00           C
ATOM   2113  CG1 VAL   264      55.137  46.976  59.348  1.00  0.00           C
ATOM   2114  CG2 VAL   264      54.177  47.590  61.486  1.00  0.00           C
ATOM   2115  C   VAL   264      52.388  46.558  58.270  1.00  0.00           C
ATOM   2116  O   VAL   264      52.807  47.026  57.238  1.00  0.00           O
ATOM   2117  N   ASN   265      51.620  45.467  58.253  1.00  0.00           N
ATOM   2118  CA  ASN   265      50.971  44.882  57.064  1.00  0.00           C
ATOM   2119  CB  ASN   265      50.523  43.472  57.388  1.00  0.00           C
ATOM   2120  CG  ASN   265      49.704  42.838  56.230  1.00  0.00           C
ATOM   2121  OD1 ASN   265      50.225  42.446  55.181  1.00  0.00           O
ATOM   2122  ND2 ASN   265      48.434  42.786  56.370  1.00  0.00           N
ATOM   2123  C   ASN   265      49.879  45.789  56.512  1.00  0.00           C
ATOM   2124  O   ASN   265      49.998  46.106  55.321  1.00  0.00           O
ATOM   2125  N   SER   266      48.908  46.299  57.321  1.00  0.00           N
ATOM   2126  CA  SER   266      47.876  47.276  56.848  1.00  0.00           C
ATOM   2127  CB  SER   266      46.856  47.438  57.998  1.00  0.00           C
ATOM   2128  OG  SER   266      46.288  46.237  58.281  1.00  0.00           O
ATOM   2129  C   SER   266      48.414  48.606  56.354  1.00  0.00           C
ATOM   2130  O   SER   266      47.753  49.393  55.662  1.00  0.00           O
ATOM   2131  N   GLY   267      49.604  48.899  56.783  1.00  0.00           N
ATOM   2132  CA  GLY   267      50.482  49.959  56.290  1.00  0.00           C
ATOM   2133  C   GLY   267      51.322  49.647  55.041  1.00  0.00           C
ATOM   2134  O   GLY   267      51.401  50.515  54.159  1.00  0.00           O
ATOM   2135  N   PHE   268      51.844  48.438  54.954  1.00  0.00           N
ATOM   2136  CA  PHE   268      52.555  47.936  53.706  1.00  0.00           C
ATOM   2137  CB  PHE   268      53.107  46.527  53.979  1.00  0.00           C
ATOM   2138  CG  PHE   268      53.649  45.775  52.761  1.00  0.00           C
ATOM   2139  CD1 PHE   268      53.461  44.385  52.755  1.00  0.00           C
ATOM   2140  CE1 PHE   268      54.332  43.614  51.957  1.00  0.00           C
ATOM   2141  CZ  PHE   268      55.301  44.193  51.136  1.00  0.00           C
ATOM   2142  CE2 PHE   268      55.519  45.584  51.162  1.00  0.00           C
ATOM   2143  CD2 PHE   268      54.617  46.344  51.930  1.00  0.00           C
ATOM   2144  C   PHE   268      51.645  47.851  52.476  1.00  0.00           C
ATOM   2145  O   PHE   268      52.114  48.159  51.405  1.00  0.00           O
ATOM   2146  N   ASN   269      50.366  47.409  52.657  1.00  0.00           N
ATOM   2147  CA  ASN   269      49.386  47.094  51.628  1.00  0.00           C
ATOM   2148  CB  ASN   269      48.137  46.574  52.340  1.00  0.00           C
ATOM   2149  CG  ASN   269      47.239  45.581  51.633  1.00  0.00           C
ATOM   2150  OD1 ASN   269      47.369  45.288  50.434  1.00  0.00           O
ATOM   2151  ND2 ASN   269      46.250  45.031  52.384  1.00  0.00           N
ATOM   2152  C   ASN   269      49.084  48.231  50.665  1.00  0.00           C
ATOM   2153  O   ASN   269      49.204  47.988  49.486  1.00  0.00           O
ATOM   2154  N   PRO   270      48.742  49.512  51.112  1.00  0.00           N
ATOM   2155  CD  PRO   270      48.601  49.895  52.491  1.00  0.00           C
ATOM   2156  CG  PRO   270      48.539  51.435  52.476  1.00  0.00           C
ATOM   2157  CB  PRO   270      47.958  51.731  51.096  1.00  0.00           C
ATOM   2158  CA  PRO   270      48.530  50.629  50.219  1.00  0.00           C
ATOM   2159  C   PRO   270      49.889  50.920  49.538  1.00  0.00           C
ATOM   2160  O   PRO   270      49.939  51.226  48.337  1.00  0.00           O
ATOM   2161  N   LEU   271      51.050  50.803  50.218  1.00  0.00           N
ATOM   2162  CA  LEU   271      52.359  51.294  49.646  1.00  0.00           C
ATOM   2163  CB  LEU   271      53.318  51.639  50.815  1.00  0.00           C
ATOM   2164  CG  LEU   271      52.726  52.691  51.742  1.00  0.00           C
ATOM   2165  CD1 LEU   271      53.676  52.975  52.912  1.00  0.00           C
ATOM   2166  CD2 LEU   271      52.344  53.958  50.939  1.00  0.00           C
ATOM   2167  C   LEU   271      52.930  50.352  48.639  1.00  0.00           C
ATOM   2168  O   LEU   271      53.469  50.720  47.598  1.00  0.00           O
ATOM   2169  N   ILE   272      52.572  49.022  48.733  1.00  0.00           N
ATOM   2170  CA  ILE   272      52.784  48.109  47.565  1.00  0.00           C
ATOM   2171  CB  ILE   272      53.276  46.721  48.099  1.00  0.00           C
ATOM   2172  CG2 ILE   272      52.168  45.891  48.741  1.00  0.00           C
ATOM   2173  CG1 ILE   272      54.027  46.000  47.041  1.00  0.00           C
ATOM   2174  CD1 ILE   272      54.790  44.782  47.544  1.00  0.00           C
ATOM   2175  C   ILE   272      51.604  48.024  46.555  1.00  0.00           C
ATOM   2176  O   ILE   272      51.924  47.651  45.356  1.00  0.00           O
ATOM   2177  N   TYR   273      50.353  48.453  46.854  1.00  0.00           N
ATOM   2178  CA  TYR   273      49.443  48.648  45.754  1.00  0.00           C
ATOM   2179  CB  TYR   273      48.043  48.738  46.374  1.00  0.00           C
ATOM   2180  CG  TYR   273      47.032  49.163  45.343  1.00  0.00           C
ATOM   2181  CD1 TYR   273      46.373  48.230  44.536  1.00  0.00           C
ATOM   2182  CE1 TYR   273      45.492  48.675  43.484  1.00  0.00           C
ATOM   2183  CZ  TYR   273      45.170  50.044  43.351  1.00  0.00           C
ATOM   2184  OH  TYR   273      44.359  50.400  42.370  1.00  0.00           O
ATOM   2185  CE2 TYR   273      45.839  50.938  44.188  1.00  0.00           C
ATOM   2186  CD2 TYR   273      46.809  50.532  45.119  1.00  0.00           C
ATOM   2187  C   TYR   273      49.801  49.806  44.751  1.00  0.00           C
ATOM   2188  O   TYR   273      49.511  49.692  43.521  1.00  0.00           O
ATOM   2189  N   CYS   274      50.479  50.789  45.288  1.00  0.00           N
ATOM   2190  CA  CYS   274      51.017  51.988  44.585  1.00  0.00           C
ATOM   2191  CB  CYS   274      51.775  52.932  45.472  1.00  0.00           C
ATOM   2192  SG  CYS   274      50.724  53.693  46.670  1.00  0.00           S
ATOM   2193  C   CYS   274      52.077  51.617  43.495  1.00  0.00           C
ATOM   2194  O   CYS   274      52.376  52.465  42.593  1.00  0.00           O
ATOM   2195  N   ARG   275      52.739  50.378  43.529  1.00  0.00           N
ATOM   2196  CA  ARG   275      53.710  50.007  42.470  1.00  0.00           C
ATOM   2197  CB  ARG   275      54.662  48.970  43.202  1.00  0.00           C
ATOM   2198  CG  ARG   275      55.832  48.620  42.303  1.00  0.00           C
ATOM   2199  CD  ARG   275      56.655  47.373  42.867  1.00  0.00           C
ATOM   2200  NE  ARG   275      57.885  47.183  42.127  1.00  0.00           N
ATOM   2201  CZ  ARG   275      58.607  46.093  41.900  1.00  0.00           C
ATOM   2202  NH1 ARG   275      58.309  44.954  42.423  1.00  0.00           N
ATOM   2203  NH2 ARG   275      59.656  46.123  41.130  1.00  0.00           N
ATOM   2204  C   ARG   275      53.101  49.502  41.151  1.00  0.00           C
ATOM   2205  O   ARG   275      53.801  49.360  40.152  1.00  0.00           O
ATOM   2206  N   SER   276      51.791  49.250  41.232  1.00  0.00           N
ATOM   2207  CA  SER   276      51.042  48.495  40.114  1.00  0.00           C
ATOM   2208  CB  SER   276      49.643  48.175  40.725  1.00  0.00           C
ATOM   2209  OG  SER   276      48.901  49.394  40.872  1.00  0.00           O
ATOM   2210  C   SER   276      50.851  49.301  38.772  1.00  0.00           C
ATOM   2211  O   SER   276      51.129  50.512  38.769  1.00  0.00           O
ATOM   2212  N   PRO   277      50.422  48.658  37.664  1.00  0.00           N
ATOM   2213  CD  PRO   277      50.324  47.167  37.618  1.00  0.00           C
ATOM   2214  CG  PRO   277      50.585  46.674  36.149  1.00  0.00           C
ATOM   2215  CB  PRO   277      50.183  47.931  35.416  1.00  0.00           C
ATOM   2216  CA  PRO   277      50.541  49.134  36.333  1.00  0.00           C
ATOM   2217  C   PRO   277      49.738  50.382  36.019  1.00  0.00           C
ATOM   2218  O   PRO   277      50.337  51.282  35.527  1.00  0.00           O
ATOM   2219  N   ASP   278      48.468  50.411  36.559  1.00  0.00           N
ATOM   2220  CA  ASP   278      47.666  51.619  36.346  1.00  0.00           C
ATOM   2221  CB  ASP   278      46.177  51.277  36.337  1.00  0.00           C
ATOM   2222  CG  ASP   278      45.789  50.283  35.300  1.00  0.00           C
ATOM   2223  OD1 ASP   278      45.270  49.233  35.713  1.00  0.00           O
ATOM   2224  OD2 ASP   278      45.818  50.460  34.059  1.00  0.00           O
ATOM   2225  C   ASP   278      47.965  52.743  37.413  1.00  0.00           C
ATOM   2226  O   ASP   278      47.652  53.931  37.090  1.00  0.00           O
ATOM   2227  N   PHE   279      48.585  52.447  38.544  1.00  0.00           N
ATOM   2228  CA  PHE   279      48.883  53.530  39.501  1.00  0.00           C
ATOM   2229  CB  PHE   279      49.175  52.904  40.842  1.00  0.00           C
ATOM   2230  CG  PHE   279      49.163  53.848  42.020  1.00  0.00           C
ATOM   2231  CD1 PHE   279      50.242  54.720  42.327  1.00  0.00           C
ATOM   2232  CE1 PHE   279      50.181  55.463  43.505  1.00  0.00           C
ATOM   2233  CZ  PHE   279      49.171  55.274  44.476  1.00  0.00           C
ATOM   2234  CE2 PHE   279      48.062  54.451  44.128  1.00  0.00           C
ATOM   2235  CD2 PHE   279      48.013  53.838  42.840  1.00  0.00           C
ATOM   2236  C   PHE   279      50.082  54.301  39.048  1.00  0.00           C
ATOM   2237  O   PHE   279      49.970  55.520  38.955  1.00  0.00           O
ATOM   2238  N   ARG   280      51.213  53.672  38.740  1.00  0.00           N
ATOM   2239  CA  ARG   280      52.472  54.223  38.468  1.00  0.00           C
ATOM   2240  CB  ARG   280      53.464  53.015  38.431  1.00  0.00           C
ATOM   2241  CG  ARG   280      53.405  52.191  37.044  1.00  0.00           C
ATOM   2242  CD  ARG   280      54.248  50.902  37.007  1.00  0.00           C
ATOM   2243  NE  ARG   280      55.637  51.185  37.186  1.00  0.00           N
ATOM   2244  CZ  ARG   280      56.548  50.539  37.908  1.00  0.00           C
ATOM   2245  NH1 ARG   280      56.230  49.571  38.791  1.00  0.00           N
ATOM   2246  NH2 ARG   280      57.818  50.761  37.787  1.00  0.00           N
ATOM   2247  C   ARG   280      52.620  55.240  37.225  1.00  0.00           C
ATOM   2248  O   ARG   280      53.439  56.192  37.183  1.00  0.00           O
ATOM   2249  N   ILE   281      51.680  55.186  36.186  1.00  0.00           N
ATOM   2250  CA  ILE   281      51.548  56.263  35.173  1.00  0.00           C
ATOM   2251  CB  ILE   281      50.769  55.628  33.935  1.00  0.00           C
ATOM   2252  CG2 ILE   281      51.611  54.478  33.338  1.00  0.00           C
ATOM   2253  CG1 ILE   281      49.370  55.066  34.096  1.00  0.00           C
ATOM   2254  CD1 ILE   281      48.379  56.036  34.714  1.00  0.00           C
ATOM   2255  C   ILE   281      50.966  57.573  35.759  1.00  0.00           C
ATOM   2256  O   ILE   281      50.934  58.602  35.126  1.00  0.00           O
ATOM   2257  N   ALA   282      50.506  57.596  36.989  1.00  0.00           N
ATOM   2258  CA  ALA   282      49.974  58.737  37.746  1.00  0.00           C
ATOM   2259  CB  ALA   282      48.444  58.685  37.906  1.00  0.00           C
ATOM   2260  C   ALA   282      50.734  59.122  39.035  1.00  0.00           C
ATOM   2261  O   ALA   282      50.312  59.963  39.753  1.00  0.00           O
ATOM   2262  N   PHE   283      51.925  58.545  39.366  1.00  0.00           N
ATOM   2263  CA  PHE   283      52.734  58.880  40.595  1.00  0.00           C
ATOM   2264  CB  PHE   283      53.896  57.952  40.708  1.00  0.00           C
ATOM   2265  CG  PHE   283      54.626  57.917  42.028  1.00  0.00           C
ATOM   2266  CD1 PHE   283      54.028  57.089  43.000  1.00  0.00           C
ATOM   2267  CE1 PHE   283      54.548  56.933  44.290  1.00  0.00           C
ATOM   2268  CZ  PHE   283      55.787  57.526  44.559  1.00  0.00           C
ATOM   2269  CE2 PHE   283      56.446  58.324  43.536  1.00  0.00           C
ATOM   2270  CD2 PHE   283      55.785  58.640  42.376  1.00  0.00           C
ATOM   2271  C   PHE   283      53.232  60.291  40.671  1.00  0.00           C
ATOM   2272  O   PHE   283      53.391  60.954  41.720  1.00  0.00           O
ATOM   2273  N   GLN   284      53.741  60.789  39.510  1.00  0.00           N
ATOM   2274  CA  GLN   284      54.279  62.189  39.436  1.00  0.00           C
ATOM   2275  CB  GLN   284      55.078  62.377  38.145  1.00  0.00           C
ATOM   2276  CG  GLN   284      56.260  61.419  38.038  1.00  0.00           C
ATOM   2277  CD  GLN   284      57.379  61.948  37.196  1.00  0.00           C
ATOM   2278  OE1 GLN   284      58.448  62.302  37.705  1.00  0.00           O
ATOM   2279  NE2 GLN   284      57.258  62.095  35.896  1.00  0.00           N
ATOM   2280  C   GLN   284      53.077  63.197  39.463  1.00  0.00           C
ATOM   2281  O   GLN   284      53.315  64.259  40.020  1.00  0.00           O
ATOM   2282  N   GLU   285      51.857  62.854  39.004  1.00  0.00           N
ATOM   2283  CA  GLU   285      50.646  63.702  39.072  1.00  0.00           C
ATOM   2284  CB  GLU   285      49.547  63.137  38.094  1.00  0.00           C
ATOM   2285  CG  GLU   285      48.206  63.835  38.182  1.00  0.00           C
ATOM   2286  CD  GLU   285      48.103  65.243  37.518  1.00  0.00           C
ATOM   2287  OE1 GLU   285      49.072  66.014  37.326  1.00  0.00           O
ATOM   2288  OE2 GLU   285      46.912  65.681  37.337  1.00  0.00           O
ATOM   2289  C   GLU   285      50.116  63.715  40.502  1.00  0.00           C
ATOM   2290  O   GLU   285      49.824  64.786  41.019  1.00  0.00           O
ATOM   2291  N   LEU   286      50.158  62.607  41.185  1.00  0.00           N
ATOM   2292  CA  LEU   286      49.829  62.400  42.566  1.00  0.00           C
ATOM   2293  CB  LEU   286      49.991  60.861  42.860  1.00  0.00           C
ATOM   2294  CG  LEU   286      49.442  60.464  44.311  1.00  0.00           C
ATOM   2295  CD1 LEU   286      47.962  60.773  44.571  1.00  0.00           C
ATOM   2296  CD2 LEU   286      49.755  59.025  44.515  1.00  0.00           C
ATOM   2297  C   LEU   286      50.647  63.285  43.603  1.00  0.00           C
ATOM   2298  O   LEU   286      50.097  63.536  44.653  1.00  0.00           O
ATOM   2299  N   LEU   287      51.836  63.655  43.122  1.00  0.00           N
ATOM   2300  CA  LEU   287      52.825  64.379  43.880  1.00  0.00           C
ATOM   2301  CB  LEU   287      54.147  63.621  43.902  1.00  0.00           C
ATOM   2302  CG  LEU   287      54.498  62.715  45.125  1.00  0.00           C
ATOM   2303  CD1 LEU   287      53.741  61.454  45.188  1.00  0.00           C
ATOM   2304  CD2 LEU   287      55.989  62.238  45.076  1.00  0.00           C
ATOM   2305  C   LEU   287      52.833  65.818  43.446  1.00  0.00           C
ATOM   2306  O   LEU   287      53.561  66.691  44.004  1.00  0.00           O
ATOM   2307  N   CYS   288      52.092  66.174  42.405  1.00  0.00           N
ATOM   2308  CA  CYS   288      52.340  67.372  41.612  1.00  0.00           C
ATOM   2309  CB  CYS   288      51.688  68.553  42.289  1.00  0.00           C
ATOM   2310  SG  CYS   288      49.958  68.230  42.350  1.00  0.00           S
ATOM   2311  C   CYS   288      53.859  67.674  41.381  1.00  0.00           C
ATOM   2312  O   CYS   288      54.327  68.766  41.778  1.00  0.00           O
ATOM   2313  N   LEU   289      54.581  66.773  40.733  1.00  0.00           N
ATOM   2314  CA  LEU   289      56.021  66.775  40.393  1.00  0.00           C
ATOM   2315  CB  LEU   289      56.553  65.427  40.837  1.00  0.00           C
ATOM   2316  CG  LEU   289      58.074  65.149  40.767  1.00  0.00           C
ATOM   2317  CD1 LEU   289      58.912  66.073  41.655  1.00  0.00           C
ATOM   2318  CD2 LEU   289      58.256  63.621  41.202  1.00  0.00           C
ATOM   2319  C   LEU   289      56.190  66.961  38.883  1.00  0.00           C
ATOM   2320  O   LEU   289      57.199  67.532  38.501  1.00  0.00           O
HETATM 2321  N   NME   290      55.101  66.537  38.104  1.00  0.00           N
HETATM 2322  CH3 NME   290      55.181  66.603  36.664  1.00  0.00           C
TER
ENDMDL
MODEL        3
HETATM    1  C1  ALP     1      44.864  39.627  65.906  1.00  0.00           C
HETATM    2  C2  ALP     1      44.164  40.898  66.405  1.00  0.00           C
HETATM    3  C3  ALP     1      44.934  42.217  65.964  1.00  0.00           C
HETATM    4  N1  ALP     1      44.044  40.928  67.835  1.00  0.00           N
HETATM    5  C4  ALP     1      43.243  42.099  68.424  1.00  0.00           C
HETATM    6  C5  ALP     1      42.563  41.549  69.734  1.00  0.00           C
HETATM    7  O1  ALP     1      43.553  40.850  70.415  1.00  0.00           O
HETATM    8  C6  ALP     1      41.353  40.739  69.395  1.00  0.00           C
HETATM    9  O2  ALP     1      41.624  39.578  68.455  1.00  0.00           O
HETATM   10  C7  ALP     1      40.444  38.968  67.956  1.00  0.00           C
HETATM   11  C8  ALP     1      39.924  39.507  66.815  1.00  0.00           C
HETATM   12  C9  ALP     1      38.684  39.097  66.405  1.00  0.00           C
HETATM   13  C10 ALP     1      37.934  38.257  67.206  1.00  0.00           C
HETATM   14  C11 ALP     1      38.394  37.718  68.376  1.00  0.00           C
HETATM   15  C12 ALP     1      39.684  38.108  68.786  1.00  0.00           C
HETATM   16  C13 ALP     1      40.104  37.549  70.096  1.00  0.00           C
HETATM   17  C14 ALP     1      40.834  36.159  69.997  1.00  0.00           C
HETATM   18  C15 ALP     1      40.404  35.029  69.518  1.00  0.00           C
TER
HETATM   19  CH3 ACE     2      67.111  47.843  84.543  1.00  0.00           C
HETATM   20  C   ACE     2      65.951  48.733  84.742  1.00  0.00           C
HETATM   21  O   ACE     2      65.220  48.553  85.692  1.00  0.00           O
ATOM     22  N   ASP     3      65.820  49.782  84.011  1.00  0.00           N
ATOM     23  CA  ASP     3      64.780  50.822  84.281  1.00  0.00           C
ATOM     24  CB  ASP     3      65.410  52.153  84.570  1.00  0.00           C
ATOM     25  CG  ASP     3      64.460  53.143  85.259  1.00  0.00           C
ATOM     26  OD1 ASP     3      63.520  52.703  85.929  1.00  0.00           O
ATOM     27  OD2 ASP     3      64.630  54.373  85.028  1.00  0.00           O
ATOM     28  C   ASP     3      64.020  51.121  83.020  1.00  0.00           C
ATOM     29  O   ASP     3      64.480  51.021  81.901  1.00  0.00           O
ATOM     30  N   GLU     4      62.760  51.591  83.100  1.00  0.00           N
ATOM     31  CA  GLU     4      61.890  51.950  81.980  1.00  0.00           C
ATOM     32  CB  GLU     4      60.430  51.811  82.550  1.00  0.00           C
ATOM     33  CG  GLU     4      60.310  52.571  83.859  1.00  0.00           C
ATOM     34  CD  GLU     4      58.900  52.781  84.299  1.00  0.00           C
ATOM     35  OE1 GLU     4      58.300  53.851  84.048  1.00  0.00           O
ATOM     36  OE2 GLU     4      58.430  51.912  85.109  1.00  0.00           O
ATOM     37  C   GLU     4      62.150  53.270  81.179  1.00  0.00           C
ATOM     38  O   GLU     4      61.310  53.969  80.588  1.00  0.00           O
ATOM     39  N   VAL     5      63.480  53.570  81.099  1.00  0.00           N
ATOM     40  CA  VAL     5      64.160  54.780  80.548  1.00  0.00           C
ATOM     41  CB  VAL     5      65.680  54.730  80.898  1.00  0.00           C
ATOM     42  CG1 VAL     5      66.430  53.760  80.119  1.00  0.00           C
ATOM     43  CG2 VAL     5      66.410  56.000  80.508  1.00  0.00           C
ATOM     44  C   VAL     5      63.860  54.809  79.048  1.00  0.00           C
ATOM     45  O   VAL     5      64.000  55.809  78.337  1.00  0.00           O
ATOM     46  N   TRP     6      63.370  53.739  78.429  1.00  0.00           N
ATOM     47  CA  TRP     6      63.240  53.498  76.999  1.00  0.00           C
ATOM     48  CB  TRP     6      63.731  52.068  76.760  1.00  0.00           C
ATOM     49  CG  TRP     6      65.211  51.798  76.890  1.00  0.00           C
ATOM     50  CD1 TRP     6      65.821  51.249  77.930  1.00  0.00           C
ATOM     51  NE1 TRP     6      67.201  51.249  77.791  1.00  0.00           N
ATOM     52  CE2 TRP     6      67.561  51.698  76.560  1.00  0.00           C
ATOM     53  CZ2 TRP     6      68.741  51.778  75.810  1.00  0.00           C
ATOM     54  CH2 TRP     6      68.751  52.137  74.500  1.00  0.00           C
ATOM     55  CZ3 TRP     6      67.581  52.696  73.930  1.00  0.00           C
ATOM     56  CE3 TRP     6      66.341  52.677  74.670  1.00  0.00           C
ATOM     57  CD2 TRP     6      66.301  52.097  75.980  1.00  0.00           C
ATOM     58  C   TRP     6      61.840  53.727  76.359  1.00  0.00           C
ATOM     59  O   TRP     6      61.661  54.036  75.178  1.00  0.00           O
ATOM     60  N   VAL     7      60.860  53.707  77.258  1.00  0.00           N
ATOM     61  CA  VAL     7      59.410  53.817  76.958  1.00  0.00           C
ATOM     62  CB  VAL     7      58.600  53.347  78.168  1.00  0.00           C
ATOM     63  CG1 VAL     7      57.190  53.117  77.578  1.00  0.00           C
ATOM     64  CG2 VAL     7      59.051  51.988  78.779  1.00  0.00           C
ATOM     65  C   VAL     7      58.900  55.186  76.257  1.00  0.00           C
ATOM     66  O   VAL     7      58.060  55.206  75.357  1.00  0.00           O
ATOM     67  N   VAL     8      59.580  56.327  76.527  1.00  0.00           N
ATOM     68  CA  VAL     8      59.480  57.526  75.686  1.00  0.00           C
ATOM     69  CB  VAL     8      60.220  58.787  76.275  1.00  0.00           C
ATOM     70  CG1 VAL     8      61.760  58.527  76.226  1.00  0.00           C
ATOM     71  CG2 VAL     8      60.059  60.116  75.534  1.00  0.00           C
ATOM     72  C   VAL     8      59.830  57.325  74.186  1.00  0.00           C
ATOM     73  O   VAL     8      59.090  57.685  73.316  1.00  0.00           O
ATOM     74  N   GLY     9      60.920  56.545  74.007  1.00  0.00           N
ATOM     75  CA  GLY     9      61.200  55.915  72.697  1.00  0.00           C
ATOM     76  C   GLY     9      60.181  54.904  72.168  1.00  0.00           C
ATOM     77  O   GLY     9      59.951  54.823  70.948  1.00  0.00           O
ATOM     78  N   MET    10      59.601  54.074  73.058  1.00  0.00           N
ATOM     79  CA  MET    10      58.601  53.154  72.579  1.00  0.00           C
ATOM     80  CB  MET    10      58.161  52.215  73.719  1.00  0.00           C
ATOM     81  CG  MET    10      57.371  50.984  73.300  1.00  0.00           C
ATOM     82  SD  MET    10      56.731  50.105  74.810  1.00  0.00           S
ATOM     83  CE  MET    10      55.622  48.914  73.941  1.00  0.00           C
ATOM     84  C   MET    10      57.371  53.903  71.918  1.00  0.00           C
ATOM     85  O   MET    10      56.861  53.383  70.918  1.00  0.00           O
ATOM     86  N   GLY    11      56.931  54.994  72.527  1.00  0.00           N
ATOM     87  CA  GLY    11      55.921  55.833  71.917  1.00  0.00           C
ATOM     88  C   GLY    11      56.171  56.472  70.586  1.00  0.00           C
ATOM     89  O   GLY    11      55.211  56.592  69.876  1.00  0.00           O
ATOM     90  N   ILE    12      57.441  56.652  70.176  1.00  0.00           N
ATOM     91  CA  ILE    12      57.781  57.081  68.776  1.00  0.00           C
ATOM     92  CB  ILE    12      59.261  57.512  68.616  1.00  0.00           C
ATOM     93  CG2 ILE    12      59.581  58.011  67.226  1.00  0.00           C
ATOM     94  CG1 ILE    12      59.650  58.492  69.665  1.00  0.00           C
ATOM     95  CD1 ILE    12      61.090  58.923  69.745  1.00  0.00           C
ATOM     96  C   ILE    12      57.471  56.011  67.727  1.00  0.00           C
ATOM     97  O   ILE    12      56.881  56.320  66.716  1.00  0.00           O
ATOM     98  N   VAL    13      57.751  54.771  68.077  1.00  0.00           N
ATOM     99  CA  VAL    13      57.641  53.680  67.078  1.00  0.00           C
ATOM    100  CB  VAL    13      58.762  52.701  67.139  1.00  0.00           C
ATOM    101  CG1 VAL    13      60.142  53.291  66.979  1.00  0.00           C
ATOM    102  CG2 VAL    13      58.762  52.002  68.539  1.00  0.00           C
ATOM    103  C   VAL    13      56.252  53.080  67.048  1.00  0.00           C
ATOM    104  O   VAL    13      55.772  52.719  65.999  1.00  0.00           O
ATOM    105  N   MET    14      55.611  53.091  68.248  1.00  0.00           N
ATOM    106  CA  MET    14      54.221  52.811  68.358  1.00  0.00           C
ATOM    107  CB  MET    14      53.881  52.752  69.908  1.00  0.00           C
ATOM    108  CG  MET    14      52.631  51.922  70.269  1.00  0.00           C
ATOM    109  SD  MET    14      52.641  51.343  71.989  1.00  0.00           S
ATOM    110  CE  MET    14      51.372  49.962  71.860  1.00  0.00           C
ATOM    111  C   MET    14      53.381  53.790  67.518  1.00  0.00           C
ATOM    112  O   MET    14      52.482  53.359  66.898  1.00  0.00           O
ATOM    113  N   SER    15      53.801  55.080  67.497  1.00  0.00           N
ATOM    114  CA  SER    15      53.211  56.159  66.686  1.00  0.00           C
ATOM    115  CB  SER    15      53.571  57.540  67.195  1.00  0.00           C
ATOM    116  OG  SER    15      52.831  57.600  68.435  1.00  0.00           O
ATOM    117  C   SER    15      53.571  56.139  65.226  1.00  0.00           C
ATOM    118  O   SER    15      52.821  56.658  64.446  1.00  0.00           O
ATOM    119  N   LEU    16      54.671  55.578  64.787  1.00  0.00           N
ATOM    120  CA  LEU    16      55.042  55.468  63.327  1.00  0.00           C
ATOM    121  CB  LEU    16      56.572  55.208  63.207  1.00  0.00           C
ATOM    122  CG  LEU    16      57.272  55.527  61.847  1.00  0.00           C
ATOM    123  CD1 LEU    16      57.092  54.376  60.828  1.00  0.00           C
ATOM    124  CD2 LEU    16      56.751  56.857  61.266  1.00  0.00           C
ATOM    125  C   LEU    16      54.162  54.437  62.587  1.00  0.00           C
ATOM    126  O   LEU    16      53.772  54.656  61.437  1.00  0.00           O
ATOM    127  N   ILE    17      53.802  53.397  63.358  1.00  0.00           N
ATOM    128  CA  ILE    17      52.792  52.407  63.008  1.00  0.00           C
ATOM    129  CB  ILE    17      52.752  51.218  64.029  1.00  0.00           C
ATOM    130  CG2 ILE    17      51.482  50.317  63.730  1.00  0.00           C
ATOM    131  CG1 ILE    17      54.102  50.448  63.940  1.00  0.00           C
ATOM    132  CD1 ILE    17      54.462  49.689  65.230  1.00  0.00           C
ATOM    133  C   ILE    17      51.422  53.127  62.788  1.00  0.00           C
ATOM    134  O   ILE    17      50.712  52.806  61.838  1.00  0.00           O
ATOM    135  N   VAL    18      50.982  53.997  63.707  1.00  0.00           N
ATOM    136  CA  VAL    18      49.762  54.767  63.387  1.00  0.00           C
ATOM    137  CB  VAL    18      49.471  55.677  64.636  1.00  0.00           C
ATOM    138  CG1 VAL    18      48.111  56.507  64.575  1.00  0.00           C
ATOM    139  CG2 VAL    18      49.471  54.988  66.047  1.00  0.00           C
ATOM    140  C   VAL    18      49.882  55.636  62.186  1.00  0.00           C
ATOM    141  O   VAL    18      48.952  55.715  61.426  1.00  0.00           O
ATOM    142  N   LEU    19      50.931  56.336  61.966  1.00  0.00           N
ATOM    143  CA  LEU    19      51.131  57.265  60.855  1.00  0.00           C
ATOM    144  CB  LEU    19      52.481  58.016  60.915  1.00  0.00           C
ATOM    145  CG  LEU    19      52.681  59.035  59.774  1.00  0.00           C
ATOM    146  CD1 LEU    19      51.721  60.235  59.803  1.00  0.00           C
ATOM    147  CD2 LEU    19      54.091  59.525  59.774  1.00  0.00           C
ATOM    148  C   LEU    19      51.112  56.405  59.596  1.00  0.00           C
ATOM    149  O   LEU    19      50.552  56.864  58.595  1.00  0.00           O
ATOM    150  N   ALA    20      51.702  55.215  59.557  1.00  0.00           N
ATOM    151  CA  ALA    20      51.762  54.374  58.347  1.00  0.00           C
ATOM    152  CB  ALA    20      52.612  53.134  58.668  1.00  0.00           C
ATOM    153  C   ALA    20      50.392  54.003  57.877  1.00  0.00           C
ATOM    154  O   ALA    20      50.092  54.123  56.697  1.00  0.00           O
ATOM    155  N   ILE    21      49.622  53.364  58.738  1.00  0.00           N
ATOM    156  CA  ILE    21      48.272  52.903  58.508  1.00  0.00           C
ATOM    157  CB  ILE    21      47.832  52.024  59.718  1.00  0.00           C
ATOM    158  CG2 ILE    21      47.492  52.815  60.998  1.00  0.00           C
ATOM    159  CG1 ILE    21      46.613  51.114  59.289  1.00  0.00           C
ATOM    160  CD1 ILE    21      46.303  50.054  60.319  1.00  0.00           C
ATOM    161  C   ILE    21      47.302  53.963  58.007  1.00  0.00           C
ATOM    162  O   ILE    21      46.502  53.712  57.097  1.00  0.00           O
ATOM    163  N   VAL    22      47.282  55.123  58.666  1.00  0.00           N
ATOM    164  CA  VAL    22      46.352  56.183  58.335  1.00  0.00           C
ATOM    165  CB  VAL    22      46.312  57.194  59.465  1.00  0.00           C
ATOM    166  CG1 VAL    22      45.241  58.293  59.324  1.00  0.00           C
ATOM    167  CG2 VAL    22      45.892  56.564  60.795  1.00  0.00           C
ATOM    168  C   VAL    22      46.892  57.012  57.145  1.00  0.00           C
ATOM    169  O   VAL    22      46.072  57.212  56.265  1.00  0.00           O
ATOM    170  N   PHE    23      48.142  57.462  57.015  1.00  0.00           N
ATOM    171  CA  PHE    23      48.562  58.162  55.824  1.00  0.00           C
ATOM    172  CB  PHE    23      49.922  58.842  56.024  1.00  0.00           C
ATOM    173  CG  PHE    23      50.392  59.812  54.914  1.00  0.00           C
ATOM    174  CD1 PHE    23      50.311  61.202  55.013  1.00  0.00           C
ATOM    175  CE1 PHE    23      50.681  62.011  53.882  1.00  0.00           C
ATOM    176  CZ  PHE    23      51.182  61.420  52.733  1.00  0.00           C
ATOM    177  CE2 PHE    23      51.392  60.020  52.624  1.00  0.00           C
ATOM    178  CD2 PHE    23      50.952  59.241  53.694  1.00  0.00           C
ATOM    179  C   PHE    23      48.612  57.281  54.485  1.00  0.00           C
ATOM    180  O   PHE    23      48.402  57.720  53.355  1.00  0.00           O
ATOM    181  N   GLY    24      48.832  55.991  54.616  1.00  0.00           N
ATOM    182  CA  GLY    24      48.983  55.120  53.496  1.00  0.00           C
ATOM    183  C   GLY    24      47.653  54.700  52.807  1.00  0.00           C
ATOM    184  O   GLY    24      47.533  54.789  51.606  1.00  0.00           O
ATOM    185  N   ASN    25      46.673  54.300  53.617  1.00  0.00           N
ATOM    186  CA  ASN    25      45.363  54.050  53.117  1.00  0.00           C
ATOM    187  CB  ASN    25      44.583  53.280  54.167  1.00  0.00           C
ATOM    188  CG  ASN    25      45.123  51.910  54.378  1.00  0.00           C
ATOM    189  OD1 ASN    25      45.073  51.120  53.388  1.00  0.00           O
ATOM    190  ND2 ASN    25      45.913  51.651  55.418  1.00  0.00           N
ATOM    191  C   ASN    25      44.753  55.349  52.476  1.00  0.00           C
ATOM    192  O   ASN    25      44.243  55.268  51.366  1.00  0.00           O
ATOM    193  N   VAL    26      44.962  56.529  53.035  1.00  0.00           N
ATOM    194  CA  VAL    26      44.582  57.829  52.494  1.00  0.00           C
ATOM    195  CB  VAL    26      44.852  58.840  53.544  1.00  0.00           C
ATOM    196  CG1 VAL    26      44.742  60.289  52.933  1.00  0.00           C
ATOM    197  CG2 VAL    26      43.882  58.790  54.684  1.00  0.00           C
ATOM    198  C   VAL    26      45.322  58.158  51.234  1.00  0.00           C
ATOM    199  O   VAL    26      44.672  58.728  50.324  1.00  0.00           O
ATOM    200  N   LEU    27      46.612  57.898  51.044  1.00  0.00           N
ATOM    201  CA  LEU    27      47.362  58.188  49.834  1.00  0.00           C
ATOM    202  CB  LEU    27      48.862  57.898  50.085  1.00  0.00           C
ATOM    203  CG  LEU    27      49.802  58.288  48.854  1.00  0.00           C
ATOM    204  CD1 LEU    27      49.712  59.737  48.594  1.00  0.00           C
ATOM    205  CD2 LEU    27      51.182  57.828  49.225  1.00  0.00           C
ATOM    206  C   LEU    27      46.843  57.337  48.635  1.00  0.00           C
ATOM    207  O   LEU    27      46.693  57.946  47.524  1.00  0.00           O
ATOM    208  N   VAL    28      46.273  56.187  48.855  1.00  0.00           N
ATOM    209  CA  VAL    28      45.653  55.346  47.856  1.00  0.00           C
ATOM    210  CB  VAL    28      45.593  53.907  48.417  1.00  0.00           C
ATOM    211  CG1 VAL    28      44.704  52.846  47.717  1.00  0.00           C
ATOM    212  CG2 VAL    28      47.043  53.377  48.307  1.00  0.00           C
ATOM    213  C   VAL    28      44.203  55.756  47.556  1.00  0.00           C
ATOM    214  O   VAL    28      43.813  55.855  46.445  1.00  0.00           O
ATOM    215  N   ILE    29      43.453  56.136  48.605  1.00  0.00           N
ATOM    216  CA  ILE    29      42.103  56.596  48.455  1.00  0.00           C
ATOM    217  CB  ILE    29      41.423  56.857  49.785  1.00  0.00           C
ATOM    218  CG2 ILE    29      40.162  57.756  49.644  1.00  0.00           C
ATOM    219  CG1 ILE    29      41.063  55.477  50.265  1.00  0.00           C
ATOM    220  CD1 ILE    29      40.853  55.408  51.835  1.00  0.00           C
ATOM    221  C   ILE    29      42.193  57.916  47.644  1.00  0.00           C
ATOM    222  O   ILE    29      41.323  58.205  46.804  1.00  0.00           O
ATOM    223  N   THR    30      43.172  58.816  47.963  1.00  0.00           N
ATOM    224  CA  THR    30      43.342  60.076  47.273  1.00  0.00           C
ATOM    225  CB  THR    30      44.472  60.976  47.792  1.00  0.00           C
ATOM    226  CG2 THR    30      44.482  62.346  47.071  1.00  0.00           C
ATOM    227  OG1 THR    30      44.172  61.087  49.162  1.00  0.00           O
ATOM    228  C   THR    30      43.503  59.715  45.793  1.00  0.00           C
ATOM    229  O   THR    30      42.912  60.394  44.972  1.00  0.00           O
ATOM    230  N   ALA    31      44.333  58.765  45.404  1.00  0.00           N
ATOM    231  CA  ALA    31      44.733  58.454  44.044  1.00  0.00           C
ATOM    232  CB  ALA    31      46.033  57.634  44.095  1.00  0.00           C
ATOM    233  C   ALA    31      43.633  57.703  43.264  1.00  0.00           C
ATOM    234  O   ALA    31      43.433  57.952  42.074  1.00  0.00           O
ATOM    235  N   ILE    32      42.733  56.973  43.965  1.00  0.00           N
ATOM    236  CA  ILE    32      41.483  56.363  43.435  1.00  0.00           C
ATOM    237  CB  ILE    32      40.923  55.163  44.326  1.00  0.00           C
ATOM    238  CG2 ILE    32      39.594  54.583  43.726  1.00  0.00           C
ATOM    239  CG1 ILE    32      41.944  53.993  44.396  1.00  0.00           C
ATOM    240  CD1 ILE    32      41.744  53.224  45.727  1.00  0.00           C
ATOM    241  C   ILE    32      40.443  57.542  43.264  1.00  0.00           C
ATOM    242  O   ILE    32      39.793  57.592  42.234  1.00  0.00           O
ATOM    243  N   ALA    33      40.263  58.473  44.133  1.00  0.00           N
ATOM    244  CA  ALA    33      39.263  59.563  44.003  1.00  0.00           C
ATOM    245  CB  ALA    33      39.102  60.254  45.352  1.00  0.00           C
ATOM    246  C   ALA    33      39.663  60.442  42.812  1.00  0.00           C
ATOM    247  O   ALA    33      38.773  61.072  42.172  1.00  0.00           O
ATOM    248  N   LYS    34      40.973  60.482  42.472  1.00  0.00           N
ATOM    249  CA  LYS    34      41.523  61.301  41.362  1.00  0.00           C
ATOM    250  CB  LYS    34      42.963  61.752  41.562  1.00  0.00           C
ATOM    251  CG  LYS    34      43.072  62.913  42.591  1.00  0.00           C
ATOM    252  CD  LYS    34      44.462  62.883  43.161  1.00  0.00           C
ATOM    253  CE  LYS    34      44.732  64.054  44.090  1.00  0.00           C
ATOM    254  NZ  LYS    34      44.462  65.343  43.470  1.00  0.00           N
ATOM    255  C   LYS    34      41.413  60.511  40.052  1.00  0.00           C
ATOM    256  O   LYS    34      40.673  60.910  39.132  1.00  0.00           O
ATOM    257  N   PHE    35      42.203  59.451  39.833  1.00  0.00           N
ATOM    258  CA  PHE    35      42.703  59.070  38.523  1.00  0.00           C
ATOM    259  CB  PHE    35      44.193  58.640  38.584  1.00  0.00           C
ATOM    260  CG  PHE    35      45.133  59.511  39.303  1.00  0.00           C
ATOM    261  CD1 PHE    35      46.133  58.952  40.154  1.00  0.00           C
ATOM    262  CE1 PHE    35      47.223  59.782  40.613  1.00  0.00           C
ATOM    263  CZ  PHE    35      47.243  61.172  40.272  1.00  0.00           C
ATOM    264  CE2 PHE    35      46.253  61.741  39.442  1.00  0.00           C
ATOM    265  CD2 PHE    35      45.223  60.891  38.902  1.00  0.00           C
ATOM    266  C   PHE    35      41.784  58.019  37.834  1.00  0.00           C
ATOM    267  O   PHE    35      41.604  56.880  38.315  1.00  0.00           O
ATOM    268  N   GLU    36      41.324  58.338  36.584  1.00  0.00           N
ATOM    269  CA  GLU    36      40.304  57.498  35.874  1.00  0.00           C
ATOM    270  CB  GLU    36      39.634  58.167  34.634  1.00  0.00           C
ATOM    271  CG  GLU    36      40.364  58.126  33.314  1.00  0.00           C
ATOM    272  CD  GLU    36      39.464  58.665  32.143  1.00  0.00           C
ATOM    273  OE1 GLU    36      39.474  59.885  31.982  1.00  0.00           O
ATOM    274  OE2 GLU    36      38.834  57.845  31.414  1.00  0.00           O
ATOM    275  C   GLU    36      40.844  56.068  35.495  1.00  0.00           C
ATOM    276  O   GLU    36      40.004  55.158  35.405  1.00  0.00           O
ATOM    277  N   ARG    37      42.124  55.788  35.195  1.00  0.00           N
ATOM    278  CA  ARG    37      42.565  54.418  35.016  1.00  0.00           C
ATOM    279  CB  ARG    37      44.065  54.388  34.646  1.00  0.00           C
ATOM    280  CG  ARG    37      44.435  55.357  33.536  1.00  0.00           C
ATOM    281  CD  ARG    37      45.795  55.037  33.046  1.00  0.00           C
ATOM    282  NE  ARG    37      46.255  56.087  32.146  1.00  0.00           N
ATOM    283  CZ  ARG    37      47.194  57.007  32.385  1.00  0.00           C
ATOM    284  NH1 ARG    37      47.544  57.298  33.595  1.00  0.00           N
ATOM    285  NH2 ARG    37      47.694  57.676  31.405  1.00  0.00           N
ATOM    286  C   ARG    37      42.255  53.528  36.257  1.00  0.00           C
ATOM    287  O   ARG    37      42.145  52.328  36.067  1.00  0.00           O
ATOM    288  N   LEU    38      42.154  54.029  37.516  1.00  0.00           N
ATOM    289  CA  LEU    38      41.984  53.230  38.767  1.00  0.00           C
ATOM    290  CB  LEU    38      42.764  53.961  39.866  1.00  0.00           C
ATOM    291  CG  LEU    38      44.274  54.111  39.487  1.00  0.00           C
ATOM    292  CD1 LEU    38      44.954  54.942  40.596  1.00  0.00           C
ATOM    293  CD2 LEU    38      44.884  52.701  39.537  1.00  0.00           C
ATOM    294  C   LEU    38      40.434  53.170  39.047  1.00  0.00           C
ATOM    295  O   LEU    38      40.034  52.310  39.827  1.00  0.00           O
ATOM    296  N   GLN    39      39.604  53.979  38.386  1.00  0.00           N
ATOM    297  CA  GLN    39      38.164  54.029  38.646  1.00  0.00           C
ATOM    298  CB  GLN    39      37.724  55.479  38.385  1.00  0.00           C
ATOM    299  CG  GLN    39      38.234  56.420  39.484  1.00  0.00           C
ATOM    300  CD  GLN    39      37.683  57.850  39.374  1.00  0.00           C
ATOM    301  OE1 GLN    39      37.084  58.129  38.353  1.00  0.00           O
ATOM    302  NE2 GLN    39      37.853  58.670  40.353  1.00  0.00           N
ATOM    303  C   GLN    39      37.375  52.999  37.787  1.00  0.00           C
ATOM    304  O   GLN    39      36.725  53.278  36.766  1.00  0.00           O
ATOM    305  N   THR    40      37.625  51.739  38.137  1.00  0.00           N
ATOM    306  CA  THR    40      37.085  50.508  37.578  1.00  0.00           C
ATOM    307  CB  THR    40      38.075  49.958  36.579  1.00  0.00           C
ATOM    308  CG2 THR    40      38.255  50.877  35.358  1.00  0.00           C
ATOM    309  OG1 THR    40      39.385  49.728  37.049  1.00  0.00           O
ATOM    310  C   THR    40      36.685  49.419  38.609  1.00  0.00           C
ATOM    311  O   THR    40      37.245  49.400  39.729  1.00  0.00           O
ATOM    312  N   VAL    41      35.805  48.479  38.239  1.00  0.00           N
ATOM    313  CA  VAL    41      35.345  47.409  39.190  1.00  0.00           C
ATOM    314  CB  VAL    41      34.026  46.719  38.800  1.00  0.00           C
ATOM    315  CG1 VAL    41      32.955  47.728  38.339  1.00  0.00           C
ATOM    316  CG2 VAL    41      34.306  45.768  37.621  1.00  0.00           C
ATOM    317  C   VAL    41      36.405  46.400  39.631  1.00  0.00           C
ATOM    318  O   VAL    41      36.165  45.820  40.651  1.00  0.00           O
ATOM    319  N   THR    42      37.466  46.309  38.891  1.00  0.00           N
ATOM    320  CA  THR    42      38.776  45.740  39.191  1.00  0.00           C
ATOM    321  CB  THR    42      39.726  46.089  38.051  1.00  0.00           C
ATOM    322  CG2 THR    42      41.156  45.539  38.012  1.00  0.00           C
ATOM    323  OG1 THR    42      39.136  45.868  36.801  1.00  0.00           O
ATOM    324  C   THR    42      39.395  46.241  40.481  1.00  0.00           C
ATOM    325  O   THR    42      40.145  45.531  41.091  1.00  0.00           O
ATOM    326  N   ASN    43      39.095  47.481  40.910  1.00  0.00           N
ATOM    327  CA  ASN    43      39.635  48.082  42.170  1.00  0.00           C
ATOM    328  CB  ASN    43      40.255  49.402  41.779  1.00  0.00           C
ATOM    329  CG  ASN    43      41.415  49.161  40.789  1.00  0.00           C
ATOM    330  OD1 ASN    43      42.465  48.802  41.140  1.00  0.00           O
ATOM    331  ND2 ASN    43      41.185  49.490  39.519  1.00  0.00           N
ATOM    332  C   ASN    43      38.605  48.322  43.260  1.00  0.00           C
ATOM    333  O   ASN    43      38.835  49.163  44.159  1.00  0.00           O
ATOM    334  N   TYR    44      37.385  47.712  43.170  1.00  0.00           N
ATOM    335  CA  TYR    44      36.275  48.042  44.100  1.00  0.00           C
ATOM    336  CB  TYR    44      34.875  47.732  43.550  1.00  0.00           C
ATOM    337  CG  TYR    44      33.705  48.192  44.359  1.00  0.00           C
ATOM    338  CD1 TYR    44      33.335  47.593  45.540  1.00  0.00           C
ATOM    339  CE1 TYR    44      32.255  48.023  46.309  1.00  0.00           C
ATOM    340  CZ  TYR    44      31.484  49.163  45.878  1.00  0.00           C
ATOM    341  OH  TYR    44      30.554  49.723  46.668  1.00  0.00           O
ATOM    342  CE2 TYR    44      31.884  49.772  44.648  1.00  0.00           C
ATOM    343  CD2 TYR    44      32.995  49.282  43.888  1.00  0.00           C
ATOM    344  C   TYR    44      36.595  47.633  45.520  1.00  0.00           C
ATOM    345  O   TYR    44      36.634  48.454  46.409  1.00  0.00           O
ATOM    346  N   PHE    45      37.035  46.363  45.671  1.00  0.00           N
ATOM    347  CA  PHE    45      37.325  45.604  46.881  1.00  0.00           C
ATOM    348  CB  PHE    45      37.145  44.064  46.672  1.00  0.00           C
ATOM    349  CG  PHE    45      35.835  43.633  46.002  1.00  0.00           C
ATOM    350  CD1 PHE    45      35.936  42.863  44.823  1.00  0.00           C
ATOM    351  CE1 PHE    45      34.756  42.432  44.163  1.00  0.00           C
ATOM    352  CZ  PHE    45      33.516  42.732  44.733  1.00  0.00           C
ATOM    353  CE2 PHE    45      33.405  43.433  45.972  1.00  0.00           C
ATOM    354  CD2 PHE    45      34.565  43.884  46.612  1.00  0.00           C
ATOM    355  C   PHE    45      38.695  45.975  47.481  1.00  0.00           C
ATOM    356  O   PHE    45      38.765  46.076  48.701  1.00  0.00           O
ATOM    357  N   ILE    46      39.685  46.334  46.611  1.00  0.00           N
ATOM    358  CA  ILE    46      40.925  47.115  46.921  1.00  0.00           C
ATOM    359  CB  ILE    46      41.825  47.484  45.710  1.00  0.00           C
ATOM    360  CG2 ILE    46      42.934  48.495  45.970  1.00  0.00           C
ATOM    361  CG1 ILE    46      42.425  46.144  45.171  1.00  0.00           C
ATOM    362  CD1 ILE    46      43.525  46.264  44.051  1.00  0.00           C
ATOM    363  C   ILE    46      40.614  48.395  47.760  1.00  0.00           C
ATOM    364  O   ILE    46      41.114  48.566  48.890  1.00  0.00           O
ATOM    365  N   THR    47      39.674  49.185  47.239  1.00  0.00           N
ATOM    366  CA  THR    47      39.224  50.495  47.828  1.00  0.00           C
ATOM    367  CB  THR    47      38.254  51.324  46.878  1.00  0.00           C
ATOM    368  CG2 THR    47      38.054  52.795  47.287  1.00  0.00           C
ATOM    369  OG1 THR    47      38.774  51.444  45.588  1.00  0.00           O
ATOM    370  C   THR    47      38.444  50.336  49.138  1.00  0.00           C
ATOM    371  O   THR    47      38.624  51.046  50.128  1.00  0.00           O
ATOM    372  N   SER    48      37.654  49.286  49.159  1.00  0.00           N
ATOM    373  CA  SER    48      36.964  48.766  50.349  1.00  0.00           C
ATOM    374  CB  SER    48      36.064  47.576  49.950  1.00  0.00           C
ATOM    375  OG  SER    48      35.144  48.065  48.909  1.00  0.00           O
ATOM    376  C   SER    48      37.934  48.257  51.420  1.00  0.00           C
ATOM    377  O   SER    48      37.634  48.528  52.599  1.00  0.00           O
ATOM    378  N   LEU    49      39.104  47.717  51.100  1.00  0.00           N
ATOM    379  CA  LEU    49      40.054  47.288  52.110  1.00  0.00           C
ATOM    380  CB  LEU    49      41.004  46.218  51.451  1.00  0.00           C
ATOM    381  CG  LEU    49      41.874  45.669  52.672  1.00  0.00           C
ATOM    382  CD1 LEU    49      41.084  45.149  53.842  1.00  0.00           C
ATOM    383  CD2 LEU    49      42.755  44.598  52.042  1.00  0.00           C
ATOM    384  C   LEU    49      40.794  48.568  52.560  1.00  0.00           C
ATOM    385  O   LEU    49      41.124  48.639  53.720  1.00  0.00           O
ATOM    386  N   ALA    50      41.164  49.508  51.739  1.00  0.00           N
ATOM    387  CA  ALA    50      41.763  50.738  52.168  1.00  0.00           C
ATOM    388  CB  ALA    50      41.923  51.598  50.918  1.00  0.00           C
ATOM    389  C   ALA    50      40.883  51.439  53.188  1.00  0.00           C
ATOM    390  O   ALA    50      41.333  52.079  54.138  1.00  0.00           O
ATOM    391  N   CYS    51      39.593  51.338  53.078  1.00  0.00           N
ATOM    392  CA  CYS    51      38.563  51.749  54.057  1.00  0.00           C
ATOM    393  CB  CYS    51      37.183  51.788  53.377  1.00  0.00           C
ATOM    394  SG  CYS    51      37.093  53.127  52.096  1.00  0.00           S
ATOM    395  C   CYS    51      38.653  50.910  55.328  1.00  0.00           C
ATOM    396  O   CYS    51      38.903  51.440  56.388  1.00  0.00           O
ATOM    397  N   ALA    52      38.533  49.550  55.289  1.00  0.00           N
ATOM    398  CA  ALA    52      38.703  48.720  56.469  1.00  0.00           C
ATOM    399  CB  ALA    52      38.504  47.240  56.140  1.00  0.00           C
ATOM    400  C   ALA    52      40.033  48.811  57.239  1.00  0.00           C
ATOM    401  O   ALA    52      39.973  48.792  58.469  1.00  0.00           O
ATOM    402  N   ASP    53      41.163  48.951  56.579  1.00  0.00           N
ATOM    403  CA  ASP    53      42.473  49.262  57.209  1.00  0.00           C
ATOM    404  CB  ASP    53      43.553  49.051  56.120  1.00  0.00           C
ATOM    405  CG  ASP    53      44.014  47.581  55.911  1.00  0.00           C
ATOM    406  OD1 ASP    53      43.884  46.712  56.791  1.00  0.00           O
ATOM    407  OD2 ASP    53      44.754  47.261  54.951  1.00  0.00           O
ATOM    408  C   ASP    53      42.623  50.692  57.789  1.00  0.00           C
ATOM    409  O   ASP    53      43.293  50.923  58.798  1.00  0.00           O
ATOM    410  N   LEU    54      42.003  51.651  57.128  1.00  0.00           N
ATOM    411  CA  LEU    54      41.983  53.102  57.507  1.00  0.00           C
ATOM    412  CB  LEU    54      41.422  53.881  56.336  1.00  0.00           C
ATOM    413  CG  LEU    54      41.162  55.371  56.505  1.00  0.00           C
ATOM    414  CD1 LEU    54      42.312  56.211  57.025  1.00  0.00           C
ATOM    415  CD2 LEU    54      40.752  55.930  55.185  1.00  0.00           C
[truncated: 517,605 more chars]
